# Supplementary material for: Global Phosphoproteomic Analysis Reveals the Involvement of Phosphorylation in Aflatoxins Biosynthesis in the Pathogenic Fungus Aspergillus flavus
Source: Sci Rep. 2016 Sep 26;6:34078. doi: 10.1038/srep34078 (PMC5036175; doi:10.1038/srep34078)
Supplement: Supplementary Table S1 [file srep34078-s2.xlsx]

## Sheet: Sheet1
Supplementary Table S1. Detailed information on identified phosphorylated proteins and phosphopeptides in Aspergillus flavus NRRL 3357.
Accessions	Description	Sequence	Modifications in peptide	Phosphorylation modifications in protein	Mascot Score	Ascore	PTM_Score	Score	ProteinPilot Confidence	Localization Probability	Class one site	Prec MW	Prec m/z	Theor MW	Theor m/z	Theor z	dMass	Spectrum	Type
gi|238482055	tropomyosin, putative	LHDLEVSISNV	Phospho(S)@9	159,S(Phospho_S)				14	99		yes	1304.6	653.307	1304.6	653.308	2	-0.00225219	4.1.1.2939.2	ProteinPilot
gi|238482073	RhoGAP and Fes/CIP4 domain protein	FPVNVSSPTER	Phospho(S)@7	737,S(Phospho_S)				9	98.4		yes	1311.59	656.802	1311.59	656.8	2	0.00353775	7.1.1.1585.7	ProteinPilot
gi|238482073	RhoGAP and Fes/CIP4 domain protein	RSSGPSEAGRFPVNVSSPTER	Phospho(S)@2	722,S(Phospho_S)				17	99		yes	2296.06	766.359	2296.06	766.361	3	-0.00361499	3.1.1.1965.7	ProteinPilot
gi|238482099	conserved hypothetical protein	ASPPVESGLIPVESEEGNESADASEDLEDGKYSPGGRPIIPR	Phospho(S)@20	503,S(Phospho_S)				11	99		yes	4589.99	1148.5	4589.98	1148.5	4	0.01058	8.1.1.2386.20	ProteinPilot
gi|238482099	conserved hypothetical protein	ASPPVESGLIPVESEEGNESADASEDLEDGKYSPGGRPIIPR	Phospho(S)@24	507,S(Phospho_S)				11	99		yes	4589.99	1148.5	4589.98	1148.5	4	0.01058	8.1.1.2386.20	ProteinPilot
gi|238482099	conserved hypothetical protein	ASPPVESGLIPVESEEGNESADASEDLEDGKYSPGGRPIIPR	Phospho(S)@33	516,S(Phospho_S)				11	99		yes	4589.99	1148.5	4589.98	1148.5	4	0.01058	8.1.1.2386.20	ProteinPilot
gi|238482105	Rho GTPase activator (Bem2), putative	SISQLPELGPPLSPIQI	Phospho(S)@13	639,S(Phospho_S)				15	99		yes	1867.97	934.991	1867.97	934.992	2	-0.00174194	9.1.1.3297.11	ProteinPilot
gi|238482677	translation elongation factor eEF-3, putative	ASPDAAAEDAVLSD	Phospho(S)@13	441,S(Phospho_S)				14	99		yes	1410.56	706.285	1410.56	706.285	2	0.000271652	9.1.1.2224.3	ProteinPilot
gi|238482677	translation elongation factor eEF-3, putative	ASPDAAAEDAVLSDE	Phospho(S)@13; Amidated@C-term	441,S(Phospho_S)				19	99		yes	1538.62	770.317	1538.61	770.314	2	0.00608747	10.1.1.2333.5	ProteinPilot
gi|238482677	translation elongation factor eEF-3, putative	ASPDAAAEDAVLSDEE	Phospho(S)@13; Amidated@C-term	441,S(Phospho_S)				17	99		yes	1667.66	834.838	1667.66	834.835	2	0.00548743	5.1.1.2048.4	ProteinPilot
gi|238482677	translation elongation factor eEF-3, putative	ASPDAAAEDAVLSDEEE	Phospho(S)@13	441,S(Phospho_S)				16	99		yes	1797.68	899.849	1797.68	899.849	2	0.000981067	9.1.1.2334.8	ProteinPilot
gi|238482677	translation elongation factor eEF-3, putative	ASPDAAAEDAVLSDEEEG	Phospho(S)@13	441,S(Phospho_S)				20	99		yes	1854.71	928.36	1854.7	928.359	2	0.00073975	9.1.1.2349.7	ProteinPilot
gi|238482677	translation elongation factor eEF-3, putative	ASPDAAAEDAVLSDEEEGED	Phospho(S)@13	441,S(Phospho_S)				12	99		yes	2098.77	1050.39	2098.77	1050.39	2	-0.00221286	3.1.1.2144.32	ProteinPilot
gi|238482677	translation elongation factor eEF-3, putative	ASPDAAAEDAVLSDEEEGEDL	Phospho(S)@13; Amidated@C-term	441,S(Phospho_S)				13	95.56		yes	2210.88	1106.45	2210.87	1106.44	2	0.00250607	9.1.1.2643.20	ProteinPilot
gi|238482677	translation elongation factor eEF-3, putative	ASPDAAAEDAVLSDEEEGEDLCN	Phospho(S)@13; Carbamidomethyl(C)@22; Amidated@C-term	441,S(Phospho_S)				18	99		yes	2484.95	1243.48	2484.95	1243.48	2	0.000920533	9.1.1.2629.6	ProteinPilot
gi|238482677	translation elongation factor eEF-3, putative	ASPDAAAEDAVLSDEEEGEDLCNC	Phospho(S)@13; Carbamidomethyl(C)@22; Carbamidomethyl(C)@24	441,S(Phospho_S)				15	99		yes	2645.97	882.996	2645.96	882.995	3	0.00537592	1.1.1.1883.15	ProteinPilot
gi|238482677	translation elongation factor eEF-3, putative	ASPDAAAEDAVLSDEEEGEDLCNCTF	Phospho(S)@13; Carbamidomethyl(C)@22; Carbamidomethyl(C)@24	441,S(Phospho_S)				16	99		yes	2894.08	965.7	2894.08	965.7	3	0.00113049	1.1.1.2214.4	ProteinPilot
gi|238482677	translation elongation factor eEF-3, putative	GEEVFSDEDDF	Phospho(S)@6	1062,S(Phospho_S)				15	99		yes	1367.45	684.731	1367.44	684.729	2	0.00322757	1.1.1.1999.2	ProteinPilot
gi|238482677	translation elongation factor eEF-3, putative	KRGEEVFSDEDDF	Phospho(S)@8	1062,S(Phospho_S)				10	99		yes	1651.64	826.829	1651.64	826.827	2	0.00254761	2.1.1.1714.14	ProteinPilot
gi|238482677	translation elongation factor eEF-3, putative	RASPDAAAEDAVLSDEEEGEDLCN	Phospho(S)@14; Carbamidomethyl(C)@23; Amidated@C-term	441,S(Phospho_S)				14	99		yes	2641.05	881.358	2641.05	881.357	3	0.00322393	9.1.1.2520.11	ProteinPilot
gi|238482677	translation elongation factor eEF-3, putative	RASPDAAAEDAVLSDEEEGEDLCNC	Phospho(S)@14; Carbamidomethyl(C)@23; Carbamidomethyl(C)@25	441,S(Phospho_S)				16	99		yes	2802.06	935.029	2802.06	935.028	3	0.00163886	6.1.1.1766.12	ProteinPilot
gi|238482677	translation elongation factor eEF-3, putative	RGEEVFSDEDDF	Phospho(S)@7	1062,S(Phospho_S)				16	99		yes	1523.55	762.781	1523.55	762.78	2	0.00126197	1.1.1.1890.6	ProteinPilot
gi|238482681	siroheme synthase Met8	FPEVQGGGSLIVAWQVKSK	Phospho(S)@9	13,S(Phospho_S)	40.23		54.7784			1	yes	2109.07	702.014	2109.01	701.995	3	0.057822	q128006_p1=1	mascot
gi|238482739	cytokinesis EF-hand protein Cdc4, putative	DPGEAEEYCR	Phospho(Y)@8; Carbamidomethyl(C)@9; Carbamyl(R)@10	77,Y(Phospho_Y)				13	99		yes	1347.47	674.743	1347.44	674.729	2	0.0276499	10.1.1.2041.2	ProteinPilot
gi|238482753	non-repetitive nucleoporin, putative	TPPFDGGSASPMGPAFQGQ	Phospho(S)@10; Oxidation(M)@12	435,S(Phospho_S)				13	99		yes	1943.78	972.899	1943.78	972.895	2	0.00653008	8.1.1.1919.14	ProteinPilot
gi|238483007	serine/threonine protein kinase	RSLSLPEVR	Phospho(S)@2	153,S(Phospho_S)	40.44		121.953			1	yes	1215.54	606.763	1215.91	606.945	2	-0.364081	q21545_p1=1	mascot
gi|238483007	serine/threonine protein kinase	RSLSLPEVR	Phospho(S)@4	155,S(Phospho_S)	40.44		121.953			1	yes	1215.54	606.763	1215.91	606.945	2	-0.364081	q21545_p1=1	mascot
gi|238483287	sensor histidine kinase/response regulator, putative	SNSAKPSPSGIGTPGLDLGSIGAEVPSVLGESPGFPTK	Phospho(S)@3	777,S(Phospho_S)				17	99		yes	3846.76	962.698	3846.74	962.692	4	0.021441	3.1.1.3030.6	ProteinPilot
gi|238483287	sensor histidine kinase/response regulator, putative	SNSAKPSPSGIGTPGLDLGSIGAEVPSVLGESPGFPTK	Phospho(S)@7	781,S(Phospho_S)				17	99		yes	3846.76	962.698	3846.74	962.692	4	0.021441	3.1.1.3030.6	ProteinPilot
gi|238483287	sensor histidine kinase/response regulator, putative	SNSAKPSPSGIGTPGLDLGSIGAEVPSVLGESPGFPTK	Phospho(S)@32	806,S(Phospho_S)				17	99		yes	3846.76	962.698	3846.74	962.692	4	0.021441	3.1.1.3030.6	ProteinPilot
gi|238483451	conserved hypothetical protein	SIPFGKSPPNDVSDGEIANGSPFAFPSNPEK	Phospho(S)@1	121,S(Phospho_S)				14	99		yes	3441.42	1148.15	3441.42	1148.15	3	-0.00244587	3.1.1.2839.26	ProteinPilot
gi|238483451	conserved hypothetical protein	SIPFGKSPPNDVSDGEIANGSPFAFPSNPEK	Phospho(S)@7	127,S(Phospho_S)				14	99		yes	3441.42	1148.15	3441.42	1148.15	3	-0.00244587	3.1.1.2839.26	ProteinPilot
gi|238483451	conserved hypothetical protein	SIPFGKSPPNDVSDGEIANGSPFAFPSNPEK	Phospho(S)@21	141,S(Phospho_S)				14	99		yes	3441.42	1148.15	3441.42	1148.15	3	-0.00244587	3.1.1.2839.26	ProteinPilot
gi|238483451	conserved hypothetical protein	SIPFGKSPPNDVSDGEIANGSPFAFPSNPEK	Phospho(S)@13	133,S(Phospho_S)				10	99		yes	3441.43	1148.15	3441.42	1148.15	3	-0.000523389	8.1.1.2499.10	ProteinPilot
gi|238483541	EF hand domain protein	VSSPAASTTSQNTNPFFK	Phospho(S)@7	710,S(Phospho_S)				14	99		yes	2042.84	1022.43	2042.84	1022.43	2	0.00290154	8.1.1.2048.19	ProteinPilot
gi|238483541	EF hand domain protein	VSSPAASTTSQNTNPFFK	Phospho(S)@3	706,S(Phospho_S)				14	99		yes	2042.84	1022.43	2042.84	1022.43	2	0.000616566	3.1.1.2363.27	ProteinPilot
gi|238483541	EF hand domain protein	VSSPAASTTSQNTNPFFK	Phospho(S)@10	713,S(Phospho_S)	65.96	16.24		14	99		yes	2042.84	1022.43	2042.84	1022.43	2	0.00290154	8.1.1.2048.19	ProteinPilot
gi|238483541	EF hand domain protein	ASSPGPSAGNAASSDFFSF	Phospho(S)@3	1117,S(Phospho_S)				15	99		yes	1882.75	942.381	1882.74	942.378	2	0.00740367	9.1.1.3215.19	ProteinPilot
gi|238483541	EF hand domain protein	TQSPINRPFGSPVSAQ	Phospho(S)@3	264,S(Phospho_S)				22	99		yes	1764.82	883.417	1764.82	883.417	2	-0.000267147	3.1.1.2082.9	ProteinPilot
gi|238483541	EF hand domain protein	TQSPINRPFGSPVSAQ	Phospho(S)@14	275,S(Phospho_S)				16	99		yes	1764.82	883.418	1764.82	883.417	2	0.00110968	8.1.1.1822.7	ProteinPilot
gi|238483541	EF hand domain protein	TQSPINRPFGSPVSAQ	Phospho(S)@11	272,S(Phospho_S)				14	99		yes	1844.79	923.401	1844.79	923.4	2	0.00189616	2.1.1.1664.25	ProteinPilot
gi|238483549	RNA-binding protein, putative	RNSEKEDFGQEPTSPFRPGPAIHR	Phospho(S)@3	137,S(Phospho_S)				20	99		yes	2911.28	728.827	2911.28	728.827	4	-0.000272099	4.1.1.2378.3	ProteinPilot
gi|238483549	RNA-binding protein, putative	RNSEKEDFGQEPTSPFRPGPAIHR	Phospho(S)@14	148,S(Phospho_S)				20	99		yes	2911.28	728.827	2911.28	728.827	4	-0.000272099	4.1.1.2378.3	ProteinPilot
gi|238483639	eukaryotic translation initiation factor 3 subunit EifCb, putative	APSFDTLSEQDLHEEEEEEIDFSDLKEQFEVK	Phospho(S)@3	4,S(Phospho_S)	22.34	14.51		13	99		yes	3971.65	993.92	3971.64	993.918	4	0.00834832	9.1.1.3218.14	ProteinPilot
gi|238483639	eukaryotic translation initiation factor 3 subunit EifCb, putative	APSFDTLSEQDLHEEEEEEIDFSDLKEQFEVK	Phospho(S)@8	9,S(Phospho_S)	22.34	6.67		13	99		yes	3971.65	993.92	3971.64	993.918	4	0.00834832	9.1.1.3218.14	ProteinPilot
gi|238483725	protein kinase and ribonuclease Ire1, putative	DASPARPVPNVTVDVSVPEDQQQGGDTTPKPK	Phospho(S)@3	566,S(Phospho_S)				17	99		yes	3408.63	853.164	3408.62	853.162	4	0.00571126	3.1.1.2157.16	ProteinPilot
gi|238483833	ABC multidrug transporter	ASTVETPSSLPQALLQR	Phospho(T)@3	837,T(Phospho_T)	39.48		139.794			0.5	no	2036.86	677.946	2036.62	677.865	3	0.244011	q122241_p2=0	mascot
gi|238483833	ABC multidrug transporter	ASTVETPSSLPQALLQR	Phospho(S)@2	836,S(Phospho_S)	39.48		139.794			0.5	no	2036.86	677.946	2036.62	677.865	3	0.244011	q122241_p2=0	mascot
gi|238483833	ABC multidrug transporter	ASTVETPSSLPQALLQR	Phospho(S)@9	843,S(Phospho_S)	39.48		139.794			1	yes	2036.86	677.946	2036.62	677.865	3	0.244011	q122241_p2=0	mascot
gi|238483833	ABC multidrug transporter	ASTVETPSSLPQALLQR	Phospho(S)@8	842,S(Phospho_S)	39.48		139.794			1	yes	2036.86	677.946	2036.62	677.865	3	0.244011	q122241_p2=0	mascot
gi|238483855	TCTP family protein	NITIGDENIQLEGANPSAEGEDDDAGGAGNAEQVLDIK	Phospho(S)@17	50,S(Phospho_S)	46.42	58.95		16	99		yes	3918.74	980.693	3918.73	980.689	4	0.0157837	8.1.1.2523.12	ProteinPilot
gi|238483895	conserved hypothetical protein	KGSTPSDQAPPPVPPHPNLSR	Phospho(S)@20	313,S(Phospho_S)				17	99		yes	2258.08	753.701	2258.08	753.702	3	-0.00264227	8.1.1.1534.6	ProteinPilot
gi|238483999	mitochondrial F1F0-ATP synthase g subunit, putative	AGEAASSAASKASGGLSR	Phospho(S)@7	41,S(Phospho_S)				8	97.3		yes	1656.76	829.388	1656.75	829.381	2	0.0137921	2.1.1.2164.5	ProteinPilot
gi|238484123	conserved hypothetical protein	LLDYLGLLSEDEDGEVEAE	Phospho(S)@9	135,S(Phospho_S)				15	99		yes	2187.95	1094.98	2187.93	1094.97	2	0.013516	4.1.1.3442.21	ProteinPilot
gi|238484123	conserved hypothetical protein	LLDYLGLLSEDEDGEVEAEGR	Phospho(S)@9	135,S(Phospho_S)				10	99		yes	2401.05	1201.53	2401.06	1201.54	2	-0.00876616	5.1.1.2963.25	ProteinPilot
gi|238484283	2-isopropylmalate synthase	LRDDATAASDEEVQWEIPYLPLDPQDIGR	Phospho(S)@9	362,S(Phospho_S)	44.8	48.63		19	99		yes	3391.56	1131.53	3391.56	1131.53	3	-0.000767663	9.1.1.3278.34	ProteinPilot
gi|238484283	2-isopropylmalate synthase	SNTLTDEDLQAL	Phospho(S)@1	596,S(Phospho_S)				15	99		yes	1398.59	700.303	1398.59	700.303	2	0.000724227	6.1.1.2046.2	ProteinPilot
gi|238484291	gelsolin repeat protein, putative	APTLLTPTSNASFDSPISPT	Phospho(T)@6	627,T(Phospho_T)				12	95.42		yes	2175.94	1088.97	2175.94	1088.98	2	-0.00150759	8.1.1.2344.8	ProteinPilot
gi|238484291	gelsolin repeat protein, putative	APTLLTPTSNASFDSPISPT	Phospho(S)@18	639,S(Phospho_S)				12	95.42		yes	2175.94	1088.97	2175.94	1088.98	2	-0.00150759	8.1.1.2344.8	ProteinPilot
gi|238484383	ABC efflux transporter	TSLLNLMAGRMGMTK	Phospho(T)@1	104,T(Phospho_T)	7.6e-09		101.822			0.4165	no	1719.83	858.909	1719.8	858.892	2	-0.03356	Cmpd 404885	pFind
gi|238484383	ABC efflux transporter	TSLLNLMAGRMGMTK	Phospho(S)@2	105,S(Phospho_S)	7.6e-09		101.822			0.4165	no	1719.83	858.909	1719.8	858.892	2	-0.03356	Cmpd 404885	pFind
gi|238484407	pre-rRNA processing nucleolar protein Sik1, putative	NAMDAVLADMDIGADQSDEEMEDAEAESK	Oxidation(M)@3; Oxidation(M)@10; Phospho(S)@17; Oxidation(M)@21	446,S(Phospho_S)	106	1,000.00, 1,000.00, 146.38, 1,000.00				1.00,1.00,1.00,1.00	yes	3227.2	1074.73	3233.24	1076.74	3	-0.00582	Locus:9.1.1.2400.8	ScanffoldPTM
gi|238484407	pre-rRNA processing nucleolar protein Sik1, putative	NAMDAVLADMDIGADQSDEEMEDAEAESKK	Oxidation(M)@3; Oxidation(M)@10; Phospho(S)@17; Oxidation(M)@21	446,S(Phospho_S)	23.93	1,000.00, 1,000.00, 44.00, 1,000.00				1.00,1.00,1.00,1.00	yes	3355.29	837.816	3363.36	839.832	4	0.00115	Locus:9.1.1.2306.7	ScanffoldPTM
gi|238484431	phosphoglycerate mutase, 2,3-bisphosphoglycerate-independent	AVGLPEGLMGNSEVGHL	Phospho(S)@12	72,S(Phospho_S)				21	99		yes	1758.8	880.408	1758.8	880.408	2	0.000540191	4.1.1.3248.14	ProteinPilot
gi|238484431	phosphoglycerate mutase, 2,3-bisphosphoglycerate-independent	VKDDDTLFFFNYRSDR	Phospho(Y)@12	266,Y(Phospho_Y)	46.28	81.07				1	yes	2196.89	1097.44	2200.93	1099.46	2	0.0123	Locus:2.1.1.2051.25	ScanffoldPTM
gi|238484431	phosphoglycerate mutase, 2,3-bisphosphoglycerate-independent	VKDDDTLFFFNYRSDR	Phospho(S)@14	268,S(Phospho_S)	46.28	75.44				1	yes	2196.89	1097.44	2200.93	1099.46	2	0.0123	Locus:2.1.1.2051.25	ScanffoldPTM
gi|238484539	AP-1 adaptor complex subunit beta, putative	VESPAAGAPAGNNNLDDLLGVF	Phospho(S)@3	596,S(Phospho_S)				17	99		yes	2220.02	1111.02	2220.01	1111.01	2	0.0132961	4.1.1.3478.23	ProteinPilot
gi|238484669	transcription factor smp1, putative	HFGVGPPTSPR	Phospho(T)@8	385,T(Phospho_T)				10	95.95		yes	1230.56	616.286	1230.55	616.285	2	0.00343437	8.1.1.1472.5	ProteinPilot
gi|238484671	morphogenesis protein (Msb1), putative	FDQGPLVEQPAFVPEDSPVSDTFSEK	Phospho(S)@17	922,S(Phospho_S)				19	99		yes	3024.28	1009.1	3024.27	1009.1	3	0.0127931	3.1.1.2857.16	ProteinPilot
gi|238484671	morphogenesis protein (Msb1), putative	FDQGPLVEQPAFVPEDSPVSDTFSEK	Phospho(S)@20	925,S(Phospho_S)				19	99		yes	3024.28	1009.1	3024.27	1009.1	3	0.0127931	3.1.1.2857.16	ProteinPilot
gi|238484671	morphogenesis protein (Msb1), putative	FDQGPLVEQPAFVPEDSPVSDTFSEK	Phospho(T)@22	927,T(Phospho_T)				14	99		yes	3024.28	1009.1	3024.27	1009.1	3	0.0127931	3.1.1.2867.20	ProteinPilot
gi|238484671	morphogenesis protein (Msb1), putative	FDQGPLVEQPAFVPEDSPVSDTFSEKKPVDSAPVEAK	Phospho(S)@17	922,S(Phospho_S)				11	99		yes	4225.85	1057.47	4225.85	1057.47	4	0.00327477	8.1.1.2388.14	ProteinPilot
gi|238484671	morphogenesis protein (Msb1), putative	FDQGPLVEQPAFVPEDSPVSDTFSEKKPVDSAPVEAK	Phospho(S)@20	925,S(Phospho_S)				11	99		yes	4225.85	1057.47	4225.85	1057.47	4	0.00327477	8.1.1.2388.14	ProteinPilot
gi|238484671	morphogenesis protein (Msb1), putative	FDQGPLVEQPAFVPEDSPVSDTFSEKKPVDSAPVEAK	Phospho(S)@24	929,S(Phospho_S)				11	99		yes	4225.85	1057.47	4225.85	1057.47	4	0.00327477	8.1.1.2388.14	ProteinPilot
gi|238484675	glucose-6-phosphate 1-dehydrogenase	RFSDLKIPEAYES	Phospho(S)@3	409,S(Phospho_S)				20	99		yes	1633.74	817.876	1633.74	817.877	2	-0.00109734	3.1.1.2406.6	ProteinPilot
gi|238484779	PX domain protein	AISDAESDPTDELDEEDDLDPISAER	Phospho(S)@3	827,S(Phospho_S)				15	99		yes	3006.14	1003.05	3006.14	1003.05	3	-0.000632708	1.1.1.2126.17	ProteinPilot
gi|238484779	PX domain protein	AISDAESDPTDELDEEDDLDPISAER	Phospho(S)@7	831,S(Phospho_S)				15	99		yes	3006.14	1003.05	3006.14	1003.05	3	-0.000632708	1.1.1.2126.17	ProteinPilot
gi|238484779	PX domain protein	GSDFGLDEGDLEDLAISDAESDPTDELDEEDDLDPISAER	Phospho(S)@17	827,S(Phospho_S)				16	99		yes	4468.75	1118.19	4468.75	1118.2	4	-0.0060386	4.1.1.3408.35	ProteinPilot
gi|238484779	PX domain protein	GSDFGLDEGDLEDLAISDAESDPTDELDEEDDLDPISAER	Phospho(S)@21	831,S(Phospho_S)				16	99		yes	4468.75	1118.19	4468.75	1118.2	4	-0.0060386	4.1.1.3408.35	ProteinPilot
gi|238484883	triadin	NHHIVSIIYKK	Phospho(S)@6	10,S(Phospho_S)	39.44		187.527			1	yes	1510.71	754.347	1510.67	754.325	2	0.044376	q59005_p1=1	mascot
gi|238484883	triadin	NHHIVSIIYKK	Phospho(Y)@9	13,Y(Phospho_Y)	39.44		187.527			1	yes	1510.71	754.347	1510.67	754.325	2	0.044376	q59005_p1=1	mascot
gi|238484929	pyruvate kinase	YRPVCPILMVTR	Phospho(Y)@1; Oxidation(M)@9	428,Y(Phospho_Y)	26.85	187.29, 1,000.00				1.00,1.00	yes	1599.77	798.876	1603.79	800.886	2	-0.01	Locus:2.1.1.1766.10	ScanffoldPTM
gi|238484963	ABC transporter (Adp1), putative	IQLPLSDDSDDEATK	Phospho(S)@9	356,S(Phospho_S)				9	99		yes	1725.74	863.875	1725.73	863.875	2	0.000421469	2.1.1.1803.14	ProteinPilot
gi|238484963	ABC transporter (Adp1)	IQLPLSDDSDDEATK	Phospho(S)@6	353,S(Phospho_S)	51.34		148.676			1	yes	1725.73	861.859	1725.63	861.805	2	0.109141	q90015_p1=0	mascot
gi|238484963	ABC transporter (Adp1)	IQLPLSDDSDDEATK	Phospho(T)@14	361,T(Phospho_T)	6.6e-10		110.499			1	yes	1726.63	862.309	1726.74	862.363	2	0.10916	Cmpd 706724	pFind
gi|238485037	RNA polymerase-associated protein LEO1, putative	IGSPVGADPDILNDDDDADLFGSDGSEGGSGNYNDQPQR	Phospho(S)@3	39,S(Phospho_S)				16	99		yes	4218.59	1055.65	4218.59	1055.65	4	0.00234941	8.1.1.2513.7	ProteinPilot
gi|238485037	RNA polymerase-associated protein LEO1, putative	IGSPVGADPDILNDDDDADLFGSDGSEGGSGNYNDQPQR	Phospho(S)@23	59,S(Phospho_S)				16	99		yes	4218.59	1055.65	4218.59	1055.65	4	0.00234941	8.1.1.2513.7	ProteinPilot
gi|238485037	RNA polymerase-associated protein LEO1, putative	IGSPVGADPDILNDDDDADLFGSDGSEGGSGNYNDQPQR	Phospho(S)@26	62,S(Phospho_S)				16	99		yes	4218.59	1055.65	4218.59	1055.65	4	0.00234941	8.1.1.2513.7	ProteinPilot
gi|238485037	RNA polymerase-associated protein LEO1, putative	IGSPVGADPDILNDDDDADLFGSDGSEGGSGNYNDQPQR	Phospho(S)@30	66,S(Phospho_S)				13	99		yes	4218.62	1055.66	4218.59	1055.65	4	0.0318206	3.1.1.2894.14	ProteinPilot
gi|238485037	RNA polymerase-associated protein LEO1, putative	TREDEYDEDDGFLVGSDEEPEEVEDDEEEDILEDDNMDAEGEDEDELPAARPR	Phospho(S)@16; Oxidation(M)@37	398,S(Phospho_S)				11	95.24		yes	6211.42	1243.29	6211.41	1243.29	5	0.00802894	2.1.1.2294.29	ProteinPilot
gi|238485053	CUE domain protein, putative	KVSFQEGPPTEIGGSLDDASEPSRHSPAGGKPSK	Phospho(S)@23	320,S(Phospho_S)				12	96.99		yes	3608.62	903.163	3608.62	903.162	4	0.00406536	3.1.1.2062.22	ProteinPilot
gi|238485053	CUE domain protein, putative	KVSFQEGPPTEIGGSLDDASEPSRHSPAGGKPSK	Phospho(S)@3	300,S(Phospho_S)				12	96.99		yes	3608.62	903.163	3608.62	903.162	4	0.00406536	3.1.1.2062.22	ProteinPilot
gi|238485053	CUE domain protein, putative	VSFQEGPPTEIGGSLDDASEPSRHSPAGGKPSK	Phospho(S)@25	323,S(Phospho_S)	40.58	17.12		22	99		yes	3400.56	851.148	3400.56	851.147	4	0.00672793	3.1.1.2090.19	ProteinPilot
gi|238485053	CUE domain protein, putative	ATDVAPQKPPRPLSPQQQ	Phospho(S)@14	66,S(Phospho_S)				19	99		yes	2037	680.009	2037	680.009	3	-0.000451152	8.1.1.1459.2	ProteinPilot
gi|238485053	CUE domain protein, putative	ATDVAPQKPPRPLSPQQQSETTLK	Phospho(S)@14	66,S(Phospho_S)				16	99		yes	2696.35	675.096	2696.35	675.096	4	0.000645853	2.1.1.1390.5	ProteinPilot
gi|238485053	CUE domain protein, putative	DVAPQKPPRPLSPQQQSETTLK	Phospho(S)@12	66,S(Phospho_S)				13	99		yes	2524.27	842.432	2524.27	842.43	3	0.00446538	8.1.1.1543.9	ProteinPilot
gi|238485053	CUE domain protein, putative	HATDVAPQKPPRPLSPQQQSETTLK	Phospho(S)@15	66,S(Phospho_S)				24	99		yes	2833.41	709.36	2833.41	709.36	4	-0.000524176	3.1.1.1803.2	ProteinPilot
gi|238485053	CUE domain protein, putative	QHATDVAPQKPPRPLSPQQQSETTLK	Phospho(S)@16	66,S(Phospho_S)				12	99		yes	2961.47	741.376	2961.47	741.375	4	0.00359688	8.1.1.1478.8	ProteinPilot
gi|238485053	CUE domain protein, putative	QQHATDVAPQKPPRPLSPQQQSETTLK	Phospho(S)@17	66,S(Phospho_S)				15	99		yes	3089.53	773.391	3089.53	773.39	4	0.00372544	3.1.1.1819.3	ProteinPilot
gi|238485053	CUE domain protein, putative	TDVAPQKPPRPLSPQQQSETTLK	Phospho(S)@13	66,S(Phospho_S)				14	99		yes	2625.31	657.336	2625.32	657.336	4	-0.00275996	2.1.1.1386.2	ProteinPilot
gi|238485053	CUE domain protein, putative	ITSGPYSPKPESPTTARPL	Phospho(S)@12	23,S(Phospho_S)				18	99		yes	2078.01	693.678	2078.01	693.677	3	0.00222622	10.1.1.2330.2	ProteinPilot
gi|238485053	CUE domain protein, putative	ITSGPYSPKPESPTTARPL	Phospho(S)@7	18,S(Phospho_S)				16	99		yes	2157.98	720.333	2157.97	720.332	3	0.0017671	4.1.1.2466.6	ProteinPilot
gi|238485053	CUE domain protein, putative	KVSFQEGPPTEIGGSLDDASEPSRHSPAGGKPSK	Phospho(S)@26	323,S(Phospho_S)	20.16	13.69				0.88	yes	3608.62	901.148	3616.67	903.161	4	-0.00513	Locus:3.1.1.2024.25	ScanffoldPTM
gi|238485063	conserved hypothetical protein	RHSSQSEGVWNIK	Phospho(S)@4	38,S(Phospho_S)				11	98.03		yes	1686.69	844.353	1686.69	844.353	2	-0.000606993	4.1.1.2394.4	ProteinPilot
gi|238485063	conserved hypothetical protein	RHSSQSEGVWNIKDLEEK	Phospho(S)@3	37,S(Phospho_S)	49.39	44.44		20	99		yes	2221.01	741.345	2221.02	741.346	3	-0.00353667	2.1.1.1643.6	ProteinPilot
gi|238485063	conserved hypothetical protein	RHSSQSEGVWNIK	Phospho(S)@3	37,S(Phospho_S)	44.3	44.44		15	99		yes	1606.72	804.37	1606.73	804.37	2	-0.000662672	3.1.1.1859.3	ProteinPilot
gi|238485063	conserved hypothetical protein	HSSQSEGVWNIK	Phospho(S)@2	37,S(Phospho_S)	36.78		111.419			1	yes	1450.62	724.304	1450.61	724.295	2	0.018743	q47123_p1=0	mascot
gi|238485063	conserved hypothetical protein	HSSQSEGVWNIK	Phospho(S)@3	38,S(Phospho_S)	53.45		142.762			1	yes	1450.62	724.304	1450.63	724.305	2	-0.001257	q47140_p1=0	mascot
gi|238485063	conserved hypothetical protein	HSSQSEGVWNIK	Phospho(S)@5	40,S(Phospho_S)	63.05		150.891			1	yes	1450.62	724.304	1450.65	724.315	2	-0.021257	q47188_p1=0	mascot
gi|238485063	conserved hypothetical protein	RHSSQSEGVWNIK	Phospho(S)@3	37,S(Phospho_S)	44.36		246.854			1	yes	1606.73	802.355	1606.63	802.305	2	0.099848	q73218_p1=1	mascot
gi|238485063	conserved hypothetical protein	RHSSQSEGVWNIK	Phospho(S)@6	40,S(Phospho_S)	45.49		208.669			1	yes	1606.73	802.355	1606.65	802.315	2	0.079848	q71126_p1=1	mascot
gi|238485063	conserved hypothetical protein	RHSSQSEGVWNIK	Phospho(S)@4	38,S(Phospho_S)	42.06		234.075			1	yes	1606.73	802.355	1606.65	802.315	2	0.079848	q71135_p1=1	mascot
gi|238485063	conserved hypothetical protein	RHSSQSEGVWNIK	Phospho(S)@3	37,S(Phospho_S)	37.06		171.017			1	yes	1686.69	842.338	1686.61	842.295	2	0.086172	q86275_p1=1	mascot
gi|238485063	conserved hypothetical protein	RHSSQSEGVWNIK	Phospho(S)@4	38,S(Phospho_S)	37.06		171.017			1	yes	1686.69	842.338	1686.61	842.295	2	0.086172	q86275_p1=1	mascot
gi|238485063	conserved hypothetical protein	RHSSQSEGVWNIK	Phospho(S)@3	37,S(Phospho_S)	42.61		240.033			1	yes	1686.69	842.338	1686.59	842.285	2	0.106172	q86212_p1=1	mascot
gi|238485063	conserved hypothetical protein	RHSSQSEGVWNIK	Phospho(S)@6	40,S(Phospho_S)	42.61		240.033			1	yes	1686.69	842.338	1686.59	842.285	2	0.106172	q86212_p1=1	mascot
gi|238485079	cAMP-regulated phosphoprotein family protein Igo1, putative	ATSPGANNPAAASNGGSTNSQGQQIPGSISGHPGSIGFQSR	Phospho(S)@3; Deamidated(N)@14	83,S(Phospho_S)				23	99		yes	3944.77	987.2	3944.77	987.199	4	0.00244038	3.1.1.2180.25	ProteinPilot
gi|238485514	MYB DNA-binding domain protein	SPPPAAPQVPAFGSVTAPIPDLSAEK	Phospho(S)@1	393,S(Phospho_S)				15	99		yes	2623.31	875.444	2623.29	875.438	3	0.0165949	3.1.1.2918.3	ProteinPilot
gi|238485560	R3H domain protein, putative	SLGTGIGGPSSSPR	Phospho(S)@12	523,S(Phospho_S)				8	98.11		yes	1351.61	676.813	1351.61	676.814	2	-0.0024764	7.1.1.1407.4	ProteinPilot
gi|238485560	R3H domain protein, putative	SSLSLGTGIGGPSSSPR	Phospho(S)@15	523,S(Phospho_S)				11	99		yes	1638.76	820.387	1638.76	820.388	2	-0.00216004	8.1.1.1840.11	ProteinPilot
gi|238485722	inositol-pentakisphosphate 2-kinase, putative	LGDLDLKTGAGGKAK	Phospho(T)@8	366,T(Phospho_T)				11	99		yes	1522.79	762.401	1522.78	762.395	2	0.0126067	2.1.1.1807.8	ProteinPilot
gi|238485740	Hsp90 co-chaperone Cdc37	WDALELSDDSDIEVHPN	Phospho(S)@7	14,S(Phospho_S)				17	99		yes	2113.79	1057.9	2113.79	1057.9	2	-0.00374641	9.1.1.2999.28	ProteinPilot
gi|238485740	Hsp90 co-chaperone Cdc37	WDALELSDDSDIEVHPN	Phospho(S)@10	17,S(Phospho_S)				17	99		yes	2113.79	1057.9	2113.79	1057.9	2	-0.00374641	9.1.1.2999.28	ProteinPilot
gi|238485740	Hsp90 co-chaperone Cdc37	WDALELSDDSDIEVHPNVDKR	Phospho(S)@7	14,S(Phospho_S)	40.41		170.79			1	yes	2612.08	869.687	2611.96	869.645	3	0.12511	q179549_p1=1	mascot
gi|238485740	Hsp90 co-chaperone Cdc37	WDALELSDDSDIEVHPNVDKR	Phospho(S)@10	17,S(Phospho_S)	40.41		170.79			1	yes	2612.08	869.687	2611.96	869.645	3	0.12511	q179549_p1=1	mascot
gi|238485740	Hsp90 co-chaperone Cdc37	WDALELSDDSDIEVHPNVDK	Phospho(S)@7	14,S(Phospho_S)	8.05e-08		91.7339			1	yes	2457.3	818.091	2456.99	817.989	3	-0.30598	Cmpd 212379	pFind
gi|238485740	Hsp90 co-chaperone Cdc37	WDALELSDDSDIEVHPNVDK	Phospho(S)@10	17,S(Phospho_S)	8.05e-08		91.7339			1	yes	2457.3	818.091	2456.99	817.989	3	-0.30598	Cmpd 212379	pFind
gi|238485748	calmodulin	SLGQNPSESELQDMINEVDADNNGTIDFPEF	Phospho(S)@9; Deamidated(N)@16	47,S(Phospho_S)				14	99		yes	3505.47	1169.5	3505.44	1169.49	3	0.0279493	4.1.1.3500.27	ProteinPilot
gi|238485792	phospholipid-transporting ATPase (DRS2)	SSVSGRHMSTLR	Phospho(S)@1	996,S(Phospho_S)	38.42		129.557			0.5	no	1492.59	496.522	1492.81	496.595	3	-0.218694	q57009_p2=1	mascot
gi|238485792	phospholipid-transporting ATPase (DRS2)	SSVSGRHMSTLR	Phospho(S)@2	997,S(Phospho_S)	38.42		129.557			0.5	no	1492.59	496.522	1492.81	496.595	3	-0.218694	q57009_p2=1	mascot
gi|238485792	phospholipid-transporting ATPase (DRS2)	SSVSGRHMSTLR	Phospho(T)@10	1005,T(Phospho_T)	38.42		129.557			1	yes	1492.59	496.522	1492.81	496.595	3	-0.218694	q57009_p2=1	mascot
gi|238485802	phosphotransmitter protein Ypd1, putative	TQTVQTPPKTEGPATLDDMKEHIDK	Phospho(T)@6; Oxidation(M)@19	14,T(Phospho_T)	79.90,1000.00	23.80, 1,000.00		19	99		yes	2875.33	719.84	2875.33	719.84	4	-0.00207638	8.1.1.1439.2	ProteinPilot
gi|238485802	phosphotransmitter protein Ypd1, putative	TQTVQTPPKTEGPATLDDMKEHIDK	Phospho(T)@10; Oxidation(M)@19	18,T(Phospho_T)				11	99		yes	2875.33	719.84	2875.33	719.84	4	-0.000482972	7.1.1.1360.9	ProteinPilot
gi|238485828	YagE family protein	LVLLPESDEVDNKLSEDEEEEDVDEEAVDEELVQR	Phospho(S)@15	136,S(Phospho_S)				20	99		yes	4136.83	1035.21	4136.82	1035.21	4	0.00850563	1.1.1.2405.4	ProteinPilot
gi|238485874	GTPase activating protein (Gyp5), putative	SLTDSPPSASATTPQLSDAPSLPTAPQDEVK	Phospho(S)@5	43,S(Phospho_S)				16	99		yes	3347.42	1116.81	3347.41	1116.81	3	0.00734068	8.1.1.2171.15	ProteinPilot
gi|238485874	GTPase activating protein (Gyp5), putative	SLTDSPPSASATTPQLSDAPSLPTAPQDEVK	Phospho(S)@10	48,S(Phospho_S)				16	99		yes	3347.42	1116.81	3347.41	1116.81	3	0.00734068	8.1.1.2171.15	ProteinPilot
gi|238485874	GTPase activating protein (Gyp5), putative	SLTDSPPSASATTPQLSDAPSLPTAPQDEVK	Phospho(T)@13	51,T(Phospho_T)				16	99		yes	3347.42	1116.81	3347.41	1116.81	3	0.00734068	8.1.1.2171.15	ProteinPilot
gi|238485874	GTPase activating protein (Gyp5), putative	SLTDSPPSASATTPQLSDAPSLPTAPQDEVK	Phospho(S)@8	46,S(Phospho_S)				12	98.73		yes	3347.42	837.862	3347.41	837.861	4	0.00550725	8.1.1.2172.13	ProteinPilot
gi|238485946	conserved hypothetical protein	FGVSPFGDDDQNDSSDGEDDGLVEIL	Phospho(S)@14	225,S(Phospho_S)				13	99		yes	2901.08	968.035	2901.08	968.034	3	0.00525706	9.1.1.3378.19	ProteinPilot
gi|238485946	conserved hypothetical protein	FGVSPFGDDDQNDSSDGEDDGLVEIL	Phospho(S)@15	226,S(Phospho_S)				13	99		yes	2901.08	968.035	2901.08	968.034	3	0.00525706	9.1.1.3378.19	ProteinPilot
gi|238485946	conserved hypothetical protein	FGVSPFGDDDQNDSSDGEDDGLVEILVPGK	Phospho(S)@14	225,S(Phospho_S)				20	99		yes	3282.34	1095.12	3282.32	1095.11	3	0.0178198	4.1.1.3472.18	ProteinPilot
gi|238485946	conserved hypothetical protein	FGVSPFGDDDQNDSSDGEDDGLVEILVPGK	Phospho(S)@15	226,S(Phospho_S)				20	99		yes	3282.34	1095.12	3282.32	1095.11	3	0.0178198	4.1.1.3472.18	ProteinPilot
gi|238485946	conserved hypothetical protein	GVSPFGDDDQNDSSDGEDDGLVEILVPGK	Phospho(S)@13	225,S(Phospho_S)				19	99		yes	3135.25	1046.09	3135.25	1046.09	3	-0.00381197	2.1.1.2596.11	ProteinPilot
gi|238485946	conserved hypothetical protein	GVSPFGDDDQNDSSDGEDDGLVEILVPGK	Phospho(S)@14	226,S(Phospho_S)				19	99		yes	3135.25	1046.09	3135.25	1046.09	3	-0.00381197	2.1.1.2596.11	ProteinPilot
gi|238485950	NADH-ubiquinone oxidoreductase, subunit F, putative	AINEAYEAGLIGK	Phospho(Y)@6	192,Y(Phospho_Y)				10	97.08		yes	1427.66	714.836	1427.67	714.842	2	-0.0119682	2.1.1.1922.2	ProteinPilot
gi|238486088	phosphatidyl synthase	DGRGSMAGSLPIPNDAGATIEIPATR	Phospho(S)@5; Oxidation(M)@6	35,S(Phospho_S)	83.61,1000.00	19.61, 1,000.00		19	99		yes	2662.24	888.421	2662.24	888.421	3	6.37814e-05	3.1.1.2557.13	ProteinPilot
gi|238486088	phosphatidyl synthase	NSFGTSLPIPR	Phospho(S)@2	84,S(Phospho_S)	80.45	84.96		19	99		yes	1267.59	634.804	1267.6	634.805	2	-0.00180136	3.1.1.2460.2	ProteinPilot
gi|238486110	ATP binding protein, putative	KRGDYEEEEDDSEDESGVPPAADNDGLSQR	Phospho(S)@16	360,S(Phospho_S)				10	99		yes	3388.35	1130.46	3388.35	1130.46	3	0.00155047	1.1.1.1317.34	ProteinPilot
gi|238486206	conserved hypothetical protein	IRDGEEYAEEMSQMTLDER	Phospho(S)@12	209,S(Phospho_S)	7.33e-08		126.13			1	yes	2461.86	819.611	2461.93	819.635	3	0.0734	Cmpd 706358	pFind
gi|238486206	conserved hypothetical protein	IRDGEEYAEEMSQMTLDER	Phospho(T)@15	212,T(Phospho_T)	7.33e-08		126.13			1	yes	2461.86	819.611	2461.93	819.635	3	0.0734	Cmpd 706358	pFind
gi|238486206	conserved hypothetical protein	IRDGEEYAEEMSQMTLDER	Phospho(Y)@7	204,Y(Phospho_Y)	7.07e-09		113.911			1	yes	2461.86	819.611	2461.93	819.635	3	0.0734	Cmpd 706389	pFind
gi|238486206	conserved hypothetical protein	IRDGEEYAEEMSQMTLDER	Phospho(T)@15	212,T(Phospho_T)	7.07e-09		113.911			1	yes	2461.86	819.611	2461.93	819.635	3	0.0734	Cmpd 706389	pFind
gi|238486230	DUF726 domain protein	LNESKDSEDEDEAESDGGWQDMPAIDEFDVYDDYGR	Phospho(S)@15; Oxidation(M)@22	240,S(Phospho_S)	52.24,1000.00	26.15, 1,000.00		12	99		yes	4316.56	1080.15	4316.57	1080.15	4	-0.0137333	9.1.1.3104.29	ProteinPilot
gi|238486230	DUF726 domain protein	LNESKDSEDEDEAESDGGWQDMPAIDEFDVYDDYGR	Phospho(S)@7	232,S(Phospho_S)	52.24	14.51		12	99		yes	4316.56	1080.15	4316.57	1080.15	4	-0.0137333	9.1.1.3104.29	ProteinPilot
gi|238486230	DUF726 domain protein	VQLDEDAQSATSLDEDTSYLFR	Phospho(S)@9	297,S(Phospho_S)				14	99		yes	2662.07	888.365	2662.07	888.365	3	0.00234963	8.1.1.2574.8	ProteinPilot
gi|238486230	DUF726 domain protein	VQLDEDAQSATSLDEDTSYLFR	Phospho(S)@12	300,S(Phospho_S)				14	99		yes	2662.07	888.365	2662.07	888.365	3	0.00234963	8.1.1.2574.8	ProteinPilot
gi|238486282	Yip1 domain family	VQQDSAPFLGGGSSR	Phospho(S)@14	56,S(Phospho_S)				10	99		yes	1584.7	793.36	1584.69	793.354	2	0.0112916	7.1.1.1622.2	ProteinPilot
gi|238486324	conserved hypothetical protein	LLLSPDTIQSPEDR	Phospho(S)@10	132,S(Phospho_S)				11	99		yes	1662.79	832.402	1662.79	832.401	2	0.00328102	3.1.1.2351.10	ProteinPilot
gi|238486332	small nucleolar ribonucleoprotein complex subunit Utp14	KQHMDEGDDSDNDGNVPVLLK	Phospho(S)@10	808,S(Phospho_S)	41.31		105.56			1	yes	2405.02	800.666	2404.78	800.585	3	0.242458	q165480_p1=1	mascot
gi|238486514	cysteine-rich secreted protein	TCAAPGTVPTLTGDK	Phospho(T)@1	61,T(Phospho_T)	44.7		111.835			1	yes	1647.66	822.823	1647.67	822.825	2	-0.003781	q77907_p1=0	mascot
gi|238486514	cysteine-rich secreted protein	TCAAPGTVPTLTGDK	Phospho(T)@12	72,T(Phospho_T)	44.7		111.835			1	yes	1647.66	822.823	1647.67	822.825	2	-0.003781	q77907_p1=0	mascot
gi|238486520	FAD dependent oxidoreductase, putative	LGGSSLLECVVFGR	Phospho(S)@4; No Carbamidomethyl(C)@9	458,S(Phospho_S)				13	99		yes	1515.71	758.861	1515.72	758.865	2	-0.007796	10.1.1.3351.2	ProteinPilot
gi|238486572	60S acidic ribosomal protein P0	IANPDAYAAAAPVAGAGAAAGGDAPAEEKKEEEEEESDDDMGFGLFD	Phospho(S)@37; Oxidation(M)@41	303,S(Phospho_S)	18.67,1000.00	83.65, 1,000.00		11	97.87		yes	4763.98	953.804	4763.99	953.804	5	-0.00273894	3.1.1.2766.12	ProteinPilot
gi|238486572	60S acidic ribosomal protein P0	AAAAPVAGAGAAAGGDAPAEEKKEEEEEESDDDMGFGLFD	Phospho(S)@30; Oxidation(M)@34	303,S(Phospho_S)				16	99		yes	4019.65	1005.92	4019.64	1005.92	4	0.00372713	9.1.1.2778.20	ProteinPilot
gi|238486572	60S acidic ribosomal protein P0	AAPVAGAGAAAGGDAPAEEKKEEEEEESDDDMGFGL	Phospho(S)@28	303,S(Phospho_S)				13	95.78		yes	3599.48	900.878	3599.48	900.877	4	0.00422908	1.1.1.1932.11	ProteinPilot
gi|238486572	60S acidic ribosomal protein P0	AAPVAGAGAAAGGDAPAEEKKEEEEEESDDDMGFGLFD	Phospho(S)@28; Cation:K(D)@38	303,S(Phospho_S)				18	99		yes	3899.55	975.895	3899.53	975.889	4	0.0236295	9.1.1.2756.4	ProteinPilot
gi|238486572	60S acidic ribosomal protein P0	APVAGAGAAAGGDAPAEEKKEEEEEESDDDMGFGLFD	Phospho(S)@27; Oxidation(M)@31	303,S(Phospho_S)				10	99		yes	3806.54	952.642	3806.53	952.64	4	0.00950347	8.1.1.2221.10	ProteinPilot
gi|238486572	60S acidic ribosomal protein P0	GAAAGGDAPAEEKKEEEEEESDDDMGFGLFD	Phospho(S)@21; Oxidation(M)@25	303,S(Phospho_S)				19	99		yes	3340.28	1114.43	3340.28	1114.43	3	0.00502949	9.1.1.2693.31	ProteinPilot
gi|238486572	60S acidic ribosomal protein P0	KEEEEEESDDDMGFGL	Phospho(S)@8	303,S(Phospho_S)				13	99		yes	1937.68	969.846	1937.68	969.845	2	0.00219403	1.1.1.1958.24	ProteinPilot
gi|238486572	60S acidic ribosomal protein P0	KEEEEEESDDDMGFGLFD	Phospho(S)@8; Oxidation(M)@12	303,S(Phospho_S)				24	99		yes	2215.77	1108.89	2215.77	1108.89	2	0.00590881	7.1.1.2195.27	ProteinPilot
gi|238486572	60S acidic ribosomal protein P0	KEEEEEESDDDMGFGLFD	Phospho(S)@8	303,S(Phospho_S)	39.46		171.017			1	yes	2199.77	1098.88	2199.63	1098.8	2	0.146052	q141144_p1=1	mascot
gi|238486670	PHD finger domain protein, putative	SAAASAEPVPSIGLITAGR	Phospho(S)@1	550,S(Phospho_S)	85.3	121.14		23	99		yes	1926.89	964.45	1926.89	964.45	2	1.45029e-05	3.1.1.2770.10	ProteinPilot
gi|238486670	PHD finger domain protein, putative	SAAASAEPVPSIGLITAGR	Phospho(S)@5	554,S(Phospho_S)	85.3	105.7		23	99		yes	1926.89	964.45	1926.89	964.45	2	1.45029e-05	3.1.1.2770.10	ProteinPilot
gi|238486670	PHD finger domain protein, putative	KDISSQLDRAINARESAY	Phospho(S)@4; Deamidated(Q)@6; Deamidated(N)@12	91,S(Phospho_S)				14	99		yes	2118.01	1060.01	2117.96	1059.99	2	0.0451096	4.1.1.3712.5	ProteinPilot
gi|238486686	phosphoglucomutase PgmA	SHNPGGPNADFGIK	Phospho(S)@1	114,S(Phospho_S)				20	99		yes	1489.63	745.825	1489.64	745.825	2	-0.000189906	2.1.1.1406.13	ProteinPilot
gi|238486716	RNAPII degradation factor Def1, putative	TGSAQPSESQQSTAGSNTFGSGMSDVFGR	Phospho(S)@3; Oxidation(M)@23	333,S(Phospho_S)				17	99		yes	2973.21	992.077	2973.21	992.077	3	0.00145802	3.1.1.2169.27	ProteinPilot
gi|238486716	RNAPII degradation factor Def1, putative	YGHVDAPNSGHNTPNPTLPGAT	Phospho(S)@9	207,S(Phospho_S)				15	99		yes	2296	766.341	2295.99	766.338	3	0.00887952	8.1.1.1609.5	ProteinPilot
gi|238486716	RNAPII degradation factor Def1, putative	YGHVDAPNSGHNTPNPTLPGATQTPTAQ	Phospho(S)@9	207,S(Phospho_S)				15	99		yes	2922.3	975.106	2922.29	975.105	3	0.00351364	3.1.1.1983.19	ProteinPilot
gi|238486716	RNAPII degradation factor Def1, putative	TGSAQPSESQQSTAGSNTFGSGMSDVFGR	Phospho(T)@1; Oxidation(M)@10	331,T(Phospho_T)	42.07	18.56, 1,000.00				1.00,1.00	yes	2973.21	990.062	2979.25	992.077	3	-0.000392	Locus:3.1.1.2169.27	ScanffoldPTM
gi|238486730	fructose-bisphosphate aldolase, class II	PAYGIPVVLHTDHCAKKLLPWLDGLLDEDER	Phospho(Y)@3	103,Y(Phospho_Y)				13	99		yes	3745.72	1249.58	3745.76	1249.59	3	-0.0401426	10.1.1.3369.41	ProteinPilot
gi|238486730	fructose-bisphosphate aldolase, class II	PAYGIPVVLHTDHCAKKLLPWLDGLLDEDER	Phospho(T)@11; Oxidation(H)@13; Carbamidomethyl(C)@14	111,T(Phospho_T)				13	99		yes	3745.72	1249.58	3745.76	1249.59	3	-0.0401426	10.1.1.3369.41	ProteinPilot
gi|238486744	nucleosome binding protein (Nhp6a), putative	AQYAAAAEEDEDESS	Phospho(S)@15	104,S(Phospho_S)	78.65	16.22		23	99		yes	1664.57	833.294	1664.57	833.294	2	0.0015006	3.1.1.1650.4	ProteinPilot
gi|238486778	conserved hypothetical protein	VSSHDDKVAQDAGSSASQAQEK	Phospho(S)@2	39,S(Phospho_S)	44.69		148.517			0.5	no	2403.96	800.312	2404	800.325	3	-0.040088	q165298_p2=1	mascot
gi|238486778	conserved hypothetical protein	VSSHDDKVAQDAGSSASQAQEK	Phospho(S)@3	40,S(Phospho_S)	44.69		148.517			0.5	no	2403.96	800.312	2404	800.325	3	-0.040088	q165298_p2=1	mascot
gi|238486778	conserved hypothetical protein	VSSHDDKVAQDAGSSASQAQEK	Phospho(S)@17	54,S(Phospho_S)	44.69		148.517			1	yes	2403.96	800.312	2404	800.325	3	-0.040088	q165298_p2=1	mascot
gi|238486858	pyruvate decarboxylase PdcA, putative	MGNLNVGPVSPPSN	Phospho(S)@10	355,S(Phospho_S)	46.27	44.73		13	99		yes	1461.63	731.824	1461.63	731.823	2	0.00111826	4.1.1.2608.2	ProteinPilot
gi|238486858	pyruvate decarboxylase PdcA, putative	NVGPVSPPSNLLPDNEK	Phospho(S)@6	355,S(Phospho_S)	46.27	44.73		19	99		yes	1855.87	928.943	1855.87	928.943	2	0.000204769	8.1.1.2079.10	ProteinPilot
gi|238486858	pyruvate decarboxylase PdcA, putative	LDTPLDLSLPPNDPEKEDYVV	Phospho(S)@8; Carbamidomethyl(K)@16	197,S(Phospho_S)				15	99		yes	2505.18	836.068	2505.16	836.059	3	0.0246032	7.1.1.2429.3	ProteinPilot
gi|238486858	pyruvate decarboxylase PdcA, putative	MGNLNVGPVSPPSNLLPDNEK	Oxidation(M)@1; Phospho(S)@10	355,S(Phospho_S)	46.27	1000.00, 44.73				1.00,1.00	yes	2287.06	1142.52	2291.08	1144.54	2	-0.00147	Locus:8.1.1.2217.11	ScanffoldPTM
gi|238486888	peroxisomal membrane protein receptor Pex19, putative	QAIDDDDDDDESDLDELDDVLDD	Phospho(S)@12	70,S(Phospho_S)				17	99		yes	2688.95	897.324	2688.94	897.322	3	0.00450496	1.1.1.2422.4	ProteinPilot
gi|238486888	peroxisomal membrane protein receptor Pex19, putative	QAIDDDDDDDESDLDELDDVLDDFNKPK	Phospho(S)@12	70,S(Phospho_S)				14	99		yes	3303.3	1102.11	3303.3	1102.11	3	0.00241875	9.1.1.3238.24	ProteinPilot
gi|238486900	telomere and ribosome associated protein Stm1, putative	IAQADENEPQTPAEEAEPAEK	Phospho(T)@11	147,T(Phospho_T)				11	99		yes	2345.99	783.003	2345.99	783.004	3	-0.00236535	6.1.1.1192.11	ProteinPilot
gi|238486906	zinc knuckle splicing factor Zfm1	GGSPPPPPPPPGEGPPPPPPSEQPPPPPPPA	Phospho(S)@3	536,S(Phospho_S)				11	99		yes	2995.43	999.483	2995.42	999.479	3	0.0118992	1.1.1.1853.21	ProteinPilot
gi|238486906	zinc knuckle splicing factor Zfm1	INDVVPADGDRSPSPPPQYDNFGR	Phospho(S)@12	124,S(Phospho_S)				13	99		yes	2772.16	925.062	2772.16	925.06	3	0.0057882	8.1.1.1939.11	ProteinPilot
gi|238486906	zinc knuckle splicing factor Zfm1	INDVVPADGDRSPSPPPQYDNFGR	Phospho(S)@14	126,S(Phospho_S)				13	99		yes	2772.16	925.062	2772.16	925.06	3	0.0057882	8.1.1.1939.11	ProteinPilot
gi|238486914	eukaryotic translation initiation factor subunit, putative	AASPEKPAVSIVPDDIVN	Phospho(S)@3	902,S(Phospho_S)				12	99		yes	1900.92	951.47	1900.92	951.466	2	0.00634114	4.1.1.2925.7	ProteinPilot
gi|238486914	eukaryotic translation initiation factor subunit, putative	AASPEKPAVSIVPDDIVNIVPL	Phospho(S)@3	902,S(Phospho_S)				16	99		yes	2323.21	1162.61	2323.21	1162.61	2	-0.000319401	9.1.1.3319.35	ProteinPilot
gi|238486936	40S ribosomal protein S7	NVVFEFPQSSASDF	Phospho(S)@12	199,S(Phospho_S)	73.98	34.2		24	99		yes	1652.68	827.346	1652.68	827.345	2	0.00123164	9.1.1.3225.3	ProteinPilot
gi|238486936	40S ribosomal protein S7	NVVFEFPQSSASDF	Phospho(S)@10	197,S(Phospho_S)				9	99		yes	1652.68	827.349	1652.68	827.345	2	0.00730301	5.1.1.2949.5	ProteinPilot
gi|238486936	40S ribosomal protein S7	VVFEFPQSSASDF	Phospho(S)@11	199,S(Phospho_S)				17	99		yes	1538.63	770.322	1538.63	770.324	2	-0.00252636	9.1.1.3201.2	ProteinPilot
gi|238486962	conserved hypothetical protein	EVKSPDVPAKPSIPARPQ	Phospho(S)@4	646,S(Phospho_S)	61.14	158.88		10	96.91		yes	1995.03	666.016	1995.02	666.014	3	0.00634507	7.1.1.1419.4	ProteinPilot
gi|238486962	conserved hypothetical protein	EVKSPDVPAKPSIPARPQK	Phospho(S)@4	646,S(Phospho_S)	61.14	158.88		21	99		yes	2123.11	531.785	2123.11	531.786	4	-0.00245942	7.1.1.1321.2	ProteinPilot
gi|238486962	conserved hypothetical protein	SPDVPAKPSIPARPQK	Phospho(S)@1	646,S(Phospho_S)	61.14	158.88		13	99		yes	1766.91	589.977	1766.91	589.977	3	-5.60562e-05	7.1.1.1348.2	ProteinPilot
gi|238486962	conserved hypothetical protein	SAFQHPAVSPTFDR	Phospho(S)@9	448,S(Phospho_S)				11	99		yes	1638.72	820.367	1638.72	820.367	2	5.98441e-05	8.1.1.1712.6	ProteinPilot
gi|238486962	conserved hypothetical protein	SPNQQGLAPADVPK	Phospho(S)@1	16,S(Phospho_S)				15	99		yes	1500.7	751.357	1500.7	751.356	2	0.00185549	1.1.1.1373.13	ProteinPilot
gi|238487102	cyclin, putative	RDSDPRPSGSGGRPNASFNDPIQQR	Phospho(S)@3	419,S(Phospho_S)				23	99		yes	2790.26	698.573	2790.26	698.572	4	0.00384682	3.1.1.1801.2	ProteinPilot
gi|238487102	cyclin, putative	RDSDPRPSGSGGRPNASFNDPIQQR	Phospho(S)@10	426,S(Phospho_S)				15	99		yes	2790.26	698.573	2790.26	698.572	4	0.0063281	2.1.1.1319.9	ProteinPilot
gi|238487122	conserved hypothetical protein	ATTPTTRPDTTSEGGPTVTTGPETTK	Phospho(S)@12	389,S(Phospho_S)				8	98.29		yes	2683.22	895.415	2683.22	895.415	3	0.00051179	6.1.1.1215.26	ProteinPilot
gi|238487122	conserved hypothetical protein	ATTPTTRPDTTSEGGPTVTTGPETTK	Phospho(T)@3	380,T(Phospho_T)	72.2	22.23		19	99		yes	2683.22	895.415	2683.22	895.415	3	-0.000632997	5.1.1.1675.5	ProteinPilot
gi|238487122	conserved hypothetical protein	ATTPTTRPDTTSEGGPTVTTGPETTK	Phospho(T)@2	379,T(Phospho_T)	31.24	17.98				0.91	yes	2683.22	893.4	2689.27	895.415	3	-0.00158	Locus:6.1.1.1215.26	ScanffoldPTM
gi|238487306	filament-forming protein (Tpr/p270), putative	SMSPAPGLNGGPSTPVRPGTPVGTF	Phospho(S)@1; Oxidation(M)@2	371,S(Phospho_S)				15	99		yes	2557.1	853.375	2557.1	853.373	3	0.00542587	8.1.1.2246.3	ProteinPilot
gi|238487306	filament-forming protein (Tpr/p270), putative	SMSPAPGLNGGPSTPVRPGTPVGTF	Phospho(S)@3; Deamidated(N)@9	373,S(Phospho_S)				15	99		yes	2557.1	853.375	2557.1	853.373	3	0.00542587	8.1.1.2246.3	ProteinPilot
gi|238487586	KH domain RNA binding protein	RPLEDPSSPSGPNDQPEAK	Phospho(S)@8	20,S(Phospho_S)	57.03	16.24		18	99		yes	2099.92	700.98	2099.92	700.979	3	0.00328743	6.1.1.1164.4	ProteinPilot
gi|238487586	KH domain RNA binding protein	LEDPSSPSGPNDQPEAK	Phospho(S)@8	22,S(Phospho_S)				11	99		yes	1846.76	924.39	1846.76	924.388	2	0.0026456	6.1.1.1157.13	ProteinPilot
gi|238487586	KH domain RNA binding protein	LEDPSSPSGPNDQPEAK	Phospho(S)@6	20,S(Phospho_S)				10	99		yes	1846.76	924.388	1846.76	924.388	2	-0.000303884	1.1.1.1155.15	ProteinPilot
gi|238487610	translation release factor eRF3, putative	VLSIGTPSPAPASNAPSSGSATPGDSKGPDAA	Phospho(T)@22	189,T(Phospho_T)				14	99		yes	2943.36	736.847	2943.35	736.845	4	0.0102471	8.1.1.1821.3	ProteinPilot
gi|238487646	RNA binding effector protein Scp160, putative	AAPIVADDQSVEASSEAGGSRPSRPQQGADEVIVK	Phospho(S)@10	703,S(Phospho_S)	22.66	53.83				1	yes	3680.67	919.161	3688.73	921.176	4	0.00157	Locus:8.1.1.1738.6	ScanffoldPTM
gi|238487650	serine/threonine kinase Ste20	FSLNDQSSDELIGSPFDSR	Phospho(S)@8	117,S(Phospho_S)				11	99		yes	2192.92	1097.47	2192.93	1097.47	2	-0.00605611	9.1.1.3036.10	ProteinPilot
gi|238487650	serine/threonine kinase Ste20	FSLNDQSSDELIGSPFDSR	Phospho(S)@7	116,S(Phospho_S)				11	97.89		yes	2272.89	1137.45	2272.89	1137.45	2	0.000732891	4.1.1.3322.11	ProteinPilot
gi|238487652	signal transducing adapter molecule, putative	NRTPPAGASYQPVHHRPESTYEHPQELGTS	Phospho(T)@3	485,T(Phospho_T)				13	99		yes	3502.51	876.635	3502.51	876.635	4	-0.000311111	3.1.1.1861.4	ProteinPilot
gi|238487652	signal transducing adapter molecule, putative	NRTPPAGASYQPVHHRPESTYEHPQELGTS	Phospho(S)@19	501,S(Phospho_S)				13	99		yes	3502.51	876.635	3502.51	876.635	4	-0.000311111	3.1.1.1861.4	ProteinPilot
gi|238487794	GDP-mannose pyrophosphorylase A	LVSYPSSENLESS	Phospho(S)@7	227,S(Phospho_S)				12	99		yes	1490.62	746.317	1490.62	746.316	2	0.00199348	9.1.1.2332.3	ProteinPilot
gi|238487794	GDP-mannose pyrophosphorylase A	LVSYPSSENLESS	Phospho(S)@6	226,S(Phospho_S)				12	99		yes	1490.62	746.318	1490.62	746.316	2	0.00343092	10.1.1.2411.3	ProteinPilot
gi|238487794	GDP-mannose pyrophosphorylase A	LVSYPSSENLESSFVAA	Phospho(S)@13	233,S(Phospho_S)				11	97.97		yes	1878.83	940.422	1878.83	940.422	2	0.000784721	8.1.1.2247.5	ProteinPilot
gi|238487802	eukaryotic translation initiation factor subunit eIF2B-gamma, putative	ILGGQNENQEDHGSNDGDLLEEEIDLR	Phospho(S)@14	302,S(Phospho_S)				16	99		yes	3088.33	1030.45	3088.33	1030.45	3	0.00332057	1.1.1.2165.5	ProteinPilot
gi|238487844	arf-GTPase activating protein, putative	VSSPTASAGSGGGSLFDSL	Phospho(S)@3	240,S(Phospho_S)				23	99		yes	1775.77	888.892	1775.76	888.888	2	0.00752719	3.1.1.2835.10	ProteinPilot
gi|238487844	arf-GTPase activating protein, putative	VSSPTASAGSGGGSLFDSLASPTIPAAKPQ	Phospho(S)@2	239,S(Phospho_S)				14	99		yes	2917.32	973.446	2917.31	973.446	3	0.000748688	8.1.1.2439.10	ProteinPilot
gi|238487844	arf-GTPase activating protein, putative	VSSPTASAGSGGGSLFDSLASPTIPAAKPQ	Phospho(S)@21	258,S(Phospho_S)				14	99		yes	2917.32	973.446	2917.31	973.446	3	0.000748688	8.1.1.2439.10	ProteinPilot
gi|238487844	arf-GTPase activating protein, putative	VSSPTASAGSGGGSLFDSLASPTIPAAKPQ	Phospho(S)@14	251,S(Phospho_S)				12	96.56		yes	2917.32	973.447	2917.31	973.446	3	0.00501434	3.1.1.2777.17	ProteinPilot
gi|238487844	arf-GTPase activating protein, putative	VSSPTASAGSGGGSLFDSLASPTIPAAKPQ	Phospho(S)@10	247,S(Phospho_S)				12	96.28		yes	2917.32	973.447	2917.31	973.446	3	0.00501434	3.1.1.2776.14	ProteinPilot
gi|238487844	arf-GTPase activating protein, putative	VSSPTASAGSGGGSLFDSLASPTIPAAKPQSR	Phospho(S)@21	258,S(Phospho_S)				18	99		yes	3160.45	1054.49	3160.45	1054.49	3	0.00489248	8.1.1.2324.3	ProteinPilot
gi|238487844	arf-GTPase activating protein, putative	VSSPTASAGSGGGSLFDSLASPTIPAAKPQSR	Phospho(S)@31	268,S(Phospho_S)				18	99		yes	3160.45	1054.49	3160.45	1054.49	3	0.00489248	8.1.1.2324.3	ProteinPilot
gi|238487844	arf-GTPase activating protein, putative	VSSPTASAGSGGGSLFDSLASPTIPAAKPQSR	Phospho(S)@3	240,S(Phospho_S)				16	99		yes	3240.42	1081.15	3240.41	1081.15	3	0.00235284	8.1.1.2372.20	ProteinPilot
gi|238487844	arf-GTPase activating protein, putative	VSSPTASAGSGGGSLFDSLASPTIPAAKPQSR	Phospho(S)@14	251,S(Phospho_S)				10	97		yes	3160.45	1054.49	3160.45	1054.49	3	0.00416205	3.1.1.2654.18	ProteinPilot
gi|238487870	carbon catabolite repression protein CreD, putative	LGVPADYFGPSSGSNSHSPSSPVLSR	Phospho(S)@14; Deamidated(N)@15	469,S(Phospho_S)				18	99		yes	2762.17	921.731	2762.16	921.728	3	0.00783915	8.1.1.2225.9	ProteinPilot
gi|238487870	carbon catabolite repression protein CreD, putative	LGVPADYFGPSSGSNSHSPSSPVLSR	Phospho(S)@12	467,S(Phospho_S)				19	99		yes	2841.15	948.056	2841.15	948.056	3	0.000705369	3.1.1.2633.4	ProteinPilot
gi|238487870	carbon catabolite repression protein CreD, putative	LSNLSNLNITRPHQPSPTDHESQNDSEHRR	Phospho(S)@5	430,S(Phospho_S)				13	99		yes	3638.62	728.731	3638.6	728.728	5	0.0178649	3.1.1.1933.8	ProteinPilot
gi|238487870	carbon catabolite repression protein CreD, putative	LGVPADYFGPSSGSNSHSPSSPVLSR	Phospho(S)@16	471,S(Phospho_S)	38.49	17.99		15	99		yes	2841.14	948.055	2841.15	948.056	3	-0.000591521	8.1.1.2284.10	ProteinPilot
gi|238487870	carbon catabolite repression protein CreD, putative	LGVPADYFGPSSGSNSHSPSSPVLSR	Phospho(S)@18	473,S(Phospho_S)	26.34	17.99		19	99		yes	2841.15	948.056	2841.15	948.056	3	0.000705369	3.1.1.2633.4	ProteinPilot
gi|238487870	carbon catabolite repression protein CreD, putative	LNITRPHQPSPTDHESQNDSEHR	Phospho(S)@10	441,S(Phospho_S)	51.65	16.25		21	99		yes	2774.22	555.851	2774.22	555.85	5	0.00388415	3.1.1.1514.3	ProteinPilot
gi|238487870	carbon catabolite repression protein CreD, putative	LNITRPHQPSPTDHESQNDSEHRR	Phospho(S)@10	441,S(Phospho_S)	51.65	16.25		19	99		yes	2930.32	587.072	2930.32	587.071	5	0.00549839	3.1.1.1468.2	ProteinPilot
gi|238487870	carbon catabolite repression protein CreD, putative	LSNLSNLNITRPHQPSPTDHESQNDSEHRR	Phospho(S)@16	441,S(Phospho_S)	51.65	16.25		13	99		yes	3638.62	728.731	3638.6	728.728	5	0.0178649	3.1.1.1933.8	ProteinPilot
gi|238487870	carbon catabolite repression protein CreD, putative	NITRPHQPSPTDHESQNDSEHR	Phospho(S)@9	441,S(Phospho_S)	51.65	16.25		21	99		yes	2661.13	666.29	2661.13	666.29	4	0.000831496	1.1.1.1068.3	ProteinPilot
gi|238487870	carbon catabolite repression protein CreD, putative	NITRPHQPSPTDHESQNDSEHRR	Phospho(S)@9	441,S(Phospho_S)	51.65	16.25		18	99		yes	2817.23	564.454	2817.23	564.454	5	0.00198401	1.1.1.1044.3	ProteinPilot
gi|238487870	carbon catabolite repression protein CreD, putative	NLNITRPHQPSPTDHESQNDSEHRR	Phospho(S)@11	441,S(Phospho_S)	51.65	16.25		17	99		yes	3044.36	609.879	3044.36	609.879	5	-0.000844482	3.1.1.1492.2	ProteinPilot
gi|238487870	carbon catabolite repression protein CreD, putative	SNLNITRPHQPSPTDHESQNDSEHR	Phospho(S)@12	441,S(Phospho_S)	51.65	16.25		19	99		yes	2975.29	744.831	2975.29	744.83	4	0.00255384	7.1.1.1239.4	ProteinPilot
gi|238487870	carbon catabolite repression protein CreD, putative	SNLNITRPHQPSPTDHESQNDSEHRR	Phospho(S)@12	441,S(Phospho_S)	51.65	16.25		13	99		yes	3131.39	627.286	3131.39	627.286	5	0.000668402	10.1.1.1554.2	ProteinPilot
gi|238487870	carbon catabolite repression protein CreD, putative	LGVPADYFGPSSGSNSHSPSSPVLSR	Phospho(S)@20	475,S(Phospho_S)	24.32	16.24		10	95.33		yes	2841.15	948.057	2841.15	948.056	3	0.00428409	4.1.1.3031.13	ProteinPilot
gi|238487870	carbon catabolite repression protein CreD, putative	LGVPADYFGPSSGSNSHSPSSPVLSR	Phospho(S)@21	476,S(Phospho_S)	20.78	12.63		19	99		yes	2841.15	948.056	2841.15	948.056	3	0.000705369	3.1.1.2633.4	ProteinPilot
gi|238487870	carbon catabolite repression protein CreD, putative	AINDIAQQAPPLYGEHQFDQLYSELDPNGYRTPGPGSGPGTPFGTLSR	Phospho(T)@32	383,T(Phospho_T)				15	99		yes	5448.35	1090.68	5448.32	1090.67	5	0.0241745	4.1.1.3432.23	ProteinPilot
gi|238487870	carbon catabolite repression protein CreD, putative	AINDIAQQAPPLYGEHQFDQLYSELDPNGYRTPGPGSGPGTPFGTLSR	Phospho(S)@37	388,S(Phospho_S)				15	99		yes	5448.35	1090.68	5448.32	1090.67	5	0.0241745	4.1.1.3432.23	ProteinPilot
gi|238487870	carbon catabolite repression protein CreD, putative	AINDIAQQAPPLYGEHQFDQLYSELDPNGYRTPGPGSGPGTPFGTLSR	Phospho(T)@45	396,T(Phospho_T)				15	99		yes	5448.35	1090.68	5448.32	1090.67	5	0.0241745	4.1.1.3432.23	ProteinPilot
gi|238487870	carbon catabolite repression protein CreD, putative	AINDIAQQAPPLYGEHQFDQLYSELDPNGYRTPGPGSGPGTPFGTLSR	Phospho(S)@47	398,S(Phospho_S)				15	99		yes	5448.35	1090.68	5448.32	1090.67	5	0.0241745	4.1.1.3432.23	ProteinPilot
gi|238487870	carbon catabolite repression protein CreD, putative	APPLYGEHQFDQLYSELDPNGYRTPGPGSGPGTPFGTL	Phospho(T)@24	383,T(Phospho_T)				17	99		yes	4191.83	1048.96	4191.83	1048.96	4	-0.00247662	9.1.1.3292.28	ProteinPilot
gi|238487870	carbon catabolite repression protein CreD, putative	APPLYGEHQFDQLYSELDPNGYRTPGPGSGPGTPFGTL	Phospho(S)@29	388,S(Phospho_S)				17	99		yes	4191.83	1048.96	4191.83	1048.96	4	-0.00247662	9.1.1.3292.28	ProteinPilot
gi|238487870	carbon catabolite repression protein CreD, putative	FGPSSGSNSHSPSSPVLSR	Phospho(S)@14	476,S(Phospho_S)				19	99		yes	1965.86	656.294	1965.86	656.293	3	0.00344189	5.1.1.1804.6	ProteinPilot
gi|238487870	carbon catabolite repression protein CreD, putative	GPGSGPGTPFGTL	Phospho(S)@4	388,S(Phospho_S)				19	99		yes	1223.52	612.769	1223.52	612.768	2	2.56568e-05	3.1.1.2672.2	ProteinPilot
gi|238487870	carbon catabolite repression protein CreD, putative	GYRTPGPGSGPGTPFGTL	Phospho(T)@4	383,T(Phospho_T)				22	99		yes	1877.78	939.895	1877.78	939.895	2	0.00122768	8.1.1.2322.4	ProteinPilot
gi|238487870	carbon catabolite repression protein CreD, putative	GYRTPGPGSGPGTPFGTL	Phospho(S)@9	388,S(Phospho_S)				22	99		yes	1877.78	939.895	1877.78	939.895	2	0.00122768	8.1.1.2322.4	ProteinPilot
gi|238487870	carbon catabolite repression protein CreD, putative	RPSDEVDHEHVPSGMATPFHPQ	Phospho(S)@3; Oxidation(M)@15	484,S(Phospho_S)				23	99		yes	2565.07	642.276	2565.07	642.276	4	-0.000593161	2.1.1.1389.3	ProteinPilot
gi|238487870	carbon catabolite repression protein CreD, putative	RPSDEVDHEHVPSGMATPFHPQ	Phospho(S)@13; Oxidation(M)@15	494,S(Phospho_S)				17	99		yes	2645.04	882.688	2645.04	882.688	3	0.00257044	3.1.1.1936.17	ProteinPilot
gi|238487870	carbon catabolite repression protein CreD, putative	RPSDEVDHEHVPSGMATPFHPQ	Phospho(T)@17	498,T(Phospho_T)				16	99		yes	2645.05	662.269	2645.04	662.267	4	0.00566778	3.1.1.1874.2	ProteinPilot
gi|238487870	carbon catabolite repression protein CreD, putative	TTVRPHDSDLPDYDAVVAEDIPVPPPLQSPQQAH	Phospho(S)@29	550,S(Phospho_S)				18	99		yes	3783.8	946.957	3783.78	946.952	4	0.022335	3.1.1.2835.12	ProteinPilot
gi|238487870	carbon catabolite repression protein CreD, putative	YSELDPNGYRTPGPGSGPGTPFGTL	Phospho(T)@11	383,T(Phospho_T)				15	99		yes	2696.13	899.716	2696.12	899.714	3	0.00595013	4.1.1.3274.8	ProteinPilot
gi|238487870	carbon catabolite repression protein CreD, putative	YSELDPNGYRTPGPGSGPGTPFGTL	Phospho(S)@16	388,S(Phospho_S)				15	99		yes	2696.13	899.716	2696.12	899.714	3	0.00595013	4.1.1.3274.8	ProteinPilot
gi|238487872	PH domain protein	TLSNITFPNMDHR	Phospho(T)@6; Oxidation(M)@10	303,T(Phospho_T)	48.31,1000.00	60.82, 1,000.00		15	99		yes	1720.67	861.341	1720.67	861.341	2	-0.000371981	8.1.1.1939.9	ProteinPilot
gi|238487872	PH domain protein	TLSNITFPNMDHR	Phospho(S)@3	300,S(Phospho_S)	48.31	15		15	99		yes	1720.67	861.341	1720.67	861.341	2	-0.000371981	8.1.1.1939.9	ProteinPilot
gi|238487872	PH domain protein	STASGHFHTAPGGTATTGDKA	Phospho(S)@4	508,S(Phospho_S)				11	99		yes	2050.88	684.633	2050.87	684.632	3	0.00377862	5.1.1.1476.6	ProteinPilot
gi|238487872	PH domain protein	TASTASGHFHTAPGGTATTGDKA	Phospho(S)@3	505,S(Phospho_S)				14	99		yes	2222.97	741.996	2222.96	741.994	3	0.00760527	5.1.1.1489.4	ProteinPilot
gi|238487872	PH domain protein	TASTASGHFHTAPGGTATTGDKA	Phospho(S)@6	508,S(Phospho_S)				13	99		yes	2302.92	768.649	2302.93	768.649	3	-0.0017358	1.1.1.1162.18	ProteinPilot
gi|238487872	PH domain protein	TASTASGHFHTAPGGTATTGDKA	Phospho(S)@3	505,S(Phospho_S)	44.96		139.794			1	yes	2302.93	766.634	2302.81	766.595	3	0.117533	q153616_p1=1	mascot
gi|238487872	PH domain protein	TASTASGHFHTAPGGTATTGDKA	Phospho(T)@19	521,T(Phospho_T)	44.96		139.794			1	yes	2302.93	766.634	2302.81	766.595	3	0.117533	q153616_p1=1	mascot
gi|238487872	PH domain protein	RASMSDDEAIPDSDSSETTNLLNER	Phospho(S)@3	29,S(Phospho_S)	38.76		207.246			1	yes	2912.14	969.706	2911.93	969.635	3	0.213796	q200955_p1=1	mascot
gi|238487872	PH domain protein	RASMSDDEAIPDSDSSETTNLLNER	Phospho(S)@13	39,S(Phospho_S)	38.76		207.246			1	yes	2912.14	969.706	2911.93	969.635	3	0.213796	q200955_p1=1	mascot
gi|238488010	casein kinase I, putative	AQFQNSNANIPGR	Phospho(S)@6	399,S(Phospho_S)				11	99		yes	1495.66	748.836	1495.66	748.836	2	-0.000275512	7.1.1.1370.10	ProteinPilot
gi|238488038	eukaryotic translation initiation factor 3 subunit EifCj, putative	FDDEEEDEVLDSWDAAEDSEVER	Phospho(S)@19	42,S(Phospho_S)	44.99	86.69		15	99		yes	2808.04	937.021	2808.04	937.022	3	-0.0040858	1.1.1.2281.6	ProteinPilot
gi|238488038	eukaryotic translation initiation factor 3 subunit EifCj, putative	FDDEEEDEVLDSWDAAEDSEVEREK	Phospho(S)@19	42,S(Phospho_S)	44.99	86.69		17	99		yes	3065.19	1022.74	3065.18	1022.73	3	0.00278298	1.1.1.2203.7	ProteinPilot
gi|238488038	eukaryotic translation initiation factor 3 subunit EifCj, putative	RFDDEEEDEVLDSWDAAEDSEVER	Phospho(S)@20	42,S(Phospho_S)	44.99	86.69		19	99		yes	2964.15	989.056	2964.15	989.056	3	0.00083682	1.1.1.2160.8	ProteinPilot
gi|238488038	eukaryotic translation initiation factor 3 subunit EifCj, putative	RRFDDEEEDEVLDSWDAAEDSEVER	Phospho(S)@21	42,S(Phospho_S)	44.99	86.69		9	99		yes	3120.25	1041.09	3120.25	1041.09	3	0.0043091	1.1.1.2028.20	ProteinPilot
gi|238488038	eukaryotic translation initiation factor 3 subunit EifCj, putative	RRFDDEEEDEVLDSWDAAEDSEVEREK	Phospho(S)@21	42,S(Phospho_S)	44.99	86.69		15	99		yes	3377.39	845.355	3377.38	845.353	4	0.00592447	1.1.1.1977.15	ProteinPilot
gi|238488038	eukaryotic translation initiation factor 3 subunit EifCj, putative	WDDEEDSVSPPPVAPR	Phospho(S)@9	14,S(Phospho_S)	36.2	36.69				1	yes	1874.77	936.379	1878.8	938.394	2	-0.000851	Locus:1.1.1.1633.10	ScanffoldPTM
gi|238488038	eukaryotic translation initiation factor 3 subunit EifCj, putative	WDDEEDSVSPPPVAPR	Phospho(S)@7	12,S(Phospho_S)	46.55		155.943			1	yes	1874.77	936.378	1874.75	936.365	2	0.026937	q17257_p1=0	mascot
gi|238488038	eukaryotic translation initiation factor 3 subunit EifCj, putative	WDDEEDSVSPPPVAPR	Phospho(S)@9	14,S(Phospho_S)	47.42		154.205			1	yes	1874.77	936.378	1874.67	936.325	2	0.106937	q110722_p1=0	mascot
gi|238488038	eukaryotic translation initiation factor 3 subunit EifCj, putative	FDDEEEDEVLDSWDAAEDSEVER	Phospho(S)@19	42,S(Phospho_S)	39.85		147.659			1	yes	2808.04	935.007	2807.89	934.955	3	0.156521	q189333_p1=0	mascot
gi|238488038	eukaryotic translation initiation factor 3 subunit EifCj, putative	RFDDEEEDEVLDSWDAAEDSEVER	Phospho(S)@13	35,S(Phospho_S)	1.06e-07		121.971			1	yes	2964.87	987.281	2965.15	987.377	3	0.28765	Cmpd 709851	pFind
gi|238488116	Rho GTPase activator (Bem3), putative	TLLGNPDIYDSESEYEDILAVDELPIER	Phospho(S)@11	289,S(Phospho_S)				16	99		yes	3367.49	1123.5	3367.47	1123.5	3	0.0221622	4.1.1.3478.24	ProteinPilot
gi|238488116	Rho GTPase activator (Bem3), putative	TLLGNPDIYDSESEYEDILAVDELPIER	Phospho(S)@13	291,S(Phospho_S)				16	99		yes	3367.49	1123.5	3367.47	1123.5	3	0.0221622	4.1.1.3478.24	ProteinPilot
gi|238488130	DMRL synthase family protein	ASPESPTSATSRPFDAIIA	Phospho(S)@2	106,S(Phospho_S)				13	99		yes	1996.92	999.466	1996.91	999.464	2	0.00232759	3.1.1.2601.19	ProteinPilot
gi|238488130	DMRL synthase family protein	LLSSSTADISK	Phospho(S)@5	98,S(Phospho_S)				12	99		yes	1200.55	601.281	1200.56	601.289	2	-0.0172313	10.1.1.2065.2	ProteinPilot
gi|238488130	DMRL synthase family protein	SSSSGEGISATDLLSSSTADISK	Phospho(S)@17	98,S(Phospho_S)				20	99		yes	2279	1140.51	2279.01	1140.51	2	-0.00156021	3.1.1.2446.38	ProteinPilot
gi|238488132	glucosamine-fructose-6-phosphate aminotransferase	FETDTDTECIAK	Phospho(T)@7; Carbamidomethyl(C)@9; Carbamyl(K)@12	141,T(Phospho_T)				12	98.36		yes	1551.61	776.81	1551.58	776.797	2	0.0261066	5.1.1.2039.3	ProteinPilot
gi|238488481	chromatin remodeling complex subunit (Arp5), putative	TVAGEQSDEEEEEDLGGMLDVVEK	Phospho(S)@7	555,S(Phospho_S)				23	99		yes	2687.11	896.71	2687.1	896.709	3	0.0039826	1.1.1.2377.4	ProteinPilot
gi|238488481	chromatin remodeling complex subunit (Arp5), putative	TVAGEQSDEEEEEDLGGMLDVVEK	Phospho(S)@7	555,S(Phospho_S)	47.99		130.065			1	yes	2687.1	894.694	2687.65	894.875	3	-0.54371	q189775_p2=0	mascot
gi|238488507	karyopherin alpha subunit, putative	DGGIGVGGGMAAATESDDEATAIESELNVELPEMVK	Phospho(T)@21; Oxidation(K)@36	75,T(Phospho_T)	58.73,1000.00	22.59,1000.00		16	99		yes	3657.62	1220.21	3657.59	1220.21	3	0.0224912	4.1.1.3550.31	ProteinPilot
gi|238488507	karyopherin alpha subunit, putative	DGGIGVGGGMAAATESDDEATAIESELNVELPEMVK	Phospho(S)@16	70,S(Phospho_S)	48.1	22.85		18	99		yes	3641.62	1214.88	3641.6	1214.87	3	0.0161851	4.1.1.3527.31	ProteinPilot
gi|238488507	karyopherin alpha subunit, putative	GGIGVGGGMAAATESDDEATAIESELNVELPEMVK	Phospho(S)@15	70,S(Phospho_S)	48.1	22.85		17	99		yes	3526.58	1176.53	3526.57	1176.53	3	0.00565254	4.1.1.3656.13	ProteinPilot
gi|238488507	karyopherin alpha subunit, putative	DGGIGVGGGMAAATESDDEATAIESELNVELPEMVK	Phospho(T)@14	68,T(Phospho_T)	20.04	10.36		19	99		yes	3641.63	1214.88	3641.6	1214.87	3	0.0279038	4.1.1.3556.27	ProteinPilot
gi|238488507	karyopherin alpha subunit, putative	GGIGVGGGMAAATESDDEATAIESELNVELPEMVK	Phospho(T)@13	68,T(Phospho_T)	20.04	10.36		14	99		yes	3526.59	1176.54	3526.57	1176.53	3	0.0170051	4.1.1.3646.16	ProteinPilot
gi|238488507	karyopherin alpha subunit, putative	DGGIGVGGGMAAATESDDEATAIESELNVELPEMVK	Phospho(S)@25	79,S(Phospho_S)	30.59	4.15		18	99		yes	3641.62	1214.88	3641.6	1214.87	3	0.0220445	4.1.1.3678.13	ProteinPilot
gi|238488507	karyopherin alpha subunit, putative	GGIGVGGGMAAATESDDEATAIESELNVELPEMVK	Phospho(S)@24	79,S(Phospho_S)	30.59	4.15		18	99		yes	3526.59	1176.54	3526.57	1176.53	3	0.0118781	4.1.1.3746.2	ProteinPilot
gi|238488507	karyopherin alpha subunit, putative	AAATESDDEATAIESELNVELPEMVK	Phospho(S)@6; Oxidation(M)@24	70,S(Phospho_S)				15	99		yes	2857.25	953.423	2857.25	953.423	3	0.00229031	9.1.1.3170.7	ProteinPilot
gi|238488507	karyopherin alpha subunit, putative	TESDDEATAIESELNVELPEMVK	Phospho(S)@3; Oxidation(M)@21	70,S(Phospho_S)	70,S(Phosph_S)			18	99		yes	2644.13	882.385	2644.14	882.386	3	-0.000424155	8.1.1.2598.5	ProteinPilot
gi|238488529	conserved hypothetical protein	ARKSPANVPTPDMAR	Phospho(S)@4	576,S(Phospho_S)	44.11		114.666			1	yes	1689.8	562.26	1689.82	562.265	3	-0.016017	q87104_p1=2	mascot
gi|238488551	cofactor for methionyl- and glutamyl-tRNA synthetase, putative	VAEGEDSHAGPVELVS	Phospho(S)@16	353,S(Phospho_S)				11	99		yes	1674.72	838.365	1674.71	838.364	2	0.00197441	7.1.1.1632.23	ProteinPilot
gi|238488573	importin beta-5 subunit, putative	ALEEEDSDDDDWEDLPSNTL	Phospho(S)@7	957,S(Phospho_S)				17	99		yes	2386.88	1194.45	2386.89	1194.45	2	-0.00560209	1.1.1.2301.4	ProteinPilot
gi|238488587	conserved hypothetical protein	RFPEMASTLQR	Phospho(T)@8	982,T(Phospho_T)	36.34		163.41			1	yes	1414.64	706.314	1414.73	706.355	2	-0.082641	q42296_p1=1	mascot
gi|238488637	N-methyltransferase, putative	INPDKPRTPDHQPVQYPSR	Phospho(T)@8	721,T(Phospho_T)				11	99		yes	2324.11	775.709	2324.11	775.709	3	-0.000534252	7.1.1.1257.7	ProteinPilot
gi|238488841	alcohol dehydrogenase, putative	VIGVDHGSKADLVK	Phospho(S)@8	199,S(Phospho_S)				10	98.06		yes	1516.75	506.592	1516.77	506.596	3	-0.0109864	9.1.1.1800.2	ProteinPilot
gi|238488891	transcription initiation factor TFIID subunit 7, putative	LVPNRPVGVGYDSEASDTEIDPSIEEGFILR	Phospho(T)@18	127,T(Phospho_T)	73.43	16.25		13	98.63		yes	3533.61	1178.88	3533.6	1178.87	3	0.00592839	4.1.1.3362.20	ProteinPilot
gi|238488891	transcription initiation factor TFIID subunit 7, putative	GLVPNRPVGVGYDSEASDTEIDPSIEEGFILR	Phospho(S)@14	122,S(Phospho_S)	52.91	15.88		23	99		yes	3590.62	898.662	3590.62	898.663	4	-0.00253225	4.1.1.3382.5	ProteinPilot
gi|238488891	transcription initiation factor TFIID subunit 7, putative	LVPNRPVGVGYDSEASDTEIDPSIEEGFILR	Phospho(S)@13	122,S(Phospho_S)	52.91	15.88		13	98.63		yes	3533.61	1178.88	3533.6	1178.87	3	0.00592839	4.1.1.3362.20	ProteinPilot
gi|238488891	transcription initiation factor TFIID subunit 7, putative	GLVPNRPVGVGYDSEASDTEIDPSIEEGFILR	Phospho(S)@17	125,S(Phospho_S)				23	99		yes	3590.62	898.662	3590.62	898.663	4	-0.00253225	4.1.1.3382.5	ProteinPilot
gi|238488891	transcription initiation factor TFIID subunit 7, putative	GLVPNRPVGVGYDSEASDTEIDPSIEEGFILR	Phospho(T)@19	127,T(Phospho_T)	73.43	16.25				0.99	yes	3590.62	896.648	3598.68	898.662	4	-0.00523	Locus:4.1.1.3382.5	ScanffoldPTM
gi|238488913	conserved hypothetical protein	HQSPQWGTPELR	Phospho(S)@3	365,S(Phospho_S)	60.71	159.84		14	99		yes	1514.67	758.34	1514.67	758.341	2	-0.00173119	7.1.1.1577.17	ProteinPilot
gi|238488913	conserved hypothetical protein	TQPIADSFDDGDEEDSIDFSLEDPHMPPVR	Phospho(S)@16; Oxidation(M)@26	314,S(Phospho_S)	17.86	17.07, 1,000.00				0.98,1.00	yes	3549.39	886.339	3557.45	888.354	4	0.00125	Locus:8.1.1.2364.9	ScanffoldPTM
gi|238488913	conserved hypothetical protein	TQPIADSFDDGDEEDSIDFSLEDPHMPPVR	Phospho(S)@7	305,S(Phospho_S)	17.86	9.07				0.89	yes	3549.39	886.339	3557.45	888.354	4	0.00125	Locus:8.1.1.2364.9	ScanffoldPTM
gi|238489029	conserved hypothetical protein	LSSASRDPGKPALPPGSK	Phospho(S)@2	64,S(Phospho_S)	1.21e-07		195.712			0.5	no	1925.19	640.721	1924.89	640.623	3	-0.29252	Cmpd 603600	pFind
gi|238489029	conserved hypothetical protein	LSSASRDPGKPALPPGSK	Phospho(S)@17	79,S(Phospho_S)	1.21e-07		195.712			0.5	no	1925.19	640.721	1924.89	640.623	3	-0.29252	Cmpd 603600	pFind
gi|238489129	conserved hypothetical protein	SGHTLHGSSGAVAHPDLHEPGLNAS	Phospho(S)@1	556,S(Phospho_S)				27	99		yes	2527.12	632.788	2527.12	632.788	4	-0.00313435	3.1.1.1867.2	ProteinPilot
gi|238489129	conserved hypothetical protein	NTVFIPNPTQGSDVPTQPSGSDVPMPVSPGLPSK	Oxidation(M)@25; Phospho(S)@28	528,S(Phospho_S)	42.68	1,000.00, 24.54				1.00,0.99	yes	3542.66	884.659	3550.72	886.674	4	-0.000617	Locus:8.1.1.2280.3	ScanffoldPTM
gi|238489197	Coatomer subunit epsilon, putative	AQGLSEEALALLAK	Phospho(S)@5	119,S(Phospho_S)				12	99		yes	1492.75	747.382	1492.75	747.384	2	-0.00397369	4.1.1.3523.2	ProteinPilot
gi|238489275	glycogen phosphorylase GlpV/Gph1, putative	TYTGLAPAEVK	Phospho(T)@3	37,T(Phospho_T)	26.8	40.2		13	99		yes	1228.58	615.295	1228.57	615.294	2	0.00129187	7.1.1.1607.4	ProteinPilot
gi|238489351	adenylyl cyclase-associated protein (cap)	LEDMAMGLDDPSSPK	Phospho(S)@13	35,S(Phospho_S)				13	99		yes	1684.67	843.342	1684.67	843.344	2	-0.00277117	6.1.1.1787.21	ProteinPilot
gi|238489351	adenylyl cyclase-associated protein (cap)	LEDMAMGLDDPSSPK	Phospho(S)@13	35,S(Phospho_S)	1.2e-13		142.762			1	yes	1685.69	841.839	1685.68	841.832	2	-0.0129	Cmpd 107853	pFind
gi|238489539	phosphatidylserine decarboxylase Psd2, putative	FLDPMLDPTGSTESLSNNK	Phospho(S)@14	356,S(Phospho_S)	66.43	36.69		19	99		yes	2224.91	1113.46	2224.9	1113.46	2	0.00537206	4.1.1.3139.20	ProteinPilot
gi|238489539	phosphatidylserine decarboxylase Psd2, putative	FLDPMLDPTGSTESLSNNK	Phospho(S)@11	353,S(Phospho_S)	31	17.98		19	99		yes	2224.91	1113.46	2224.9	1113.46	2	0.00537206	4.1.1.3139.20	ProteinPilot
gi|238489539	phosphatidylserine decarboxylase Psd2, putative	SIPTSVPSSLPEEGSSSYLSTTPTSVQNEGSVIAPLEGEGLETYR	Phospho(S)@1	414,S(Phospho_S)				14	99		yes	4812.2	1204.06	4812.18	1204.05	4	0.0211453	3.1.1.2988.32	ProteinPilot
gi|238489539	phosphatidylserine decarboxylase Psd2, putative	SIPTSVPSSLPEEGSSSYLSTTPTSVQNEGSVIAPLEGEGLETYR	Phospho(S)@31	444,S(Phospho_S)				14	99		yes	4812.2	1204.06	4812.18	1204.05	4	0.0211453	3.1.1.2988.32	ProteinPilot
gi|238489539	phosphatidylserine decarboxylase Psd2, putative	SIPTSVPSSLPEEGSSSYLSTTPTSVQNEGSVIAPLEGEGLETYR	Phospho(S)@25	438,S(Phospho_S)				11	99		yes	4812.2	1204.06	4812.18	1204.05	4	0.0172083	8.1.1.2650.6	ProteinPilot
gi|238489539	phosphatidylserine decarboxylase Psd2, putative	TLIGCGEEDDDYPQIPATISDEAERDEDISDEVDDLGRPDVNEK	Phospho(S)@20	178,S(Phospho_S)	22.03	6.6				0.82	yes	5094.1	1017.81	5104.18	1019.83	5	-0.00112	Locus:8.1.1.2504.12	ScanffoldPTM
gi|238489763	DUF250 domain membrane protein	ARTSGEVSRPEPTLPTVNPA	Phospho(S)@4	11,S(Phospho_S)	64.34	16.24		13	99		yes	2158.04	1080.03	2158.04	1080.03	2	0.00037779	7.1.1.1666.34	ProteinPilot
gi|238489763	DUF250 domain membrane protein	ARTSGEVSRPEPTLPTVNPAAER	Phospho(S)@4	11,S(Phospho_S)	64.34	16.24		19	99		yes	2514.23	839.083	2514.22	839.082	3	0.00394125	3.1.1.2009.18	ProteinPilot
gi|238489763	DUF250 domain membrane protein	ARTSGEVSRPEPTLPTVNPAAER	Phospho(S)@8	15,S(Phospho_S)				14	99		yes	2514.23	839.082	2514.22	839.082	3	0.00267747	8.1.1.1701.6	ProteinPilot
gi|238489763	DUF250 domain membrane protein	TSGEVSRPEPTLPTVNPAAER	Phospho(S)@2	11,S(Phospho_S)				10	99		yes	2287.08	763.369	2287.08	763.369	3	-2.04714e-05	2.1.1.1648.10	ProteinPilot
gi|238489765	conserved hypothetical protein	SFQDILQGR	Phospho(S)@1	14,S(Phospho_S)				15	99		yes	1142.52	572.265	1142.51	572.263	2	0.0039682	8.1.1.2059.2	ProteinPilot
gi|238489765	conserved hypothetical protein	VPSFQDILQGR	Phospho(S)@3	14,S(Phospho_S)				12	99		yes	1338.63	670.322	1338.63	670.324	2	-0.00295053	9.1.1.2955.2	ProteinPilot
gi|238489771	serine/threonine protein kinase, putative	LVTELPPPSQLDIEWSPVLTK	Phospho(S)@16	611,S(Phospho_S)				14	99		yes	2441.25	1221.63	2441.25	1221.63	2	0.00175635	9.1.1.3251.37	ProteinPilot
gi|238489771	serine/threonine protein kinase, putative	SLGSSRPLSGLYAY	Phospho(S)@1	130,S(Phospho_S)				13	99		yes	1629.68	815.849	1629.68	815.849	2	-0.00151002	8.1.1.2385.4	ProteinPilot
gi|238489771	serine/threonine protein kinase, putative	SLGSSRPLSGLYAY	Phospho(S)@9	138,S(Phospho_S)				13	99		yes	1629.68	815.849	1629.68	815.849	2	-0.00151002	8.1.1.2385.4	ProteinPilot
gi|238489911	40S ribosomal protein S23	VSGVSLLALWKEK	Phospho(S)@2	128,S(Phospho_S)	1.16953e-10		78.1234			1	yes	1589.71	793.849	1589.77	793.879	2	0.06127	Cmpd 303188	pFind
gi|238489911	40S ribosomal protein S23	VSGVSLLALWKEK	Phospho(S)@5	131,S(Phospho_S)	1.16953e-10		78.1234			1	yes	1589.71	793.849	1589.77	793.879	2	0.06127	Cmpd 303188	pFind
gi|238489999	ribonuclease H, putative	SDVPKDEQGSPIEPGDGPLPPGAEDGFDPNVLLDPK	Phospho(S)@1	175,S(Phospho_S)				11	98.47		yes	3777.73	945.439	3777.73	945.44	4	-0.00461669	8.1.1.2563.14	ProteinPilot
gi|238490041	molecular chaperone Hsp70	AYGGAAGAAPGGAPGAAPGGSTR	Phospho(S)@21	626,S(Phospho_S)				17	99		yes	1920.85	641.29	1920.85	641.29	3	0.000966789	7.1.1.1321.3	ProteinPilot
gi|238490073	Cupin domain protein	VDNDSEDDEDYIDPWEK	Phospho(S)@5	449,S(Phospho_S)				11	99		yes	2162.79	1082.4	2162.78	1082.4	2	0.0063107	6.1.1.1976.8	ProteinPilot
gi|238490318	hypothetical protein AFLA_105240	TALRVVTAAMKEATTAALAVTK	Phospho(T)@1	6,T(Phospho_T)	40.08		135.861			1	yes	2376.19	791.055	2376.61	791.195	3	-0.419314	q161866_p1=2	mascot
gi|238490318	hypothetical protein AFLA_105240	TALRVVTAAMKEATTAALAVTK	Phospho(T)@15	20,T(Phospho_T)	40.08		135.861			1	yes	2376.19	791.055	2376.61	791.195	3	-0.419314	q161866_p1=2	mascot
gi|238490346	actin-binding protein, putative	FADEEDAEPAVEESSFDEAPKPVER	Phospho(S)@15	485,S(Phospho_S)	50.51	15		15	99		yes	2872.2	958.407	2872.2	958.406	3	0.0026009	1.1.1.1688.27	ProteinPilot
gi|238490358	cytochrome P450	IITEEKKQTQTR	Phospho(T)@3	171,T(Phospho_T)	35.69		148.676			1	yes	1633.75	543.575	1633.63	543.535	3	0.119554	q77936_p1=2	mascot
gi|238490358	cytochrome P450	IITEEKKQTQTR	Phospho(T)@9	177,T(Phospho_T)	35.69		148.676			1	yes	1633.75	543.575	1633.63	543.535	3	0.119554	q77936_p1=2	mascot
gi|238490478	ubiquitin C-terminal hydrolase, putative	LASLADSPGGHGAVYPGTPMEETPIQDIPPPLDADDDDDELPVVELR	Phospho(S)@7; Oxidation(M)@20	1381,S(Phospho_S)	27.23	8.89		11	96.17		yes	5099.26	1020.86	5099.26	1020.86	5	0.00218069	9.1.1.3251.24	ProteinPilot
gi|238490478	ubiquitin C-terminal hydrolase, putative	LASLADSPGGHGAVYPGTPMEETPIQDIPPPLDADDDDDELPVVELR	Phospho(T)@23	1397,T(Phospho_T)				11	96.17		yes	5099.26	1020.86	5099.26	1020.86	5	0.00218069	9.1.1.3251.24	ProteinPilot
gi|238490756	cytoskeleton assembly control protein Sla1, putative	EPSPPPPALPQRPPSQQISPR	Phospho(S)@3	648,S(Phospho_S)	73.59	140.59		14	99		yes	2355.18	786.067	2355.17	786.065	3	0.00541765	8.1.1.1702.6	ProteinPilot
gi|238490756	cytoskeleton assembly control protein Sla1, putative	NVSFGGEEVISNGEDGGGLFAGPGGVLR	Phospho(S)@11	1084,S(Phospho_S)	37.83	30.27		11	98.56		yes	2770.27	924.429	2770.26	924.427	3	0.0058791	9.1.1.3219.18	ProteinPilot
gi|238490756	cytoskeleton assembly control protein Sla1, putative	SPGLPPRPPQIT	Phospho(S)@1	672,S(Phospho_S)				12	99		yes	1338.66	670.339	1338.67	670.342	2	-0.00568136	8.1.1.1832.2	ProteinPilot
gi|238490756	cytoskeleton assembly control protein Sla1, putative	EPSPPPPALPQRPPSQQISPR	Phospho(S)@19	664,S(Phospho_S)	23.86	8.28				0.87	yes	2435.14	810.706	2441.2	812.726	3	0.013	Locus:8.1.1.1750.3	ScanffoldPTM
gi|238490926	hypothetical protein AFLA_108290	TNETSTEATKATSQSSSNDGASK	Phospho(T)@1	22,T(Phospho_T)	40.2		335.506			0.5	no	2620.89	872.621	2621.47	872.815	3	-0.582476	q186004_p1=1	mascot
gi|238490926	hypothetical protein AFLA_108290	TNETSTEATKATSQSSSNDGASK	Phospho(S)@13	34,S(Phospho_S)	40.2		335.506			0.5	no	2620.89	872.621	2621.47	872.815	3	-0.582476	q186004_p1=1	mascot
gi|238490926	hypothetical protein AFLA_108290	TNETSTEATKATSQSSSNDGASK	Phospho(T)@12	33,T(Phospho_T)	40.2		335.506			0.5	no	2620.89	872.621	2621.47	872.815	3	-0.582476	q186004_p1=1	mascot
gi|238490926	hypothetical protein AFLA_108290	TNETSTEATKATSQSSSNDGASK	Phospho(T)@4	25,T(Phospho_T)	40.2		335.506			0.5	no	2620.89	872.621	2621.47	872.815	3	-0.582476	q186004_p1=1	mascot
gi|238490926	hypothetical protein AFLA_108290	TNETSTEATKATSQSSSNDGASK	Phospho(S)@15	36,S(Phospho_S)	40.2		335.506			1	yes	2620.89	872.621	2621.47	872.815	3	-0.582476	q186004_p1=1	mascot
gi|238490926	hypothetical protein AFLA_108290	TNETSTEATKATSQSSSNDGASK	Phospho(S)@22	43,S(Phospho_S)	40.2		335.506			1	yes	2620.89	872.621	2621.47	872.815	3	-0.582476	q186004_p1=1	mascot
gi|238490946	flavodoxin and radical SAM domain protein	GLQDILVDILDNGGLGEGVAGSGDPLESDEEDLDDEENDGNR	Phospho(S)@28	325,S(Phospho_S)				19	99		yes	4434.93	1109.74	4434.9	1109.73	4	0.0280647	4.1.1.3548.29	ProteinPilot
gi|238490976	polyketide synthase	RSRTGYER	Phospho(S)@2	1274,S(Phospho_S)	8.67104e-09		115.992			1	yes	1184.87	591.429	1184.46	591.223	2	-0.4118	Cmpd 306185	pFind
gi|238490976	polyketide synthase	RSRTGYER	Phospho(Y)@6	1278,Y(Phospho_Y)	8.67104e-09		115.992			1	yes	1184.87	591.429	1184.46	591.223	2	-0.4118	Cmpd 306185	pFind
gi|238491102	possible replication factor-a protein	SYGGGGGFVPGETNSPAAGK	Phospho(S)@15	24,S(Phospho_S)				14	99		yes	1888.8	945.406	1888.8	945.407	2	-0.00122822	7.1.1.1558.31	ProteinPilot
gi|238491468	GPI-anchored cell surface glycoprotein, putative	KRPHSEIETDGDNAASNGPSKSPK	Phospho(S)@22	851,S(Phospho_S)				21	99		yes	2601.18	651.303	2601.18	651.303	4	0.00108972	1.1.1.1057.2	ProteinPilot
gi|238491506	26S proteasome regulatory subunit Rpn2, putative	QEVPGIDATYPGGDDASVNQDETPLVLK	Phospho(S)@17	183,S(Phospho_S)	80.71	53.14		16	99		yes	3007.37	1003.47	3007.37	1003.46	3	0.00197145	2.1.1.2258.18	ProteinPilot
gi|238491506	26S proteasome regulatory subunit Rpn2, putative	GVLTAVDEDDEDDEEAPVPEEFEYETDGDED	Phospho(T)@26	1130,T(Phospho_T)				14	98.96		yes	3552.32	1185.11	3552.31	1185.11	3	0.000975298	8.1.1.2412.11	ProteinPilot
gi|238491506	26S proteasome regulatory subunit Rpn2, putative	SASLTSPITPF	Phospho(S)@6	148,S(Phospho_S)				13	99		yes	1199.55	600.781	1199.55	600.781	2	-0.000921424	8.1.1.2437.2	ProteinPilot
gi|238491506	26S proteasome regulatory subunit Rpn2, putative	TAVDEDDEDDEEAPVPEEFEYETDGDED	Phospho(T)@23	1130,T(Phospho_T)				15	98.69		yes	3283.14	1095.39	3283.14	1095.39	3	-0.00170925	1.1.1.1959.30	ProteinPilot
gi|238491506	26S proteasome regulatory subunit Rpn2, putative	QEVPGIDATYPGGDDASVNQDETPLVLKR	Phospho(S)@17	183,S(Phospho_S)	67.27	12.49				0.9	yes	3163.47	1053.48	3169.52	1055.5	3	0.00492	Locus:3.1.1.2550.32	ScanffoldPTM
gi|238491536	DNA mismatch repair protein Msh6, putative	KQVNYFESDSEGEDDDEKIFRPGR	Phospho(S)@8	132,S(Phospho_S)				14	99		yes	3019.23	755.815	3019.23	755.814	4	0.00507661	9.1.1.2531.8	ProteinPilot
gi|238491536	DNA mismatch repair protein Msh6, putative	KQVNYFESDSEGEDDDEKIFRPGR	Phospho(S)@10	134,S(Phospho_S)				14	99		yes	3019.23	755.815	3019.23	755.814	4	0.00507661	9.1.1.2531.8	ProteinPilot
gi|238491696	conserved hypothetical protein	RVFDLTPASTESSEPSSPAEPANPDFLNPK	Phospho(S)@16	29,S(Phospho_S)				18	99		yes	3359.47	1120.83	3359.46	1120.83	3	0.0044878	3.1.1.2774.28	ProteinPilot
gi|238491696	conserved hypothetical protein	RVFDLTPASTESSEPSSPAEPANPDFLNPK	Phospho(S)@12	25,S(Phospho_S)	60.65	17.99		17	99		yes	3439.45	1147.49	3439.43	1147.48	3	0.0181979	3.1.1.2914.27	ProteinPilot
gi|238491696	conserved hypothetical protein	RVFDLTPASTESSEPSSPAEPANPDFLNPK	Phospho(S)@13	26,S(Phospho_S)	60.65	16.25		18	99		yes	3359.47	840.874	3359.46	840.873	4	0.00370091	8.1.1.2451.4	ProteinPilot
gi|238491696	conserved hypothetical protein	RVFDLTPASTESSEPSSPAEPANPDFLNPK	Phospho(S)@17	30,S(Phospho_S)	42.25	11.13		13	99		yes	3359.47	1120.83	3359.46	1120.83	3	0.0044878	3.1.1.2744.29	ProteinPilot
gi|238491696	conserved hypothetical protein	RVFDLTPASTESSEPSSPAEPANPDFLNPK	Phospho(S)@9	22,S(Phospho_S)	26.29	9.45		18	99		yes	3359.47	1120.83	3359.46	1120.83	3	0.0044878	3.1.1.2774.28	ProteinPilot
gi|238491696	conserved hypothetical protein	VFDLTPASTESSEPSSPAEPANPDFLNPK	Phospho(S)@15	29,S(Phospho_S)				17	99		yes	3283.35	1095.46	3283.33	1095.45	3	0.022263	3.1.1.2957.14	ProteinPilot
gi|238491696	conserved hypothetical protein	VFDLTPASTESSEPSSPAEPANPDFLNPK	Phospho(S)@11	25,S(Phospho_S)	60.65	17.99		21	99		yes	3203.38	1068.8	3203.36	1068.79	3	0.0198434	3.1.1.2898.17	ProteinPilot
gi|238491696	conserved hypothetical protein	VFDLTPASTESSEPSSPAEPANPDFLNPK	Phospho(S)@12	26,S(Phospho_S)	60.65	16.25		16	99		yes	3203.38	1068.8	3203.36	1068.79	3	0.0198434	3.1.1.2896.22	ProteinPilot
gi|238491696	conserved hypothetical protein	VFDLTPASTESSEPSSPAEPANPDFLNPK	Phospho(S)@16	30,S(Phospho_S)	42.25	11.13		15	99		yes	3203.37	801.849	3203.36	801.848	4	0.0025635	8.1.1.2549.2	ProteinPilot
gi|238491696	conserved hypothetical protein	VFDLTPASTESSEPSSPAEPANPDFLNPK	Phospho(T)@5	19,T(Phospho_T)	29.97	10.74		16	99		yes	3203.38	1068.8	3203.36	1068.79	3	0.0198434	3.1.1.2896.22	ProteinPilot
gi|238491696	conserved hypothetical protein	VFDLTPASTESSEPSSPAEPANPDFLNPK	Phospho(S)@8	22,S(Phospho_S)	26.29	9.45		21	99		yes	3203.38	1068.8	3203.36	1068.79	3	0.0198434	3.1.1.2898.17	ProteinPilot
gi|238491696	conserved hypothetical protein	VFDLTPASTESSEPSSPAEPANPDFLNPK	Phospho(T)@9	23,T(Phospho_T)	26.29	8.28		17	99		yes	3283.35	1095.46	3283.33	1095.45	3	0.022263	3.1.1.2957.14	ProteinPilot
gi|238491762	ubiquitin fusion degradation protein UfdB, putative	LGNPSPSSRPEGAEPSSRPQSPSTPALSR	Phospho(S)@17	35,S(Phospho_S)				12	99		yes	3025.43	757.364	3025.43	757.364	4	0.000941953	7.1.1.1368.8	ProteinPilot
gi|238491762	ubiquitin fusion degradation protein UfdB, putative	LGNPSPSSRPEGAEPSSRPQSPSTPALSR	Phospho(S)@21	39,S(Phospho_S)	42.13	16.25				0.99	yes	3025.43	755.349	3033.49	757.364	4	0.000298	Locus:8.1.1.1446.3	ScanffoldPTM
gi|238491794	conserved hypothetical protein	YRTTITYYGQGITARVK	Phospho(Y)@1	849,Y(Phospho_Y)	1.96e-08		215.674			0.5	no	2230.95	742.641	2230.97	742.649	3	0.0244	Cmpd 510014	pFind
gi|238491794	conserved hypothetical protein	YRTTITYYGQGITARVK	Phospho(T)@3	851,T(Phospho_T)	1.96e-08		215.674			0.5	no	2230.95	742.641	2230.97	742.649	3	0.0244	Cmpd 510014	pFind
gi|238491794	conserved hypothetical protein	YRTTITYYGQGITARVK	Phospho(T)@6	854,T(Phospho_T)	1.96e-08		215.674			1	yes	2230.95	742.641	2230.97	742.649	3	0.0244	Cmpd 510014	pFind
gi|238491794	conserved hypothetical protein	YRTTITYYGQGITARVK	Phospho(T)@13	861,T(Phospho_T)	1.96e-08		215.674			1	yes	2230.95	742.641	2230.97	742.649	3	0.0244	Cmpd 510014	pFind
gi|238491802	ATP dependent RNA helicase (Dob1), putative	EPVAVVDTPVEETSEPEEGDAPTTDNNEQPDAK	Phospho(S)@14	63,S(Phospho_S)				10	99		yes	3588.52	1197.18	3588.52	1197.18	3	0.00305922	6.1.1.1650.33	ProteinPilot
gi|238491914	ribonucleotide reductase large subunit Rnr1, putative	AEEADAGETQSEDDQKTSEERENDIYSQK	Phospho(S)@18	826,S(Phospho_S)				11	98.57		yes	3381.36	846.347	3381.36	846.348	4	-0.00694222	2.1.1.1231.16	ProteinPilot
gi|238491914	ribonucleotide reductase large subunit Rnr1, putative	SAVPRSPTSETNGQANGSVEPKPR	Phospho(S)@6; Deamidated(N)@12; Deamidated(N)@16	790,S(Phospho_S)				12	99		yes	2547.16	850.06	2547.16	850.061	3	-0.00137444	1.1.1.1143.12	ProteinPilot
gi|238492008	ribosome biogenesis (Nop4)	NPTLHLSLTR	Phospho(T)@3	495,T(Phospho_T)	1.65e-09		97.8558			1	yes	1312.15	655.069	1311.59	654.785	2	-0.56693	Cmpd 611521	pFind
gi|238492008	ribosome biogenesis (Nop4)	NPTLHLSLTR	Phospho(S)@7	499,S(Phospho_S)	1.65e-09		97.8558			1	yes	1312.15	655.069	1311.59	654.785	2	-0.56693	Cmpd 611521	pFind
gi|238492034	RSC complex subunit Sfh1, putative	FRSLSPLGR	Phospho(S)@3	203,S(Phospho_S)				11	99		yes	1191.52	596.766	1191.52	596.767	2	-0.00172492	9.1.1.2350.2	ProteinPilot
gi|238492034	RSC complex subunit Sfh1, putative	FRSLSPLGR	Phospho(S)@5	205,S(Phospho_S)				11	99		yes	1191.52	596.766	1191.52	596.767	2	-0.00172492	9.1.1.2350.2	ProteinPilot
gi|238492281	cell cycle control protein (Cwf26)	PSSSLADYLAK	Phospho(S)@2	3,S(Phospho_S)	47.03		108.766			1	yes	1390.49	694.235	1390.73	694.355	2	-0.239501	q43897_p1=0	mascot
gi|238492281	cell cycle control protein (Cwf26)	PSSSLADYLAK	Phospho(S)@3	4,S(Phospho_S)	47.03		108.766			1	yes	1390.49	694.235	1390.73	694.355	2	-0.239501	q43897_p1=0	mascot
gi|238492281	cell cycle control protein (Cwf26)	PSSSLADYLAK	Phospho(S)@4	5,S(Phospho_S)	47.03		108.766			1	yes	1390.49	694.235	1390.73	694.355	2	-0.239501	q43897_p1=0	mascot
gi|238492363	WW domain protein	SQYERPPYGQPPQDQRPPYDRPPSERPPYESDR	Phospho(S)@24	133,S(Phospho_S)	34.82	21.9		16	99		yes	4063.83	813.773	4063.82	813.772	5	0.00502486	3.1.1.1924.8	ProteinPilot
gi|238492363	WW domain protein	AAGLALGGVAGAVLNHEFGGSDSESEKEEEEEEEVVEHK	Phospho(S)@21	288,S(Phospho_S)				21	99		yes	4197.8	1050.46	4197.79	1050.46	4	0.00565349	4.1.1.3324.20	ProteinPilot
gi|238492363	WW domain protein	AAGLALGGVAGAVLNHEFGGSDSESEKEEEEEEEVVEHK	Phospho(S)@23	290,S(Phospho_S)				21	99		yes	4197.8	1050.46	4197.79	1050.46	4	0.00565349	4.1.1.3324.20	ProteinPilot
gi|238492363	WW domain protein	AAGLALGGVAGAVLNHEFGGSDSESEKEEEEEEEVVEHK	Phospho(S)@25	292,S(Phospho_S)				19	99		yes	4277.76	856.56	4277.76	856.559	5	0.0035984	4.1.1.3355.5	ProteinPilot
gi|238492363	WW domain protein	ALGGVAGAVLNHEFGGSDSESEKEEEEEEEVVEHK	Phospho(S)@17	288,S(Phospho_S)				22	99		yes	3885.62	972.413	3885.61	972.411	4	0.00663004	4.1.1.3067.23	ProteinPilot
gi|238492363	WW domain protein	ALGGVAGAVLNHEFGGSDSESEKEEEEEEEVVEHK	Phospho(S)@19	290,S(Phospho_S)				22	99		yes	3885.62	972.413	3885.61	972.411	4	0.00663004	4.1.1.3067.23	ProteinPilot
gi|238492363	WW domain protein	ALGGVAGAVLNHEFGGSDSESEKEEEEEEEVVEHK	Phospho(S)@21	292,S(Phospho_S)				20	99		yes	3965.59	992.404	3965.58	992.402	4	0.00592548	4.1.1.3187.21	ProteinPilot
gi|238492363	WW domain protein	AYSPPPDDW	Phospho(S)@3	326,S(Phospho_S)				13	99		yes	1126.4	564.209	1126.4	564.208	2	0.00333921	6.1.1.1796.2	ProteinPilot
gi|238492363	WW domain protein	DSESEKEEEEEEEVVEHK	Phospho(S)@2	290,S(Phospho_S)				20	99		yes	2268.88	757.3	2268.88	757.3	3	-0.00149146	4.1.1.2217.3	ProteinPilot
gi|238492363	WW domain protein	ESEKEEEEEEEVVEHK	Phospho(S)@2	292,S(Phospho_S)				18	99		yes	2066.83	689.949	2066.82	689.947	3	0.00504661	5.1.1.1688.4	ProteinPilot
gi|238492363	WW domain protein	GLALGGVAGAVLNHEFGGSDSESEKEEEEEEEVVEHK	Phospho(S)@19	288,S(Phospho_S)				18	99		yes	4135.69	828.145	4135.69	828.145	5	0.000721054	4.1.1.3360.3	ProteinPilot
gi|238492363	WW domain protein	GLALGGVAGAVLNHEFGGSDSESEKEEEEEEEVVEHK	Phospho(S)@21	290,S(Phospho_S)				18	99		yes	4135.69	828.145	4135.69	828.145	5	0.000721054	4.1.1.3360.3	ProteinPilot
gi|238492363	WW domain protein	GLALGGVAGAVLNHEFGGSDSESEKEEEEEEEVVEHK	Phospho(S)@23	292,S(Phospho_S)				18	99		yes	4135.69	828.145	4135.69	828.145	5	0.000721054	4.1.1.3360.3	ProteinPilot
gi|238492363	WW domain protein	LALGGVAGAVLNHEFGGSDSESEKEEEEEEEVVEHK	Phospho(S)@18	288,S(Phospho_S)				19	99		yes	4078.68	1020.68	4078.66	1020.67	4	0.00929449	4.1.1.3340.15	ProteinPilot
gi|238492363	WW domain protein	LALGGVAGAVLNHEFGGSDSESEKEEEEEEEVVEHK	Phospho(S)@20	290,S(Phospho_S)				19	99		yes	4078.68	1020.68	4078.66	1020.67	4	0.00929449	4.1.1.3340.15	ProteinPilot
gi|238492363	WW domain protein	LALGGVAGAVLNHEFGGSDSESEKEEEEEEEVVEHK	Phospho(S)@22	292,S(Phospho_S)				19	99		yes	4078.68	1020.68	4078.66	1020.67	4	0.00929449	4.1.1.3340.15	ProteinPilot
gi|238492363	WW domain protein	LGGVAGAVLNHEFGGSDSESEKEEEEEEEVVEHK	Phospho(S)@16	288,S(Phospho_S)				12	95.93		yes	3894.54	974.643	3894.54	974.643	4	-0.00145639	4.1.1.3072.13	ProteinPilot
gi|238492363	WW domain protein	LGGVAGAVLNHEFGGSDSESEKEEEEEEEVVEHK	Phospho(S)@18	290,S(Phospho_S)				12	95.93		yes	3894.54	974.643	3894.54	974.643	4	-0.00145639	4.1.1.3072.13	ProteinPilot
gi|238492363	WW domain protein	LGGVAGAVLNHEFGGSDSESEKEEEEEEEVVEHK	Phospho(S)@20	292,S(Phospho_S)				12	95.93		yes	3894.54	974.643	3894.54	974.643	4	-0.00145639	4.1.1.3072.13	ProteinPilot
gi|238492363	WW domain protein	SEKEEEEEEEVVEHK	Phospho(S)@1	292,S(Phospho_S)				17	99		yes	1937.79	646.936	1937.78	646.933	3	0.00846635	5.1.1.1663.3	ProteinPilot
gi|238492363	WW domain protein	SESEKEEEEEEEVVEHK	Phospho(S)@3	292,S(Phospho_S)				24	99		yes	2153.86	718.959	2153.85	718.958	3	0.00275846	4.1.1.1987.2	ProteinPilot
gi|238492363	WW domain protein	SESEKEEEEEEEVVEHK	Phospho(S)@1	290,S(Phospho_S)				18	99		yes	2233.82	745.614	2233.82	745.614	3	-0.000351908	4.1.1.2217.2	ProteinPilot
gi|238492363	WW domain protein	SFDSRPPYSSAPPSARPPQIPPPPLPM	Phospho(S)@10	152,S(Phospho_S)				14	99		yes	3061.38	1021.47	3061.38	1021.47	3	0.000900314	8.1.1.2261.11	ProteinPilot
gi|238492363	WW domain protein	SFDSRPPYSSAPPSARPPQIPPPPLPM	Phospho(S)@14; Oxidation(M)@27	156,S(Phospho_S)				14	99		yes	3061.38	1021.47	3061.38	1021.47	3	0.000900314	8.1.1.2261.11	ProteinPilot
gi|238492363	WW domain protein	SPPPSGPISPPPGGYYGGPPPQE	Phospho(S)@9	223,S(Phospho_S)				10	96.85		yes	2311.01	1156.51	2311.02	1156.52	2	-0.00713359	8.1.1.1964.18	ProteinPilot
gi|238492363	WW domain protein	SPPPSGPISPPPGGYYGGPPPQEGGYYPPPQQGEYQSEADR	Phospho(S)@9	223,S(Phospho_S)				13	99		yes	4333.89	1084.48	4333.89	1084.48	4	0.0014613	8.1.1.2092.15	ProteinPilot
gi|238492363	WW domain protein	VLNHEFGGSDSESEKEEEEEEEVVEHK	Phospho(S)@9	288,S(Phospho_S)				15	99		yes	3369.25	843.321	3369.25	843.32	4	0.00269927	9.1.1.2503.9	ProteinPilot
gi|238492363	WW domain protein	VLNHEFGGSDSESEKEEEEEEEVVEHK	Phospho(S)@11	290,S(Phospho_S)				15	99		yes	3369.25	843.321	3369.25	843.32	4	0.00269927	9.1.1.2503.9	ProteinPilot
gi|238492363	WW domain protein	VLNHEFGGSDSESEKEEEEEEEVVEHK	Phospho(S)@13	292,S(Phospho_S)				15	99		yes	3369.25	843.321	3369.25	843.32	4	0.00269927	9.1.1.2503.9	ProteinPilot
gi|238492363	WW domain protein	YEQGPPSGERPPYDRPPYEQRPPSGER	Phospho(S)@24	90,S(Phospho_S)				13	99		yes	3220.44	806.118	3220.44	806.116	4	0.00666486	2.1.1.1359.16	ProteinPilot
gi|238492475	flavohemoprotein	SKDLFLDDPK	Phospho(S)@1; Delta:H(4)C(2)(K)@2; Carbamidomethyl(D)@3	366,S(Phospho_S)				14	99		yes	1341.61	671.814	1341.62	671.818	2	-0.0086746	2.1.1.2010.4	ProteinPilot
gi|238492475	flavohemoprotein	VSHPFGDFYLSD	Phospho(S)@11	266,S(Phospho_S)				12	99		yes	1462.58	732.297	1462.58	732.298	2	-0.00176366	4.1.1.3089.7	ProteinPilot
gi|238492475	flavohemoprotein	VSHPFGDFYLSDAENPNPIVL	Phospho(S)@11	266,S(Phospho_S)				14	99		yes	2410.1	1206.06	2410.09	1206.05	2	0.0114618	4.1.1.3426.34	ProteinPilot
gi|238492759	C6 transcription factor Ctf1A	MVRTLFESILGNKVLEER	Phospho(S)@8	607,S(Phospho_S)	37.69		49.6024			0.5	no	2229.12	742.033	2228.77	741.915	3	0.354646	q141342_p1=2	mascot
gi|238492759	C6 transcription factor Ctf1A	MVRTLFESILGNKVLEER	Phospho(T)@4	603,T(Phospho_T)	37.69		49.6024			0.5	no	2229.12	742.033	2228.77	741.915	3	0.354646	q141342_p1=2	mascot
gi|238492837	conserved hypothetical protein	NLSLASPVMGPASPPLTPQDR	Phospho(T)@17	272,T(Phospho_T)	59.37	102.77		12	99		yes	2323.03	1162.52	2323.03	1162.52	2	-0.000368923	8.1.1.2092.19	ProteinPilot
gi|238492837	conserved hypothetical protein	NLSLASPVMGPASPPLTPQDR	Phospho(S)@13	268,S(Phospho_S)	59.37	73.66		12	98.44		yes	2323.03	1162.52	2323.03	1162.52	2	-0.00383772	3.1.1.2442.30	ProteinPilot
gi|238492837	conserved hypothetical protein	NLSLASPVMGPASPPLTPQDR	Phospho(S)@6	261,S(Phospho_S)	36.99	25.35		12	99		yes	2323.03	1162.52	2323.03	1162.52	2	-0.000368923	8.1.1.2092.19	ProteinPilot
gi|238492837	conserved hypothetical protein	IVSGSRPSSSAGLFVPGTGPDSRPGTPSK	Phospho(S)@5	123,S(Phospho_S)				15	99		yes	3037.34	1013.45	3037.33	1013.45	3	0.00283926	3.1.1.2238.32	ProteinPilot
gi|238492837	conserved hypothetical protein	IVSGSRPSSSAGLFVPGTGPDSRPGTPSK	Phospho(S)@10	128,S(Phospho_S)				15	99		yes	3037.34	1013.45	3037.33	1013.45	3	0.00283926	3.1.1.2238.32	ProteinPilot
gi|238492837	conserved hypothetical protein	IVSGSRPSSSAGLFVPGTGPDSRPGTPSK	Phospho(T)@26	144,T(Phospho_T)				15	99		yes	3037.34	1013.45	3037.33	1013.45	3	0.00283926	3.1.1.2238.32	ProteinPilot
gi|238492837	conserved hypothetical protein	IVSGSRPSSSAGLFVPGTGPDSRPGTPSK	Phospho(S)@3	121,S(Phospho_S)				15	99		yes	3037.34	1013.45	3037.33	1013.45	3	0.00283926	3.1.1.2239.28	ProteinPilot
gi|238492837	conserved hypothetical protein	IVSGSRPSSSAGLFVPGTGPDSRPGTPSK	Phospho(S)@9	127,S(Phospho_S)				15	99		yes	3037.34	1013.45	3037.33	1013.45	3	0.00283926	3.1.1.2239.28	ProteinPilot
gi|238492837	conserved hypothetical protein	IVSGSRPSSSAGLFVPGTGPDSRPGTPSK	Phospho(S)@28	146,S(Phospho_S)				13	99		yes	2957.37	986.797	2957.37	986.797	3	-0.000249644	8.1.1.1837.9	ProteinPilot
gi|238492837	conserved hypothetical protein	IVSGSRPSSSAGLFVPGTGPDSRPGTPSK	Phospho(T)@18	136,T(Phospho_T)				13	99		yes	3037.34	1013.45	3037.33	1013.45	3	0.00428197	8.1.1.1923.13	ProteinPilot
gi|238493197	nuclear protein export protein Yrb2, putative	KRSFDEDQPENLDEENGHR	Phospho(S)@3; Deamidated(N)@16	82,S(Phospho_S)				17	99		yes	2394.97	799.332	2394.97	799.331	3	0.00133479	1.1.1.1188.14	ProteinPilot
gi|238493197	nuclear protein export protein Yrb2, putative	KRSFDEDQPENLDEENGHRR	Phospho(S)@3; Deamidated(N)@16	82,S(Phospho_S)				16	99		yes	2551.09	638.78	2551.07	638.775	4	0.0172034	6.1.1.1144.3	ProteinPilot
gi|238493241	serine/threonine protein kinase (YPK1), putative	TNTFCGTPEYLAPELLLGN	Phospho(T)@3; Carbamidomethyl(C)@5	450,T(Phospho_T)				20	99		yes	2188.98	1095.5	2188.98	1095.49	2	0.0018962	9.1.1.3322.29	ProteinPilot
gi|238493297	eukaryotic translation initiation factor 3 subunit EifCl, putative	ANAHPNLGDESDVEEEA	Phospho(S)@11	17,S(Phospho_S)				18	99		yes	1875.72	938.865	1875.72	938.865	2	-0.000316943	1.1.1.1412.31	ProteinPilot
gi|238493297	eukaryotic translation initiation factor 3 subunit EifCl, putative	ANAHPNLGDESDVEEEAL	Phospho(S)@11	17,S(Phospho_S)				14	99		yes	1988.8	995.408	1988.8	995.407	2	0.000676875	7.1.1.1820.13	ProteinPilot
gi|238493297	eukaryotic translation initiation factor 3 subunit EifCl, putative	ANAHPNLGDESDVEEEALVN	Phospho(S)@11	17,S(Phospho_S)				19	99		yes	2201.91	1101.96	2201.91	1101.96	2	0.00202972	1.1.1.1758.6	ProteinPilot
gi|238493297	eukaryotic translation initiation factor 3 subunit EifCl, putative	ANAHPNLGDESDVEEEALVND	Phospho(S)@11	17,S(Phospho_S)				14	99		yes	2316.94	1159.48	2316.94	1159.48	2	0.000240712	1.1.1.1785.26	ProteinPilot
gi|238493311	SH3 domain protein	RSSVAPPPPPSMPPPSAAPQPPSTSR	Phospho(S)@3; Oxidation(M)@12	24,S(Phospho_S)	44.95,1000	20.98, 1,000.00		16	99		yes	2688.27	897.098	2688.27	897.098	3	-0.00108969	7.1.1.1452.27	ProteinPilot
gi|238493311	SH3 domain protein	SSVAPPPPPSMPPPSAAPQPPSTSR	Phospho(S)@2; Oxidation(M)@11	24,S(Phospho_S)	44.95,1000	20.98, 1,000.00		16	99		yes	2532.17	845.063	2532.17	845.065	3	-0.00575736	7.1.1.1530.21	ProteinPilot
gi|238493311	SH3 domain protein	RSSVAPPPPPSMPPPSAAPQPPSTSR	Phospho(S)@2; Oxidation(M)@12	23,S(Phospho_S)				12	99		yes	2688.27	897.098	2688.27	897.098	3	-0.00108969	7.1.1.1457.19	ProteinPilot
gi|238493311	SH3 domain protein	SMDINRPSVDQGYIAM	Phospho(S)@1; Oxidation(M)@2; Oxidation(M)@16	65,S(Phospho_S)				20	99		yes	1907.78	954.898	1907.78	954.897	2	0.00231674	3.1.1.2041.16	ProteinPilot
gi|238493313	SH3 domain protein	EVASPPKPAPAPAYQPSSPEAR	Phospho(S)@18	153,S(Phospho_S)				12	99		yes	2326.1	776.372	2326.1	776.374	3	-0.00446816	7.1.1.1405.16	ProteinPilot
gi|238493313	SH3 domain protein	SVPNPPQSPPPPSEPSLSEVASPPKPAPAPA	Phospho(S)@8	125,S(Phospho_S)				14	99		yes	3105.51	1036.18	3105.51	1036.18	3	0.00197195	8.1.1.2022.20	ProteinPilot
gi|238493355	60S acidic ribosomal protein P2	LATVPSGGAGAAAPAAGGAAAGGDAPAAEEKEEEKEESDEDMGFGLFD	Phospho(S)@38; Cation:Na(E)@40; Oxidation(M)@42	99,S(Phospho_S)	64.77,1000.00,1000.00	157.22,1000.00,1000.00		23	99		yes	4637.95	1160.49	4637.95	1160.5	4	-0.00583216	7.1.1.2224.2	ProteinPilot
gi|238493355	60S acidic ribosomal protein P2	EEEKEESDEDMGFGLFD	Phospho(S)@7; Oxidation(M)@11	99,S(Phospho_S)	64.77,1000.00	157.22,1000.00		15	99		yes	2100.74	1051.38	2100.74	1051.38	2	-0.00199297	9.1.1.2854.5	ProteinPilot
gi|238493355	60S acidic ribosomal protein P2	GAGAAAPAAGGAAAGGDAPAAEEKEEEKEESDEDMGFGLFD	Phospho(S)@31; Oxidation(M)@35	99,S(Phospho_S)	64.77,1000.00	157.22,1000.00		18	99		yes	3990.63	998.664	3990.63	998.664	4	0.00252874	9.1.1.2752.17	ProteinPilot
gi|238493355	60S acidic ribosomal protein P2	LATVPSGGAGAAAPAAGGAAAGGDAPAAEEKEEEKEESDEDM	Phospho(S)@38; Oxidation(M)@42	99,S(Phospho_S)	64.77,1000.00	157.22,1000.00		21	99		yes	3979.68	796.942	3979.68	796.943	5	-0.0031347	9.1.1.2212.3	ProteinPilot
gi|238493355	60S acidic ribosomal protein P2	LATVPSGGAGAAAPAAGGAAAGGDAPAAEEKEEEKEESDEDMGF	Phospho(S)@38; Oxidation(M)@42	99,S(Phospho_S)	64.77,1000.00	157.22,1000.00		19	99		yes	4183.77	1046.95	4183.77	1046.95	4	0.00193127	9.1.1.2431.7	ProteinPilot
gi|238493355	60S acidic ribosomal protein P2	LATVPSGGAGAAAPAAGGAAAGGDAPAAEEKEEEKEESDEDMGFGL	Phospho(S)@38; Oxidation(M)@42	99,S(Phospho_S)	64.77,1000.00	157.22,1000.00		23	99		yes	4353.87	1089.48	4353.87	1089.48	4	0.00244859	2.1.1.1927.28	ProteinPilot
gi|238493355	60S acidic ribosomal protein P2	TVPSGGAGAAAPAAGGAAAGGDAPAAEEKEEEKEESDEDMGFGLFD	Phospho(S)@36; Oxidation(M)@40	99,S(Phospho_S)	64.77,1000.00	157.22,1000.00		18	99		yes	4431.85	1108.97	4431.85	1108.97	4	0.00164036	9.1.1.2778.22	ProteinPilot
gi|238493355	60S acidic ribosomal protein P2	APAAGGAAAGGDAPAAEEKEEEKEESDEDMGFGLFD	Phospho(S)@26; Oxidation(M)@30	99,S(Phospho_S)	64.77,1000	157.22,1000		11	95.15		yes	3663.47	916.876	3663.47	916.875	4	0.00139773	7.1.1.2087.18	ProteinPilot
gi|238493355	60S acidic ribosomal protein P2	ATVPSGGAGAAAPAAGGAAAGGDAPAAEEKEEEKEESDEDMGFGLFD	Phospho(S)@37; Oxidation(M)@41	99,S(Phospho_S)	64.77,1000	157.22,1000		17	99		yes	4502.89	1126.73	4502.89	1126.73	4	0.00597456	8.1.1.2250.21	ProteinPilot
gi|238493355	60S acidic ribosomal protein P2	LATVPSGGAGAAAPAAGGAAAGGDAPAAEEKEEEKEESDEDMGFGLF	Phospho(S)@38; Oxidation(M)@42	99,S(Phospho_S)	64.77,1000.00	157.22, 1000.00		16	99		yes	4500.94	1126.24	4500.94	1126.24	4	0.000887545	7.1.1.2280.35	ProteinPilot
gi|238493355	60S acidic ribosomal protein P2	KEESDEDMGFGL	Phospho(S)@4	99,S(Phospho_S)				11	97.75		yes	1435.52	718.768	1435.52	718.768	2	-0.000126311	1.1.1.1956.5	ProteinPilot
gi|238493355	60S acidic ribosomal protein P2	KEESDEDMGFGLFD	Phospho(S)@4; Oxidation(M)@8	99,S(Phospho_S)				14	99		yes	1713.62	857.816	1713.61	857.813	2	0.00579706	2.1.1.2161.2	ProteinPilot
gi|238493355	60S acidic ribosomal protein P2	AAGGDAPAAEEKEEEKEESDEDMGFGLFD	Phospho(S)@19	99,S(Phospho_S)	64.77	157.22		23	99		yes	3152.24	1051.75	3152.23	1051.75	3	0.00747515	6.1.1.2174.5	ProteinPilot
gi|238493355	60S acidic ribosomal protein P2	LATVPSGGAGAAAPAAGGAAAGGDAPAAEEKEEEKEES	Phospho(S)@38	99,S(Phospho_S)	64.77	157.22		25	99		yes	3473.54	869.393	3473.55	869.394	4	-0.00315087	9.1.1.2169.2	ProteinPilot
gi|238493355	60S acidic ribosomal protein P2	LATVPSGGAGAAAPAAGGAAAGGDAPAAEEKEEEKEESD	Phospho(S)@38	99,S(Phospho_S)	64.77	157.22		17	99		yes	3588.58	1197.2	3588.57	1197.2	3	0.00154474	9.1.1.2184.3	ProteinPilot
gi|238493355	60S acidic ribosomal protein P2	LATVPSGGAGAAAPAAGGAAAGGDAPAAEEKEEEKEESDE	Phospho(S)@38	99,S(Phospho_S)	64.77	157.22		15	99		yes	3717.62	930.412	3717.62	930.411	4	0.00209356	9.1.1.2200.10	ProteinPilot
gi|238493355	60S acidic ribosomal protein P2	LATVPSGGAGAAAPAAGGAAAGGDAPAAEEKEEEKEESDED	Phospho(S)@38	99,S(Phospho_S)	64.77	157.22		17	99		yes	3832.64	767.535	3832.64	767.536	5	-0.00231887	9.1.1.2206.6	ProteinPilot
gi|238493355	60S acidic ribosomal protein P2	LATVPSGGAGAAAPAAGGAAAGGDAPAAEEKEEEKEESDEDMG	Phospho(S)@38	99,S(Phospho_S)	64.77	157.22		22	99		yes	4020.71	1006.18	4020.71	1006.18	4	0.00600437	1.1.1.1534.31	ProteinPilot
gi|238493355	60S acidic ribosomal protein P2	KEEEKEESDEDMGFGL	Phospho(S)@8	99,S(Phospho_S)				18	99		yes	1950.74	976.38	1950.74	976.379	2	0.000641183	1.1.1.1759.5	ProteinPilot
gi|238493355	60S acidic ribosomal protein P2	KEEEKEESDEDMGFGLFD	Phospho(S)@8	99,S(Phospho_S)				20	99		yes	2212.84	738.621	2212.84	738.62	3	0.000555863	1.1.1.2175.2	ProteinPilot
gi|238493355	60S acidic ribosomal protein P2	LATVPSGGAGAAAPAAGGAAAGGDAPAAEEKEEEKEESDEDMGFGLFD	Phospho(S)@6; Carbamidomethyl(K)@35	67,S(Phospho_S)				12	96.7		yes	4657	932.408	4657	932.407	5	0.00604428	2.1.1.2072.13	ProteinPilot
gi|238493355	60S acidic ribosomal protein P2	EESDEDMGFGLFD	Phospho(S)@3	99,S(Phospho_S)	8.92173e-11		98.1463			1	yes	1570.45	784.219	1570.53	784.257	2	0.07639	Cmpd 110365	pFind
gi|238493355	60S acidic ribosomal protein P2	EEEKEESDEDMGFGLFD	Phospho(S)@7	99,S(Phospho_S)	1.02e-13		162.163			1	yes	2085.61	1041.8	2085.75	1041.87	2	0.13913	Cmpd 113268	pFind
gi|238493357	40S ribosomal protein S15	GIDLDQLLDLSSEQ	Phospho(S)@12	38,S(Phospho_S)				14	99		yes	1624.73	813.371	1624.72	813.369	2	0.00358937	4.1.1.3452.2	ProteinPilot
gi|238493371	DEAD/DEAH box RNA helicase (Ski2), putative	IDDDELSGDEEDIDSLLPVEFPALEPR	Phospho(S)@7	260,S(Phospho_S)				16	99		yes	3107.4	1036.81	3107.37	1036.8	3	0.0200291	4.1.1.3479.16	ProteinPilot
gi|238493401	ARF GTPase activator (Glo3), putative	TASPFLNAGANGSR	Phospho(S)@3; Deamidated(N)@11	189,S(Phospho_S)				11	99		yes	1442.62	722.316	1442.62	722.317	2	-0.000821423	7.1.1.1542.9	ProteinPilot
gi|238493407	rbm25 protein, putative	LASPPPTAPSGPAAGANGIPLGPR	Phospho(S)@3; Deamidated(N)@17	370,S(Phospho_S)				14	99		yes	2246.11	1124.06	2246.11	1124.06	2	-0.0023787	8.1.1.2016.24	ProteinPilot
gi|238493517	eukaryotic translation initiation factor subunit eIF-4F, putative	LIEDLSQVTYPDSIVSPNPALNA	Phospho(S)@16	867,S(Phospho_S)	69.39	23.9		14	99		yes	2535.21	846.078	2535.21	846.079	3	-0.00279436	8.1.1.2601.5	ProteinPilot
gi|238493517	eukaryotic translation initiation factor subunit eIF-4F, putative	LIEDLSQVTYPDSIVSPNPALNASAPADR	Phospho(T)@9	860,T(Phospho_T)				15	99		yes	3132.51	1045.18	3132.5	1045.17	3	0.0116418	3.1.1.2809.19	ProteinPilot
gi|238493517	eukaryotic translation initiation factor subunit eIF-4F, putative	SPSQVSNDRPGSSLGHGQPPAGPPASGH	Phospho(S)@1	475,S(Phospho_S)				27	99		yes	2757.23	920.084	2757.23	920.082	3	0.00326065	8.1.1.1413.3	ProteinPilot
gi|238493517	eukaryotic translation initiation factor subunit eIF-4F, putative	SPSQVSNDRPGSSLGHGQPPAGPPASGH	Phospho(S)@3	477,S(Phospho_S)				15	99		yes	2757.23	690.315	2757.23	690.314	4	0.00349906	2.1.1.1270.6	ProteinPilot
gi|238493517	eukaryotic translation initiation factor subunit eIF-4F, putative	SPSQVSNDRPGSSLGHGQPPAGPPASGHAH	Phospho(S)@13	487,S(Phospho_S)				24	99		yes	2965.32	742.336	2965.32	742.338	4	-0.00509198	8.1.1.1337.2	ProteinPilot
gi|238493517	eukaryotic translation initiation factor subunit eIF-4F, putative	SPSQVSNDRPGSSLGHGQPPAGPPASGHAH	Phospho(S)@1	475,S(Phospho_S)				23	99		yes	2965.33	742.339	2965.32	742.338	4	0.00437838	2.1.1.1222.2	ProteinPilot
gi|238493517	eukaryotic translation initiation factor subunit eIF-4F, putative	SPSQVSNDRPGSSLGHGQPPAGPPASGHAH	Phospho(S)@3	477,S(Phospho_S)				22	99		yes	2965.33	742.339	2965.32	742.338	4	0.00437838	2.1.1.1221.2	ProteinPilot
gi|238493517	eukaryotic translation initiation factor subunit eIF-4F, putative	SPSQVSNDRPGSSLGHGQPPAGPPASGHAHTA	Phospho(S)@3; Carbamidomethyl(T)@31	477,S(Phospho_S)				23	99		yes	3194.43	799.614	3194.43	799.614	4	-0.00146312	8.1.1.1328.3	ProteinPilot
gi|238493517	eukaryotic translation initiation factor subunit eIF-4F, putative	SPSQVSNDRPGSSLGHGQPPAGPPASGHAHTA	Phospho(S)@6	480,S(Phospho_S)				20	99		yes	3217.38	805.353	3217.37	805.35	4	0.0085276	4.1.1.1879.2	ProteinPilot
gi|238493517	eukaryotic translation initiation factor subunit eIF-4F, putative	SPSQVSNDRPGSSLGHGQPPAGPPASGHAHTA	Phospho(S)@1	475,S(Phospho_S)				19	99		yes	3137.41	785.36	3137.41	785.359	4	0.0048928	2.1.1.1215.14	ProteinPilot
gi|238493517	eukaryotic translation initiation factor subunit eIF-4F, putative	SPSQVSNDRPGSSLGHGQPPAGPPASGHAHTA	Phospho(S)@12	486,S(Phospho_S)				18	99		yes	3217.37	805.35	3217.37	805.35	4	-0.000406511	8.1.1.1405.2	ProteinPilot
gi|238493517	eukaryotic translation initiation factor subunit eIF-4F, putative	SPSQVSNDRPGSSLGHGQPPAGPPASGHAHTA	Phospho(S)@13	480,S(Phospho_S)				17	99		yes	3217.38	805.351	3217.37	805.35	4	0.00253456	3.1.1.1749.4	ProteinPilot
gi|238493517	eukaryotic translation initiation factor subunit eIF-4F, putative	SQVSNDRPGSSLGHGQPPAGPPASGH	Phospho(S)@4	480,S(Phospho_S)				13	99		yes	2573.15	644.293	2573.14	644.292	4	0.00418933	7.1.1.1309.2	ProteinPilot
gi|238493517	eukaryotic translation initiation factor subunit eIF-4F, putative	SQVSNDRPGSSLGHGQPPAGPPASGHAH	Phospho(S)@4	480,S(Phospho_S)				18	99		yes	2781.24	696.317	2781.24	696.316	4	0.00105203	8.1.1.1308.3	ProteinPilot
gi|238493517	eukaryotic translation initiation factor subunit eIF-4F, putative	SQVSNDRPGSSLGHGQPPAGPPASGHAH	Phospho(S)@11	487,S(Phospho_S)				18	99		yes	2781.23	696.316	2781.24	696.316	4	-0.0018437	7.1.1.1255.4	ProteinPilot
gi|238493517	eukaryotic translation initiation factor subunit eIF-4F, putative	SQVSNDRPGSSLGHGQPPAGPPASGHAHTA	Phospho(S)@4	480,S(Phospho_S)				22	99		yes	2953.33	739.34	2953.32	739.338	4	0.00750638	3.1.1.1591.2	ProteinPilot
gi|238493517	eukaryotic translation initiation factor subunit eIF-4F, putative	SQVSNDRPGSSLGHGQPPAGPPASGHAHTA	Phospho(S)@11	487,S(Phospho_S)				19	99		yes	2953.32	739.337	2953.32	739.338	4	-0.00140529	7.1.1.1266.6	ProteinPilot
gi|238493517	eukaryotic translation initiation factor subunit eIF-4F, putative	SRSPSQVSNDRPGSSLGHGQPPAGPPASGH	Phospho(S)@8	480,S(Phospho_S)				21	99		yes	3000.36	751.097	3000.36	751.097	4	9.31708e-05	8.1.1.1343.2	ProteinPilot
gi|238493517	eukaryotic translation initiation factor subunit eIF-4F, putative	SRSPSQVSNDRPGSSLGHGQPPAGPPASGH	Phospho(S)@3	475,S(Phospho_S)				11	99		yes	3000.35	751.096	3000.36	751.097	4	-0.00502412	7.1.1.1273.8	ProteinPilot
gi|238493517	eukaryotic translation initiation factor subunit eIF-4F, putative	SRSPSQVSNDRPGSSLGHGQPPAGPPASGHAH	Phospho(S)@3	475,S(Phospho_S)				20	99		yes	3208.45	642.698	3208.45	642.698	5	-0.0002402	8.1.1.1271.3	ProteinPilot
gi|238493517	eukaryotic translation initiation factor subunit eIF-4F, putative	SRSPSQVSNDRPGSSLGHGQPPAGPPASGHAHTA	Phospho(S)@3	475,S(Phospho_S)				26	99		yes	3380.54	677.116	3380.54	677.115	5	0.00293825	3.1.1.1525.3	ProteinPilot
gi|238493517	eukaryotic translation initiation factor subunit eIF-4F, putative	SRSPSQVSNDRPGSSLGHGQPPAGPPASGHAHTA	Phospho(S)@5	477,S(Phospho_S)				15	99		yes	3380.54	677.115	3380.54	677.115	5	-0.00239041	2.1.1.1190.2	ProteinPilot
gi|238493517	eukaryotic translation initiation factor subunit eIF-4F, putative	STSVSPVSGKPMQQPQTPGVTIVNGAPAPSSAQGDHSR	Phospho(S)@5; Carbamidomethyl(K)@10; Deamidated(N)@24	75,S(Phospho_S)				19	99		yes	3894.82	974.713	3894.82	974.712	4	0.00308473	3.1.1.1900.11	ProteinPilot
gi|238493517	eukaryotic translation initiation factor subunit eIF-4F, putative	STSVSPVSGKPMQQPQTPGVTIVNGAPAPSSAQGDHSR	Phospho(S)@3; Oxidation(M)@12; Deamidated(N)@24	73,S(Phospho_S)				18	99		yes	3933.76	984.448	3933.76	984.447	4	0.0027737	3.1.1.2048.32	ProteinPilot
gi|238493517	eukaryotic translation initiation factor subunit eIF-4F, putative	STSVSPVSGKPMQQPQTPGVTIVNGAPAPSSAQGDHSR	Phospho(S)@8; Oxidation(M)@12; Deamidated(N)@24	78,S(Phospho_S)				11	99		yes	3933.76	984.447	3933.76	984.447	4	0.00033231	3.1.1.2100.33	ProteinPilot
gi|238493517	eukaryotic translation initiation factor subunit eIF-4F, putative	TASMNNPFGSF	Phospho(S)@3; Oxidation(M)@4	976,S(Phospho_S)				12	97.67		yes	1267.46	634.736	1267.46	634.736	2	0.000178314	9.1.1.2928.4	ProteinPilot
gi|238493517	eukaryotic translation initiation factor subunit eIF-4F, putative	VTSPQTSPSPIPQPASSGGRPPPSSY	Phospho(S)@3	175,S(Phospho_S)				16	99		yes	2738.2	913.741	2738.2	913.74	3	0.00269837	3.1.1.2140.19	ProteinPilot
gi|238493517	eukaryotic translation initiation factor subunit eIF-4F, putative	VTSPQTSPSPIPQPASSGGRPPPSSY	Phospho(S)@7	179,S(Phospho_S)				16	99		yes	2738.2	913.741	2738.2	913.74	3	0.00269837	3.1.1.2140.19	ProteinPilot
gi|238493517	eukaryotic translation initiation factor subunit eIF-4F, putative	VTSPQTSPSPIPQPASSGGRPPPSSYQAQ	Phospho(S)@3	175,S(Phospho_S)				17	99		yes	3065.35	1022.79	3065.35	1022.79	3	0.000152842	3.1.1.2072.33	ProteinPilot
gi|238493517	eukaryotic translation initiation factor subunit eIF-4F, putative	VTSPQTSPSPIPQPASSGGRPPPSSYQAQ	Phospho(S)@9	181,S(Phospho_S)				17	99		yes	3065.35	1022.79	3065.35	1022.79	3	0.000152842	3.1.1.2072.33	ProteinPilot
gi|238493517	eukaryotic translation initiation factor subunit eIF-4F, putative	VTSPQTSPSPIPQPASSGGRPPPSSYQAQ	Phospho(T)@6	178,T(Phospho_T)				14	99		yes	3065.35	1022.79	3065.35	1022.79	3	0.00198389	3.1.1.2082.20	ProteinPilot
gi|238493517	eukaryotic translation initiation factor subunit eIF-4F, putative	LIEDLSQVTYPDSIVSPNPALNASAPADR	Phospho(S)@16	976,S(Phospho_S)	69.39	23.9				1	yes	3132.5	1043.16	3138.56	1045.18	3	0.00862	Locus:3.1.1.2809.19	ScanffoldPTM
gi|238493645	vacuolar transporter chaperone (Vtc4), putative	AQPLPGDEDYPLYDSDEEDTIDADELEEAR	Phospho(S)@15	584,S(Phospho_S)				12	98.16		yes	3489.44	1164.15	3489.41	1164.15	3	0.0284095	1.1.1.2232.7	ProteinPilot
gi|238493645	vacuolar transporter chaperone (Vtc4), putative	IAAQPLPGDEDYPLYDSDEEDTIDADELEEAR	Phospho(S)@17	584,S(Phospho_S)				18	99		yes	3673.53	1225.52	3673.54	1225.52	3	-0.00542121	1.1.1.2282.7	ProteinPilot
gi|238493653	eukaryotic translation initiation factor 5, putative	AAPFLEWLETAESEEEESDDE	Phospho(S)@13; Phospho(D)@20	414,S(Phospho_S)	68.29,1000.00	35.84,1000.00		17	99		yes	2584.94	862.655	2584.93	862.65	3	0.0138899	4.1.1.3540.3	ProteinPilot
gi|238493653	eukaryotic translation initiation factor 5, putative	AAAPFLEWLETAESEEEESDDE	Phospho(S)@14	414,S(Phospho_S)	68.29	35.84		17	99		yes	2655.98	886.334	2655.97	886.33	3	0.0134583	4.1.1.3544.11	ProteinPilot
gi|238493653	eukaryotic translation initiation factor 5, putative	KAAAPFLEWLETAESEEEESDDE	Phospho(S)@15	414,S(Phospho_S)	68.29	35.84		20	99		yes	2784.06	929.029	2784.06	929.028	3	0.00327503	9.1.1.3362.9	ProteinPilot
gi|238493653	eukaryotic translation initiation factor 5, putative	AAAPFLEWLETAESEEEESDDE	Phospho(S)@19	419,S(Phospho_S)	68.29	27.83		19	99		yes	2576.01	859.678	2576	859.674	3	0.0112217	4.1.1.3525.6	ProteinPilot
gi|238493653	eukaryotic translation initiation factor 5, putative	AAPFLEWLETAESEEEESDDE	Phospho(S)@18	419,S(Phospho_S)	68.29	27.83		19	99		yes	2504.97	835.999	2504.96	835.995	3	0.0111041	4.1.1.3513.2	ProteinPilot
gi|238493653	eukaryotic translation initiation factor 5, putative	KAAAPFLEWLETAESEEEESDDE	Phospho(S)@20	419,S(Phospho_S)	68.29	27.83		20	99		yes	2704.11	902.377	2704.1	902.372	3	0.013915	4.1.1.3473.8	ProteinPilot
gi|238493723	acetyl-CoA carboxylase, putative	LGQPEFGGVTSTHPSTPSTPTTESNPFR	Phospho(T)@10	1133,T(Phospho_T)				19	99		yes	3088.33	1030.45	3088.32	1030.45	3	0.00714181	8.1.1.2147.10	ProteinPilot
gi|238493723	acetyl-CoA carboxylase, putative	LGQPEFGGVTSTHPSTPSTPTTESNPFR	Phospho(S)@11	1134,S(Phospho_S)				19	99		yes	3168.29	1057.11	3168.29	1057.1	3	0.00417218	8.1.1.2183.22	ProteinPilot
gi|238493723	acetyl-CoA carboxylase, putative	LGQPEFGGVTSTHPSTPSTPTTESNPFR	Phospho(T)@21	1144,T(Phospho_T)				12	98.9		yes	3088.33	1030.45	3088.32	1030.45	3	0.00714181	8.1.1.2137.17	ProteinPilot
gi|238493723	acetyl-CoA carboxylase, putative	LGQPEFGGVTSTHPSTPSTPTTESNPFR	Phospho(T)@19	1142,T(Phospho_T)	57.87	35.84		19	99		yes	3168.29	1057.11	3168.29	1057.1	3	0.00417218	8.1.1.2183.22	ProteinPilot
gi|238493723	acetyl-CoA carboxylase, putative	LGQPEFGGVTSTHPSTPSTPTTESNPFR	Phospho(T)@16	1139,T(Phospho_T)	50.05	29.6		19	99		yes	3168.29	1057.11	3168.29	1057.1	3	0.00417218	8.1.1.2183.22	ProteinPilot
gi|238493723	acetyl-CoA carboxylase, putative	LGQPEFGGVTSTHPSTPSTPTTESNPFR	Phospho(S)@15	1138,S(Phospho_S)	41.76	24.34		19	99		yes	3088.33	1030.45	3088.32	1030.45	3	0.00714181	8.1.1.2147.10	ProteinPilot
gi|238493723	acetyl-CoA carboxylase, putative	LGQPEFGGVTSTHPSTPSTPTTESNPFR	Phospho(S)@18	1141,S(Phospho_S)	49.1	17.99		19	99		yes	3168.29	1057.11	3168.29	1057.1	3	0.00417218	8.1.1.2185.13	ProteinPilot
gi|238493723	acetyl-CoA carboxylase, putative	LGQPEFGGVTSTHPSTPSTPTTESNPFR	Phospho(T)@12	1135,T(Phospho_T)	21.32	12.16		15	99		yes	3168.29	793.08	3168.29	793.079	4	0.00329645	8.1.1.2188.4	ProteinPilot
gi|238493723	acetyl-CoA carboxylase, putative	STHPSTPSTPTTESNPFR	Phospho(T)@9	1142,T(Phospho_T)	57.87	35.84		12	99		yes	2102.84	1052.42	2102.83	1052.42	2	0.000689384	8.1.1.1624.7	ProteinPilot
gi|238493723	acetyl-CoA carboxylase, putative	STHPSTPSTPTTESNPFR	Phospho(S)@5	1138,S(Phospho_S)	41.76	24.34		12	99		yes	2102.84	1052.42	2102.83	1052.42	2	0.000689384	8.1.1.1624.7	ProteinPilot
gi|238493755	GTP binding protein (Bud4)	YMSPSSANDDLVK	Phospho(Y)@1	268,Y(Phospho_Y)	36.95		247.638			1	yes	1761.5	879.745	1761.87	879.925	2	-0.360657	q97061_p1=0	mascot
gi|238493755	GTP binding protein (Bud4)	YMSPSSANDDLVK	Phospho(S)@3	270,S(Phospho_S)	36.95		247.638			1	yes	1761.5	879.745	1761.87	879.925	2	-0.360657	q97061_p1=0	mascot
gi|238493755	GTP binding protein (Bud4)	YMSPSSANDDLVK	Phospho(S)@5	272,S(Phospho_S)	36.95		247.638			1	yes	1761.5	879.745	1761.87	879.925	2	-0.360657	q97061_p1=0	mascot
gi|238493755	GTP binding protein (Bud4)	YMSPSSANDDLVK	Phospho(S)@6	273,S(Phospho_S)	36.95		247.638			1	yes	1761.5	879.745	1761.87	879.925	2	-0.360657	q97061_p1=0	mascot
gi|238493917	leukotriene A4 hydrolase	VLGEVYSLAK	Phospho(S)@7	580,S(Phospho_S)	23.97	47.96				1	yes	1157.57	577.779	1161.57	579.776	2	-0.0369	Locus:10.1.1.2098.2	ScanffoldPTM
gi|238493929	PX domain protein	DIGVSVPRPDYAGGHSISNEDHNEASGDGDDSERGASHPPR	Phospho(S)@26	897,S(Phospho_S)	95.95	36.07		18	99		yes	4415.82	884.17	4415.81	884.169	5	0.00612851	3.1.1.1972.12	ProteinPilot
gi|238493929	PX domain protein	DIGVSVPRPDYAGGHSISNEDHNEASGDGDDSERGASHPPR	Phospho(S)@16	887,S(Phospho_S)				20	99		yes	4415.81	884.17	4415.81	884.169	5	0.00524939	4.1.1.2395.5	ProteinPilot
gi|238493929	PX domain protein	DIGVSVPRPDYAGGHSISNEDHNEASGDGDDSERGASHPPR	Phospho(S)@37	908,S(Phospho_S)				13	99		yes	4415.82	884.171	4415.81	884.169	5	0.00650365	2.1.1.1498.25	ProteinPilot
gi|238493929	PX domain protein	DIGVSVPRPDYAGGHSISNEDHNEASGDGDDSERGASHPPR	Phospho(S)@5	876,S(Phospho_S)				12	96.12		yes	4415.82	736.978	4415.81	736.976	6	0.0139884	4.1.1.2399.4	ProteinPilot
gi|238493929	PX domain protein	DIGVSVPRPDYAGGHSISNEDHNEASGDGDDSERGASHPPR	Phospho(S)@32	903,S(Phospho_S)	95.95	54.03		20	99		yes	4415.81	884.17	4415.81	884.169	5	0.00524939	4.1.1.2395.5	ProteinPilot
gi|238493929	PX domain protein	DIGVSVPRPDYAGGHSISNEDHNEASGDGDDSERGASHPPRK	Phospho(S)@18	889,S(Phospho_S)				13	99		yes	4543.91	758.326	4543.91	758.325	6	0.00497447	4.1.1.2296.2	ProteinPilot
gi|238493929	PX domain protein	DIGVSVPRPDYAGGHSISNEDHNEASGDGDDSERGASHPPRK	Phospho(S)@32	903,S(Phospho_S)	95.95	54.03		22	99		yes	4543.91	909.788	4543.91	909.788	5	0.000427181	4.1.1.2302.3	ProteinPilot
gi|238493929	PX domain protein	DIGVSVPRPDYAGGHSISNEDHNEASGDGDDSERGASHPPRK	Phospho(S)@26	897,S(Phospho_S)	95.95	36.07		22	99		yes	4543.91	909.788	4543.91	909.788	5	0.000427181	4.1.1.2302.3	ProteinPilot
gi|238493929	PX domain protein	IGVSVPRPDYAGGHSISNEDHNEASGDGDDSERGASHPPR	Phospho(S)@25	897,S(Phospho_S)	95.95	36.07		15	99		yes	4300.79	861.164	4300.78	861.164	5	0.00200843	4.1.1.2309.5	ProteinPilot
gi|238493929	PX domain protein	IGVSVPRPDYAGGHSISNEDHNEASGDGDDSERGASHPPR	Phospho(S)@31	903,S(Phospho_S)	95.95	54.03		15	99		yes	4300.79	861.164	4300.78	861.164	5	0.00200843	4.1.1.2309.5	ProteinPilot
gi|238493929	PX domain protein	DIGVSVPRPDYAGGHSISNEDHNEASGDGDDSER	Phospho(S)@26	897,S(Phospho_S)	95.95	36.07		14	99		yes	3713.47	929.374	3713.45	929.371	4	0.0124319	3.1.1.2090.23	ProteinPilot
gi|238493929	PX domain protein	DIGVSVPRPDYAGGHSISNEDHNEASGDGDDSER	Phospho(S)@32	903,S(Phospho_S)	95.95	54.03		14	99		yes	3713.47	929.374	3713.45	929.371	4	0.0124319	3.1.1.2090.23	ProteinPilot
gi|238493929	PX domain protein	SHNQNIHTPTQPNEPPPRKSDDAGNLR	Phospho(S)@20	545,S(Phospho_S)				14	99		yes	3099.44	620.896	3099.43	620.893	5	0.0151125	7.1.1.1216.3	ProteinPilot
gi|238493990	6-phosphofructo-2-kinase, putative	VPPSGVTTPLVGGLSSPQEGF	Phospho(S)@16	505,S(Phospho_S)				15	99		yes	2105.01	1053.51	2105.01	1053.51	2	0.00135815	8.1.1.2541.8	ProteinPilot
gi|238494062	actin Act1	SYELPDGQVITIGNER	Phospho(S)@1; Oxidation(Y)@2; Cation:K(E)@3	239,S(Phospho_S)				20	99		yes	1923.89	962.955	1923.8	962.908	2	0.0931015	3.1.1.2994.9	ProteinPilot
gi|238494100	conserved hypothetical protein	IVHYGGHQPPTPPSPR	Phospho(T)@11	361,T(Phospho_T)				19	99		yes	1898.82	633.948	1898.82	633.948	3	-0.00216423	4.1.1.1985.3	ProteinPilot
gi|238494100	conserved hypothetical protein	IVHYGGHQPPTPPSPR	Phospho(S)@14	364,S(Phospho_S)				19	99		yes	1898.82	633.948	1898.82	633.948	3	-0.00216423	4.1.1.1985.3	ProteinPilot
gi|238494224	transmembrane hyphal anastomosis protein Ham2/Far11	GWYLDDSGAPSDENIPDELLEDFQDLDLK	Phospho(S)@7	601,S(Phospho_S)				11	99		yes	3388.47	1130.5	3388.45	1130.49	3	0.0109374	9.1.1.3407.29	ProteinPilot
gi|238494234	COPII vesicle coat protein Sec16, putative	FSGTPTVSRSPSVSDFGPY	Phospho(T)@6	1411,T(Phospho_T)				15	99		yes	2146.87	1074.44	2146.86	1074.44	2	0.0050428	8.1.1.2242.13	ProteinPilot
gi|238494234	COPII vesicle coat protein Sec16, putative	FSGTPTVSRSPSVSDFGPY	Phospho(S)@8	1413,S(Phospho_S)				13	99		yes	2146.87	1074.44	2146.86	1074.44	2	0.0050428	8.1.1.2252.18	ProteinPilot
gi|238494234	COPII vesicle coat protein Sec16, putative	FSGTPTVSRSPSVSDFGPY	Phospho(S)@10	1415,S(Phospho_S)				15	99		yes	2146.87	1074.44	2146.86	1074.44	2	0.0050428	8.1.1.2242.13	ProteinPilot
gi|238494234	COPII vesicle coat protein Sec16, putative	SAPGLSVPSDSLQRPASVHAPASPTK	Phospho(S)@17	856,S(Phospho_S)				13	99		yes	2716.26	906.428	2716.26	906.428	3	-0.00172236	8.1.1.1834.8	ProteinPilot
gi|238494234	COPII vesicle coat protein Sec16, putative	SAPGLSVPSDSLQRPASVHAPASPTK	Phospho(S)@23	862,S(Phospho_S)				13	99		yes	2716.26	906.428	2716.26	906.428	3	-0.00172236	8.1.1.1834.8	ProteinPilot
gi|238494234	COPII vesicle coat protein Sec16, putative	SSSIPVPPTNAPGVPTPPPAPSTVPAVTTPK	Phospho(S)@3	530,S(Phospho_S)				11	99		yes	3120.52	1041.18	3120.52	1041.18	3	-0.00190908	8.1.1.2210.15	ProteinPilot
gi|238494234	COPII vesicle coat protein Sec16, putative	SSSIPVPPTNAPGVPTPPPAPSTVPAVTTPK	Phospho(T)@29	556,T(Phospho_T)				11	99		yes	3120.52	1041.18	3120.52	1041.18	3	-0.00190908	8.1.1.2210.15	ProteinPilot
gi|238494234	COPII vesicle coat protein Sec16, putative	YSPAPPQSAAPAPPR	Phospho(S)@2; Deamidated(Q)@7	675,S(Phospho_S)				9	99		yes	1586.73	794.373	1586.71	794.364	2	0.018782	7.1.1.1405.18	ProteinPilot
gi|238494286	2-methylcitrate dehydratase, putative	ISSAASSFSSLNALR	Phospho(S)@9; Deamidated(N)@12	37,S(Phospho_S)				10	97.46		yes	1590.71	796.363	1590.73	796.372	2	-0.0169035	1.1.1.1591.12	ProteinPilot
gi|238494360	protein kinase (Gcn2), putative	FDSFGGLPAFSR	Phospho(S)@3	568,S(Phospho_S)				15	99		yes	1379.59	690.803	1379.59	690.803	2	0.00123174	9.1.1.2989.2	ProteinPilot
gi|238495166	Golgi transport protein Sly1, putative	NAQSPATSGTPGPGTGASFGQR	Phospho(S)@4	606,S(Phospho_S)	86.33	42.24		17	99		yes	2124.93	1063.47	2124.92	1063.47	2	0.00331511	7.1.1.1425.34	ProteinPilot
gi|238495188	conserved hypothetical protein	MPGDSPGLDLSAESSTR	Phospho(S)@14	14,S(Phospho_S)	36.33		170.448			0.333333	no	1814.74	906.362	1814.69	906.335	2	0.053917	q99402_p3=0	mascot
gi|238495188	conserved hypothetical protein	MPGDSPGLDLSAESSTR	Phospho(S)@15	15,S(Phospho_S)	36.33		170.448			0.333333	no	1814.74	906.362	1814.69	906.335	2	0.053917	q99402_p3=0	mascot
gi|238495188	conserved hypothetical protein	MPGDSPGLDLSAESSTR	Phospho(T)@16	16,T(Phospho_T)	36.33		170.448			0.333333	no	1814.74	906.362	1814.69	906.335	2	0.053917	q99402_p3=0	mascot
gi|238495286	conserved hypothetical protein	WSQAQDTGPVPFRLSR	Phospho(S)@2	682,S(Phospho_S)	40.86		251.629			0.5	no	2003.87	666.947	2003.62	666.865	3	0.247413	q118347_p1=1	mascot
gi|238495286	conserved hypothetical protein	WSQAQDTGPVPFRLSR	Phospho(T)@7	687,T(Phospho_T)	40.86		251.629			0.5	no	2003.87	666.947	2003.62	666.865	3	0.247413	q118347_p1=1	mascot
gi|238495286	conserved hypothetical protein	WSQAQDTGPVPFRLSR	Phospho(S)@15	695,S(Phospho_S)	40.86		251.629			1	yes	2003.87	666.947	2003.62	666.865	3	0.247413	q118347_p1=1	mascot
gi|238495334	conserved hypothetical protein	SITDTASAASR	Phospho(S)@1	182,S(Phospho_S)	2.6005e-09		111.835			1	yes	1319.71	658.849	1319.43	658.708	2	-0.28099	Cmpd 302642	pFind
gi|238495334	conserved hypothetical protein	SITDTASAASR	Phospho(S)@7	188,S(Phospho_S)	2.6005e-09		111.835			1	yes	1319.71	658.849	1319.43	658.708	2	-0.28099	Cmpd 302642	pFind
gi|238495334	conserved hypothetical protein	SITDTASAASR	Phospho(S)@10	191,S(Phospho_S)	2.6005e-09		111.835			1	yes	1319.71	658.849	1319.43	658.708	2	-0.28099	Cmpd 302642	pFind
gi|238495518	myosin heavy chain, embryonic smooth muscle isoform, putative	ESSPSTEDKQQVEEGQPQATEESKEEPKPTDDAQEKPEDQQQTQDEPK	Phospho(T)@6	52,T(Phospho_T)	41.08	13.47				0.38	no	5518.38	1102.67	5528.47	1104.69	5	0.00827	Locus:2.1.1.1211.25	ScanffoldPTM
gi|238495618	monocarboxylate transporter, putative	LFAGWASDRLGR	Phospho(S)@7	309,S(Phospho_S)				9	95.26		yes	1427.66	714.836	1427.67	714.843	2	-0.0128174	2.1.1.1911.2	ProteinPilot
gi|238495809	conserved hypothetical protein	SGELFPSSPELVAR	Phospho(S)@8	191,S(Phospho_S)				10	98.04		yes	1567.73	784.872	1567.73	784.871	2	0.000267522	3.1.1.2519.4	ProteinPilot
gi|238495813	actin cortical patch assembly protein Pan1, putative	SRYDEAPATRPSPPPSTGSTGSLPGSTHEDR	Phospho(S)@12	920,S(Phospho_S)	44.43	34.18		31	99		yes	3289.47	823.374	3289.46	823.373	4	0.00226451	2.1.1.1317.9	ProteinPilot
gi|238495813	actin cortical patch assembly protein Pan1, putative	ALVPPVPGPEPDRPTSATSSPTSDR	Phospho(S)@20	1213,S(Phospho_S)				13	99		yes	2610.23	871.084	2610.23	871.085	3	-0.00297659	8.1.1.1827.4	ProteinPilot
gi|238495813	actin cortical patch assembly protein Pan1, putative	ALVPPVPGPEPDRPTSATSSPTSDR	Phospho(S)@23	1216,S(Phospho_S)				12	99		yes	2610.23	871.085	2610.23	871.085	3	-0.000880954	7.1.1.1719.18	ProteinPilot
gi|238495985	pantoate--beta-alanine ligase	ITAILAPTSK	Phospho(T)@8	116,T(Phospho_T)	23.62	72.36				1	yes	1173.54	585.765	1177.58	587.783	2	0.00542	Locus:5.1.1.2031.3	ScanffoldPTM
gi|238495985	pantoate--beta-alanine ligase	ITAILAPTSK	Phospho(S)@9	117,S(Phospho_S)	23.62	68.65				1	yes	1173.54	585.765	1177.58	587.783	2	0.00542	Locus:5.1.1.2031.3	ScanffoldPTM
gi|238496031	molybdopterin binding domain protein	NTVTLVGTDKDFMDSLVSEVEENVQGTR	Phospho(T)@4; Oxidation(D)@11	291,T(Phospho_T)				13	99		yes	3178.46	1060.49	3178.44	1060.49	3	0.0192985	9.1.1.3224.19	ProteinPilot
gi|238496031	molybdopterin binding domain protein	NTVTLVGTDKDFMDSLVSEVEENVQGTR	Oxidation(M)@13; Phospho(S)@18	305,S(Phospho_S)	62.35	1,000.00, 9.22				1.00,0.31	no	3178.44	1058.47	3184.5	1060.49	3	0.0175	Locus:9.1.1.3224.19	ScanffoldPTM
gi|238496031	molybdopterin binding domain protein	VSQEDELDPPSDAEEGK	Phospho(S)@11	326,S(Phospho_S)	32.67	169.09				1	yes	1923.76	960.874	1927.79	962.888	2	-0.00225	Locus:6.1.1.1318.37	ScanffoldPTM
gi|238496065	thioredoxin TrxA	IDVDDLSEVAGEL	Phospho(S)@7	66,S(Phospho_S)				16	99		yes	1453.62	727.818	1453.62	727.819	2	-0.000812861	6.1.1.2625.2	ProteinPilot
gi|238496083	APSES transcription factor, putative	ALLDPTEIVQTPSSTK	Phospho(T)@11	170,T(Phospho_T)	65.96	36.69		20	99		yes	1778.87	890.443	1778.87	890.442	2	0.00156813	8.1.1.2138.8	ProteinPilot
gi|238496083	APSES transcription factor, putative	NIEEALSDDEEDEEAK	Phospho(S)@7	416,S(Phospho_S)				15	99		yes	1914.72	958.369	1914.73	958.37	2	-0.00161801	6.1.1.1496.21	ProteinPilot
gi|238496171	protein-ER retention receptor, putative	SVDEEQHLHDEGAEAEHGADGERPR	Phospho(S)@1	52,S(Phospho_S)				14	99		yes	2849.17	713.3	2849.16	713.298	4	0.00769294	7.1.1.1313.6	ProteinPilot
gi|238496279	TORC1 growth control complex subunit Kog1, putative	RHPPVTTPDRPTSSSAGEGPAVIDDNPR	Phospho(S)@15	82,S(Phospho_S)				19	99		yes	3005.38	752.353	3005.4	752.357	4	-0.0149997	2.1.1.1326.12	ProteinPilot
gi|238496375	3-isopropylmalate dehydratase, putative	HVVTSPVLGK	Phospho(S)@5	484,S(Phospho_S)				15	99		yes	1115.57	558.794	1115.57	558.794	2	-0.00105468	5.1.1.1736.3	ProteinPilot
gi|238496375	3-isopropylmalate dehydratase, putative	VDVQPEAEDVDTEEELDR	Phospho(T)@12	505,T(Phospho_T)				13	99		yes	2166.88	1084.45	2166.88	1084.45	2	-0.00047798	6.1.1.1543.22	ProteinPilot
gi|238496411	spindle pole body component (Alp4), putative	NGLLDQDLDESIDDFDDVDNILEQLK	Phospho(S)@11	323,S(Phospho_S)				18	99		yes	3070.36	1024.46	3070.35	1024.46	3	0.002987	9.1.1.3347.15	ProteinPilot
gi|238496439	MFS monosaccharide transporter, putative	LKPQADHEHQEHSDTPTPVRADSNLEK	Phospho(S)@23	32,S(Phospho_S)	31.02	6		12	99		yes	3158.44	632.696	3158.44	632.696	5	0.00170336	7.1.1.1213.2	ProteinPilot
gi|238496469	Mob1 family protein	LPSPPPFTEVQIGPKSPSVGESFGQDAEQ	Phospho(S)@3	16,S(Phospho_S)				16	98.45		yes	3184.42	1062.48	3184.4	1062.48	3	0.0181993	3.1.1.2898.16	ProteinPilot
gi|238496469	Mob1 family protein	LPSPPPFTEVQIGPKSPSVGESFGQDAEQ	Phospho(S)@16	29,S(Phospho_S)				16	98.45		yes	3184.42	1062.48	3184.4	1062.48	3	0.0181993	3.1.1.2898.16	ProteinPilot
gi|238496469	Mob1 family protein	SPPPFTEVQIGPK	Phospho(S)@1	16,S(Phospho_S)				18	99		yes	1475.71	738.861	1475.71	738.86	2	0.000669727	8.1.1.2104.3	ProteinPilot
gi|238496469	Mob1 family protein	SPSVGESFGQDAEQLLGA	Phospho(S)@3	31,S(Phospho_S)				15	99		yes	1870.8	936.408	1870.8	936.407	2	0.00330123	7.1.1.2613.12	ProteinPilot
gi|238496469	Mob1 family protein	SPSVGESFGQDAEQLLGA	Phospho(S)@1	29,S(Phospho_S)				13	99		yes	1870.8	936.407	1870.8	936.407	2	0.000617054	4.1.1.3399.15	ProteinPilot
gi|238496481	signal transduction protein BroA, putative	VKSPPPPVHTPSYPGPGISSPK	Phospho(S)@3	797,S(Phospho_S)				16	99		yes	2385.12	796.046	2385.12	796.046	3	-8.35957e-05	3.1.1.1989.10	ProteinPilot
gi|238496481	signal transduction protein BroA, putative	VKSPPPPVHTPSYPGPGISSPK	Phospho(S)@20	814,S(Phospho_S)				14	99		yes	2385.12	796.046	2385.12	796.046	3	8.34427e-05	8.1.1.1674.5	ProteinPilot
gi|238496501	transcriptional corepressor Cyc8, putative	AHTQPSPTGGVTPHHGHLAAHPQ	Phospho(S)@6	7,S(Phospho_S)				15	99		yes	2414.11	604.534	2414.1	604.533	4	0.00397799	8.1.1.1215.3	ProteinPilot
gi|238496545	YagE family protein	RFSDSVVEIEDNTK	Phospho(S)@3	244,S(Phospho_S)				8	99		yes	1717.77	859.892	1717.76	859.885	2	0.0142654	2.1.1.1705.17	ProteinPilot
gi|238496725	conserved hypothetical protein	RSSHSAQGDVSGAVNTETAGK	Phospho(S)@3	388,S(Phospho_S)				27	99		yes	2137.94	713.655	2137.94	713.654	3	0.00517755	3.1.1.1517.2	ProteinPilot
gi|238496733	protein transport protein (SEC31), putative	RGTPAGAAAPISSPFPNQSPSIA	Phospho(S)@19	980,S(Phospho_S)				16	99		yes	2353.05	1177.53	2353.05	1177.53	2	-0.000241946	8.1.1.2155.17	ProteinPilot
gi|238496733	protein transport protein (SEC31), putative	RGTPAGAAAPISSPFPNQSPSIA	Phospho(S)@13	974,S(Phospho_S)				13	99		yes	2353.05	1177.53	2353.05	1177.53	2	0.00296647	3.1.1.2417.38	ProteinPilot
gi|238496733	protein transport protein (SEC31), putative	RGTPAGAAAPISSPFPNQSPSIA	Phospho(T)@3	964,T(Phospho_T)	46.19	43.02		16	99		yes	2353.05	1177.53	2353.05	1177.53	2	-0.000241946	8.1.1.2155.17	ProteinPilot
gi|238496733	protein transport protein (SEC31), putative	RGTPAGAAAPISSPFPNQSPSIAQGPPPPGAPPTQR	Phospho(S)@21	982,S(Phospho_S)				15	99		yes	3633.73	1212.25	3633.71	1212.24	3	0.0187936	3.1.1.2396.25	ProteinPilot
gi|238496733	protein transport protein (SEC31), putative	RGTPAGAAAPISSPFPNQSPSIAQGPPPPGAPPTQR	Phospho(T)@3	964,T(Phospho_T)	46.19	43.02		15	99		yes	3633.73	1212.25	3633.71	1212.24	3	0.0187936	3.1.1.2396.25	ProteinPilot
gi|238496733	protein transport protein (SEC31), putative	ASLPQSPPQLNPGTM	Phospho(S)@6; Oxidation(M)@15	1038,S(Phospho_S)				12	99		yes	1632.72	817.37	1632.72	817.368	2	0.00263873	8.1.1.1848.6	ProteinPilot
gi|238496733	protein transport protein (SEC31), putative	VTSPPSAIPPGPIPPPNPY	Phospho(S)@3	1016,S(Phospho_S)				9	98.22		yes	1976.96	989.489	1976.96	989.49	2	-0.0022782	8.1.1.2293.15	ProteinPilot
gi|238496733	protein transport protein (SEC31), putative	VTSPPSAIPPGPIPPPNPYASLPQSPPQL	Phospho(S)@6	1019,S(Phospho_S)				12	95.04		yes	3075.48	1026.17	3075.48	1026.17	3	-0.000347292	8.1.1.2641.6	ProteinPilot
gi|238496733	protein transport protein (SEC31), putative	VTSPPSAIPPGPIPPPNPYASLPQSPPQL	Phospho(S)@25	1038,S(Phospho_S)				12	95.04		yes	3075.48	1026.17	3075.48	1026.17	3	-0.000347292	8.1.1.2641.6	ProteinPilot
gi|238496733	protein transport protein (SEC31), putative	GPSPYNAPPSMPPPTNR	Phospho(S)@3; Oxidation(M)@11	1058,S(Phospho_S)	39.42	40.20, 1,000.00		16	99		yes	1874.8	938.409	1874.8	938.408	2	0.0015198	7.1.1.1341.31	ProteinPilot
gi|238496733	protein transport protein (SEC31), putative	GPSPYNAPPSMPPPTNR	Phospho(Y)@5; Oxidation(M)@11	1060,Y(Phospho_Y)	50.67	12.06, 1,000.00				0.94,1.00	yes	1874.8	623.927	1880.86	625.945	3	0.00851	Locus:7.1.1.1336.4	ScanffoldPTM
gi|238496753	KH domain protein	ASFDSGRPSTSNSTSGYPAPIGPPR	Phospho(S)@2	913,S(Phospho_S)				17	99		yes	2665.13	889.383	2665.12	889.381	3	0.00552657	8.1.1.1869.7	ProteinPilot
gi|238496753	KH domain protein	ASFDSGRPSTSNSTSGYPAPIGPPR	Phospho(S)@13	924,S(Phospho_S)				17	99		yes	2665.13	889.383	2665.12	889.381	3	0.00552657	8.1.1.1869.7	ProteinPilot
gi|238496761	chitin synthase ChsE	VVPVYHADGSDEGGDGLLHPR	Phospho(S)@10	799,S(Phospho_S)				11	99		yes	2269.02	757.349	2269.02	757.346	3	0.00801611	9.1.1.2370.5	ProteinPilot
gi|238496827	GYF domain protein	VGSGMDLPSIDR	Phospho(S)@3; Oxidation(M)@5	499,S(Phospho_S)	84.62	176.61, 1,000.00		18	99		yes	1341.56	671.787	1341.56	671.789	2	-0.00339565	7.1.1.1603.5	ProteinPilot
gi|238496827	GYF domain protein	GGGGLFSPGISGTGSIGR	Phospho(S)@7	585,S(Phospho_S)				19	99		yes	1735.73	868.874	1735.73	868.874	2	-0.000815742	3.1.1.2590.11	ProteinPilot
gi|238496827	GYF domain protein	GGGGLFSPGISGTGSIGR	Phospho(S)@15	593,S(Phospho_S)				19	99		yes	1735.73	868.874	1735.73	868.874	2	-0.000815742	3.1.1.2590.11	ProteinPilot
gi|238496827	GYF domain protein	SQTQTPVEAPATSIAPW	Phospho(S)@1	1164,S(Phospho_S)				14	99		yes	1862.85	932.431	1862.85	932.43	2	0.0030074	7.1.1.2378.10	ProteinPilot
gi|238496827	GYF domain protein	TAEGLPTHPTTGPSPPPEAESVQDVDLGSPTVEADQPTVADEEPVLTL	Phospho(S)@14	1054,S(Phospho_S)				14	99		yes	5050.28	842.721	5050.28	842.72	6	0.00570168	9.1.1.3230.5	ProteinPilot
gi|238496827	GYF domain protein	TAEGLPTHPTTGPSPPPEAESVQDVDLGSPTVEADQPTVADEEPVLTL	Phospho(S)@21	1061,S(Phospho_S)				14	99		yes	5050.28	842.721	5050.28	842.72	6	0.00570168	9.1.1.3230.5	ProteinPilot
gi|238496827	GYF domain protein	TAEGLPTHPTTGPSPPPEAESVQDVDLGSPTVEADQPTVADEEPVLTL	Phospho(S)@29	1069,S(Phospho_S)				13	98.35		yes	5050.28	1011.06	5050.28	1011.06	5	0.00689125	8.1.1.2636.9	ProteinPilot
gi|238496847	DRAP deaminase, putative	AALDTVETNIDDISDDER	Phospho(S)@14	197,S(Phospho_S)				12	99		yes	2070.86	1036.44	2070.86	1036.44	2	-0.000173108	6.1.1.1825.20	ProteinPilot
gi|238496847	DRAP deaminase, putative	AALDTVETNIDDISDDER	Phospho(T)@5	188,T(Phospho_T)	36.22		94.8017			1	yes	2070.86	1034.42	2070.71	1034.34	2	0.157589	q124897_p1=0	mascot
gi|238496847	DRAP deaminase, putative	AALDTVETNIDDISDDER	Phospho(T)@8	191,T(Phospho_T)	1.51073e-11		88.9009			1	yes	2071.71	1034.85	2071.87	1034.93	2	0.15761	Cmpd 105364	pFind
gi|238496879	DUF300 domain protein	YFQTPSGHPLSEQSQITPSEGPGSPSER	Phospho(S)@24	515,S(Phospho_S)				19	99		yes	3079.36	1027.46	3079.36	1027.46	3	0.00414294	3.1.1.2111.34	ProteinPilot
gi|238496967	plasma membrane SNARE protein (Sec9), putative	YQFEADSEDEAMEDEIEQNLDLLSGAAGR	Phospho(S)@7; Oxidation(M)@12	349,S(Phospho_S)	122.4	60.10, 1,000.00		19	99		yes	3340.37	836.1	3340.36	836.097	4	0.0088802	9.1.1.3256.5	ProteinPilot
gi|238497666	phosphoglucomutase, putative	GSIMVTGSHIPFDR	Oxidation(M)@4; Phospho(S)@8	131,S(Phospho_S)	73.65	1,000.00, 32.28				1.00,1.00	yes	1611.71	804.849	1615.74	806.862	2	-0.00267	Locus:3.1.1.2187.13	ScanffoldPTM
gi|238498016	hybrid PKS/NRPS enzyme	VHATSVASFAHHSSGVKVPIDK	Phospho(T)@4	3870,T(Phospho_T)	36.99		102.922			1	yes	2433.12	810.034	2433.52	810.165	3	-0.393843	q164602_p1=1	mascot
gi|238498016	hybrid PKS/NRPS enzyme	VHATSVASFAHHSSGVKVPIDK	Phospho(S)@5	3871,S(Phospho_S)	36.99		102.922			1	yes	2433.12	810.034	2433.52	810.165	3	-0.393843	q164602_p1=1	mascot
gi|238498052	jumonji family transcription factor	QWYSISQEDAPK	Phospho(Y)@3	323,Y(Phospho_Y)	36.71		213.696			1	yes	1690.57	844.278	1690.65	844.315	2	-0.07364	q87367_p1=0	mascot
gi|238498052	jumonji family transcription factor	QWYSISQEDAPK	Phospho(S)@4	324,S(Phospho_S)	36.71		213.696			1	yes	1690.57	844.278	1690.65	844.315	2	-0.07364	q87367_p1=0	mascot
gi|238498052	jumonji family transcription factor	QWYSISQEDAPK	Phospho(S)@6	326,S(Phospho_S)	36.71		213.696			1	yes	1690.57	844.278	1690.65	844.315	2	-0.07364	q87367_p1=0	mascot
gi|238498058	Acyl CoA binding protein, putative	VLSPVSQPEEVFQR	Phospho(S)@3	175,S(Phospho_S)				19	99		yes	1773.78	887.897	1773.77	887.894	2	0.00550869	3.1.1.2624.2	ProteinPilot
gi|238498058	Acyl CoA binding protein, putative	VLSPVSQPEEVFQR	Phospho(S)@6	178,S(Phospho_S)				19	99		yes	1773.78	887.897	1773.77	887.894	2	0.00550869	3.1.1.2624.2	ProteinPilot
gi|238498168	nuclear and cytoplasmic polyadenylated RNA-binding protein pub1	SGQQGNSPFNNSPAPYFPQ	Phospho(S)@7	398,S(Phospho_S)				16	99		yes	2115.87	1058.94	2115.87	1058.94	2	0.00176585	8.1.1.2175.16	ProteinPilot
gi|238498236	conserved hypothetical protein	ADDSEVSAVEDQPTPVAPAPAPVEPK	Phospho(S)@4	427,S(Phospho_S)	46.22	32.47				1	yes	2775.19	924.057	2781.23	926.07	3	-0.00611	Locus:6.1.1.1771.19	ScanffoldPTM
gi|238498236	conserved hypothetical protein	ADDSEVSAVEDQPTPVAPAPAPVEPK	Phospho(S)@7	430,S(Phospho_S)	46.22	46.26				1	yes	2775.19	924.057	2781.23	926.07	3	-0.00611	Locus:6.1.1.1771.19	ScanffoldPTM
gi|238498316	cell wall biogenesis protein phosphatase Ssd1, putative	GVPSSAYIPEDERPKPANSR	Phospho(S)@19	1065,S(Phospho_S)	26.66	66.19		16	99		yes	2249.05	563.27	2249.05	563.269	4	0.00350584	7.1.1.1416.2	ProteinPilot
gi|238498316	cell wall biogenesis protein phosphatase Ssd1, putative	VDALFDDDDDDVSEVTEM	Phospho(S)@13	1117,S(Phospho_S)				17	99		yes	2108.77	1055.39	2108.77	1055.39	2	0.000356254	1.1.1.2374.8	ProteinPilot
gi|238498334	adhesion regulating molecule, putative	GPSDGDDETMEDVEGVDHNPNHNHGGNSGGAGPDATGGDIREEGEESR	Phospho(T)@9; Dethiomethyl(M)@10; Delta:H(2)C(2)(H)@24	156,T(Phospho_T)				15	99		yes	4929.98	822.671	4929.95	822.665	6	0.0326104	1.1.1.1180.9	ProteinPilot
gi|238498504	conserved hypothetical protein	LSVVDDNGAYLPPSPPEK	Phospho(S)@14	64,S(Phospho_S)				13	99		yes	1976.92	989.468	1976.91	989.464	2	0.00748587	7.1.1.1879.7	ProteinPilot
gi|238498670	patched sphingolipid transporter (Ncr1), putative	LLQDPTPSDDEDEGDIVHAG	Phospho(S)@8	313,S(Phospho_S)				9	97.9		yes	2201.9	1101.96	2201.9	1101.96	2	0.00178842	1.1.1.1711.38	ProteinPilot
gi|238498670	patched sphingolipid transporter (Ncr1), putative	SLLVDDDYDSDGY	Phospho(S)@10	1144,S(Phospho_S)				16	99		yes	1555.56	778.789	1555.56	778.787	2	0.00302598	1.1.1.2022.6	ProteinPilot
gi|238498788	conserved hypothetical protein	FLQSPQDSDFLM	Phospho(S)@4; Oxidation(M)@12	232,S(Phospho_S)				14	99		yes	1522.6	762.308	1522.61	762.31	2	-0.00412613	9.1.1.2902.6	ProteinPilot
gi|238498792	A kinase anchor protein, putative	VAPLIDLEGDDSAQSPTALNPALGGGEEVR	Phospho(S)@15	239,S(Phospho_S)				14	99		yes	3070.45	1024.49	3070.45	1024.49	3	0.00499176	7.1.1.2474.11	ProteinPilot
gi|238498916	cyclophilin-type peptidyl-prolyl cis-trans isomerase, putative	HTVILDDPFDDPPGLVAPAESPLPSK	Phospho(S)@21	188,S(Phospho_S)				21	99		yes	2806.34	936.455	2806.35	936.456	3	-0.00341797	9.1.1.3122.13	ProteinPilot
gi|238498916	cyclophilin-type peptidyl-prolyl cis-trans isomerase, putative	PPGLVAPAESPLPSK	Phospho(S)@10	188,S(Phospho_S)				15	99		yes	1538.77	770.394	1538.77	770.395	2	-0.0012774	9.1.1.2379.8	ProteinPilot
gi|238499005	fatty acid synthase beta subunit, putative	MYGTSTGPQTGINTPR	Oxidation(M)@1; Phospho(T)@14	14,T(Phospho_T)	57.24	1,000.00, 54.52				1.00,1.00	yes	1775.76	886.87	1779.78	888.884	2	-0.00247	Locus:3.1.1.1777.2	ScanffoldPTM
gi|238499433	eukaryotic translation initiation factor eIF-1A subunit, putative	INETDTYGQEGFEDNVEFDEDRESEDEKEIDVDEL	Phospho(S)@24	138,S(Phospho_S)				12	99		yes	4231.69	1058.93	4231.69	1058.93	4	-0.00198202	1.1.1.2253.11	ProteinPilot
gi|238499451	2-dehydropantoate 2-reductase, putative	NSQSPATPPYGPPGPR	Phospho(S)@4	640,S(Phospho_S)				8	99		yes	1701.75	851.88	1701.75	851.883	2	-0.00610115	7.1.1.1456.12	ProteinPilot
gi|238499491	nascent polypeptide-associated complex (NAC) subunit, putative	KDDDEDDIPDLVEGENFESNVE	Phospho(S)@19	224,S(Phospho_S)				16	99		yes	2602.01	868.345	2602.01	868.345	3	0.00158741	1.1.1.2201.4	ProteinPilot
gi|238499569	peptidyl-prolyl cis-trans isomerase	AFFDVEYAPVGTSAK	Phospho(S)@13	60,S(Phospho_S)	31.06	14.48		10	99		yes	1680.74	841.379	1680.74	841.379	2	-0.00106066	9.1.1.2912.16	ProteinPilot
gi|238499601	conserved hypothetical protein	RIEEPDEDIEEEESDEDEDLDSR	Phospho(S)@14	153,S(Phospho_S)				20	99		yes	2872.09	958.372	2872.09	958.372	3	0.000185755	6.1.1.1580.25	ProteinPilot
gi|238499643	histone deacetylase RpdA/Rpd3	EKSPEAPKDVPEPAKAEQESPKEVK	Phospho(S)@3; Phospho(K)@22	647,S(Phospho_S)				16	99		yes	2906.34	727.592	2906.34	727.591	4	0.00241739	1.1.1.1167.9	ProteinPilot
gi|238499643	histone deacetylase RpdA/Rpd3	KPAEEKPATDKPATEPSSPADAQAPQK	Phospho(T)@14	607,T(Phospho_T)				21	99		yes	2948.31	738.085	2948.32	738.087	4	-0.00796298	6.1.1.1092.7	ProteinPilot
gi|238499643	histone deacetylase RpdA/Rpd3	KPAEEKPATDKPATEPSSPADAQAPQK	Phospho(S)@18	611,S(Phospho_S)				21	99		yes	2948.31	738.085	2948.32	738.087	4	-0.00796298	6.1.1.1092.7	ProteinPilot
gi|238499657	conserved hypothetical protein	RPSDALPDVTETVPDGPDAPSPLQDSLPQ	Phospho(S)@3	221,S(Phospho_S)				16	99		yes	3173.39	1058.8	3173.38	1058.8	3	0.00334122	8.1.1.2435.15	ProteinPilot
gi|238499657	conserved hypothetical protein	RPSDALPDVTETVPDGPDAPSPLQDSLPQ	Phospho(T)@12	230,T(Phospho_T)				16	99		yes	3173.39	1058.8	3173.38	1058.8	3	0.00334122	8.1.1.2435.15	ProteinPilot
gi|238499657	conserved hypothetical protein	RPSDALPDVTETVPDGPDAPSPLQDSLPQ	Phospho(T)@10	228,T(Phospho_T)				14	99		yes	3173.39	1058.8	3173.38	1058.8	3	0.00334122	8.1.1.2435.14	ProteinPilot
gi|238499657	conserved hypothetical protein	SSSTVGRPQRPLTPEGSPIPR	Phospho(S)@3	109,S(Phospho_S)				19	99		yes	2378.12	793.713	2378.11	793.712	3	0.00408895	8.1.1.1608.4	ProteinPilot
gi|238499657	conserved hypothetical protein	SSSTVGRPQRPLTPEGSPIPR	Phospho(T)@13	119,T(Phospho_T)				19	99		yes	2378.12	793.713	2378.11	793.712	3	0.00408895	8.1.1.1608.4	ProteinPilot
gi|238499661	14-3-3 family protein ArtA, putative	LAFDDAIAELDTLSEE	Phospho(S)@14	209,S(Phospho_S)				15	99		yes	1830.78	916.399	1830.78	916.398	2	0.00206028	9.1.1.3283.7	ProteinPilot
gi|238499661	14-3-3 family protein ArtA, putative	LAFDDAIAELDTLSEES	Phospho(S)@17	212,S(Phospho_S)				17	99		yes	1917.82	959.915	1917.81	959.914	2	0.00265089	4.1.1.3410.11	ProteinPilot
gi|238499661	14-3-3 family protein ArtA, putative	LAFDDAIAELDTLSEESYKDS	Phospho(S)@14	209,S(Phospho_S)				17	99		yes	2411.02	1206.52	2411.03	1206.52	2	-0.00878391	7.1.1.2585.18	ProteinPilot
gi|238499661	14-3-3 family protein ArtA, putative	LAFDDAIAELDTLSEESYKDSTLIMQ	Phospho(S)@14; Oxidation(M)@25	209,S(Phospho_S)				15	99		yes	3013.35	1005.46	3013.34	1005.45	3	0.00704149	4.1.1.3410.16	ProteinPilot
gi|238499663	bZIP transcription factor	KPSASILVPR	Phospho(S)@3	58,S(Phospho_S)	1.65e-11		93.6864			1	yes	1147.67	572.829	1147.62	572.804	2	-0.04924	Cmpd 1103630	pFind
gi|238499747	protein kinase, putative	AQFFIGPDANSQEESPPATPR	Phospho(S)@15	271,S(Phospho_S)				10	98.97		yes	2338.02	1170.02	2338.03	1170.02	2	-0.00392158	8.1.1.2094.23	ProteinPilot
gi|238499747	protein kinase, putative	FFIGPDANSQEESPPATPR	Phospho(S)@13	271,S(Phospho_S)				15	99		yes	2138.93	1070.47	2138.93	1070.47	2	0.00296412	3.1.1.2362.27	ProteinPilot
gi|238499747	protein kinase, putative	TTSKEAPPLPPGSAPPSGQR	Phospho(S)@3	772,S(Phospho_S)				8	99		yes	2053.99	1028	2053.98	1028	2	0.00143618	7.1.1.1372.37	ProteinPilot
gi|238499815	Ran-specific GTPase-activating protein 1, putative	AQKTEEEDEAPESPDVHFEPVIR	Phospho(T)@4	91,T(Phospho_T)	86.99	126.46		20	99		yes	2731.21	911.41	2731.2	911.408	3	0.00723314	1.1.1.1747.12	ProteinPilot
gi|238499815	Ran-specific GTPase-activating protein 1, putative	TEEEDEAPESPDVHFEPVIR	Phospho(S)@10	100,S(Phospho_S)	79.62	126.24		12	99		yes	2404.01	1203.01	2404.01	1203.01	2	-0.000397891	1.1.1.1844.31	ProteinPilot
gi|238499815	Ran-specific GTPase-activating protein 1, putative	TEEEDEAPESPDVHFEPVIR	Phospho(S)@10	100,S(Phospho_S)	42.1		86.2699			1	yes	2404.01	800.329	2403.94	800.305	3	0.072585	q165269_p1=0	mascot
gi|238499815	Ran-specific GTPase-activating protein 1, putative	TEEEDEAPESPDVHFEPVIR	Phospho(T)@1	91,T(Phospho_T)	52.08		49.6828			1	yes	2404.01	800.329	2404	800.325	3	0.012585	q161976_p1=0	mascot
gi|238499815	Ran-specific GTPase-activating protein 1, putative	AQKTEEEDEAPESPDVHFEPVIR	Phospho(S)@13	100,S(Phospho_S)	38.71		58.1164			1	yes	2731.2	909.393	2730.91	909.295	3	0.293229	q184881_p1=1	mascot
gi|238499851	conserved hypothetical protein	NFDDDGGSDDEDEDEIELVK	Phospho(S)@8	212,S(Phospho_S)				8	98.42		yes	2334.86	1168.44	2334.85	1168.43	2	0.00466122	6.1.1.1894.11	ProteinPilot
gi|238499859	integral membrane protein (Ptm1), putative	FAMSDEIAQDDDGFEIRSFNSELDEEDALGGIPESSAHEQR	Phospho(S)@18	416,S(Phospho_S)	26.47	42.03		17	99		yes	4715.92	1179.99	4715.92	1179.99	4	0.00390417	4.1.1.3347.21	ProteinPilot
gi|238499859	integral membrane protein (Ptm1), putative	FAMSDEIAQDDDGFEIRSFNSELDEEDALGGIPESSAHEQR	Phospho(S)@21	419,S(Phospho_S)	36.08	33.98		17	99		yes	4715.92	1179.99	4715.92	1179.99	4	0.00390417	4.1.1.3347.21	ProteinPilot
gi|238499859	integral membrane protein (Ptm1), putative	DLSPVPPKPVPAAPR	Phospho(S)@3	443,S(Phospho_S)				12	99		yes	1619.84	810.927	1619.84	810.929	2	-0.00389552	7.1.1.1530.13	ProteinPilot
gi|238499859	integral membrane protein (Ptm1), putative	SFNSELDEEDALGGIPESSAHEQR	Phospho(S)@1	419,S(Phospho_S)	38.28		239.019			1	yes	2776.09	924.356	2776.54	924.505	3	-0.447977	q14088_p1=0	mascot
gi|238499859	integral membrane protein (Ptm1), putative	SFNSELDEEDALGGIPESSAHEQR	Phospho(S)@19	434,S(Phospho_S)	38.28		239.019			1	yes	2776.09	924.356	2776.54	924.505	3	-0.447977	q14088_p1=0	mascot
gi|238499925	ubiquitin ligase subunit CulD, putative	LSPSPSGLTPAQGSR	Phospho(S)@2	74,S(Phospho_S)				10	99		yes	1533.72	767.867	1533.72	767.867	2	0.000596183	7.1.1.1487.15	ProteinPilot
gi|238500089	conserved hypothetical protein	EGDIVVISTSSTVIGR	Phospho(S)@8	261,S(Phospho_S)				8	99		yes	1711.83	856.922	1711.84	856.927	2	-0.00973322	5.1.1.2802.18	ProteinPilot
gi|238501174	ATP-binding cassette transporter	TDDKPTFQGVSINIK	Phospho(T)@1	138,T(Phospho_T)	38.9		239.019			1	yes	1821.8	909.89	1821.97	909.975	2	-0.170343	q100697_p1=0	mascot
gi|238501174	ATP-binding cassette transporter	TDDKPTFQGVSINIK	Phospho(S)@11	148,S(Phospho_S)	38.9		239.019			1	yes	1821.8	909.89	1821.97	909.975	2	-0.170343	q100697_p1=0	mascot
gi|238501406	cAMP-dependent protein kinase-like, putative	HNFFQNTPPLTPR	Phospho(T)@7	66,T(Phospho_T)				12	99		yes	1727.72	864.869	1727.72	864.868	2	0.00177971	8.1.1.1998.7	ProteinPilot
gi|238501406	cAMP-dependent protein kinase-like, putative	HNFFQNTPPLTPR	Phospho(T)@11	70,T(Phospho_T)				12	99		yes	1727.72	864.869	1727.72	864.868	2	0.00177971	8.1.1.1998.7	ProteinPilot
gi|238501406	cAMP-dependent protein kinase-like, putative	NFFQNTPPLTPR	Phospho(T)@6	66,T(Phospho_T)				12	98.25		yes	1590.66	796.338	1590.66	796.339	2	-0.00207528	3.1.1.2448.11	ProteinPilot
gi|238501406	cAMP-dependent protein kinase-like, putative	NFFQNTPPLTPR	Phospho(T)@10	70,T(Phospho_T)				12	98.25		yes	1590.66	796.338	1590.66	796.339	2	-0.00207528	3.1.1.2448.11	ProteinPilot
gi|238501406	cAMP-dependent protein kinase-like, putative	LEEAFPSPAETPQPSGPPVAPIK	Phospho(S)@7	119,S(Phospho_S)	28.7	15.01				0.97	yes	2438.18	1218.08	2442.2	1220.1	2	-0.00305	Locus:8.1.1.2144.22	ScanffoldPTM
gi|238501448	acyl carrier protein, putative	ANDLGLDSLDTVEVVM	Phospho(S)@8; Oxidation(M)@16	91,S(Phospho_S)				20	99		yes	1785.77	893.894	1785.77	893.894	2	0.000150555	10.1.1.3132.17	ProteinPilot
gi|238501448	acyl carrier protein, putative	GLDSLDTVEVVM	Phospho(S)@4; Oxidation(M)@12	91,S(Phospho_S)				14	99		yes	1372.59	687.301	1372.58	687.299	2	0.0037833	10.1.1.2924.2	ProteinPilot
gi|238501458	VHS domain protein	HPSPFPSGVASQQPASAGSSLLDLAGASSPQPAAGNTK	Phospho(S)@29	489,S(Phospho_S)	23.94	8.34		16	99		yes	3746.7	937.683	3746.7	937.682	4	0.00635197	3.1.1.2742.11	ProteinPilot
gi|238501458	VHS domain protein	HPSPFPSGVASQQPASAGSSLLDLAGASSPQPAAGNTK	Phospho(S)@3	463,S(Phospho_S)				16	99		yes	3746.7	937.683	3746.7	937.682	4	0.00635197	3.1.1.2742.11	ProteinPilot
gi|238501458	VHS domain protein	HPSPFPSGVASQQPASAGSSLLDLAGASSPQPAAGNTK	Phospho(S)@28	488,S(Phospho_S)	23.94	8.68				0.31	no	3746.7	935.667	3754.76	937.683	4	0.00377	Locus:3.1.1.2742.11	ScanffoldPTM
gi|238501558	FKBP-type peptidyl-prolyl isomerase, putative	ESDELDGLENPR	Phospho(S)@2	249,S(Phospho_S)				14	99		yes	1452.58	727.297	1452.58	727.296	2	0.0016514	9.1.1.2301.3	ProteinPilot
gi|238501558	FKBP-type peptidyl-prolyl isomerase, putative	LMGDDDNESDELDGLENPR	Phospho(S)@9	249,S(Phospho_S)				24	99		yes	2212.85	1107.43	2212.85	1107.43	2	-0.0020758	1.1.1.1856.13	ProteinPilot
gi|238501558	FKBP-type peptidyl-prolyl isomerase, putative	ITEVDSDEEPPKLVDTK	Phospho(T)@16	275,T(Phospho_T)	42.75		198.178			1	yes	1993.91	995.949	1993.79	995.885	2	0.127836	q121875_p1=1	mascot
gi|238501558	FKBP-type peptidyl-prolyl isomerase, putative	ITEVDSDEEPPKLVDTK	Phospho(S)@6	265,S(Phospho_S)	38		206.197			1	yes	1993.91	995.949	1993.77	995.875	2	0.147836	q121858_p1=1	mascot
gi|238501668	assimilatory sulfite reductase	TLEAPYAITAANTAYVGDIK	Phospho(Y)@15	474,Y(Phospho_Y)	46.78		133.277			1	yes	2161.03	1079.51	2160.83	1079.4	2	0.20893	q132063_p1=0	mascot
gi|238501684	PHD finger domain protein, putative	QPLPTGTAQADAEIDQLLKDDEPESPPYSPK	Phospho(S)@25	594,S(Phospho_S)				18	99		yes	3509.57	878.399	3509.55	878.396	4	0.0157284	3.1.1.2950.6	ProteinPilot
gi|238501684	PHD finger domain protein, putative	QPLPTGTAQADAEIDQLLKDDEPESPPYSPK	Phospho(S)@29	598,S(Phospho_S)				18	99		yes	3509.57	878.399	3509.55	878.396	4	0.0157284	3.1.1.2950.6	ProteinPilot
gi|238501684	PHD finger domain protein, putative	SIPAPVPAPPAPEAAPTSPAPSSVTPVTEK	Phospho(S)@18	218,S(Phospho_S)				13	99		yes	2942.47	981.83	2942.47	981.83	3	9.45018e-05	8.1.1.2046.16	ProteinPilot
gi|238501712	conserved hypothetical protein	ITTTPPASEAGSSAQKPGSPKPGAVPK	Phospho(S)@8	117,S(Phospho_S)				10	99		yes	2640.32	881.113	2640.32	881.113	3	0.00125869	7.1.1.1296.13	ProteinPilot
gi|238501784	conserved hypothetical protein	TSPVPVIPKPATPQPSGPAASQ	Phospho(S)@2	487,S(Phospho_S)				12	99		yes	2286.07	1144.04	2286.07	1144.04	2	-0.00069305	7.1.1.1801.39	ProteinPilot
gi|238501784	conserved hypothetical protein	TSPVPVIPKPATPQPSGPAASQ	Phospho(T)@12	497,T(Phospho_T)	51.73	32.68		12	99		yes	2286.07	1144.04	2286.07	1144.04	2	-0.00069305	7.1.1.1801.39	ProteinPilot
gi|238501784	conserved hypothetical protein	TSPVPVIPKPATPQPSGPAASQHAPTSPEK	Phospho(T)@12	497,T(Phospho_T)	51.73	32.68		14	99		yes	3213.46	804.372	3213.46	804.371	4	0.00483408	3.1.1.2103.11	ProteinPilot
gi|238501784	conserved hypothetical protein	TSPVPVIPKPATPQPSGPAASQHAPTSPEK	Phospho(S)@27	512,S(Phospho_S)				15	99		yes	3133.49	784.38	3133.49	784.379	4	0.00407947	3.1.1.2071.9	ProteinPilot
gi|238501784	conserved hypothetical protein	TSPVPVIPKPATPQPSGPAASQHAPTSPEK	Phospho(S)@2	487,S(Phospho_S)				15	99		yes	3133.49	784.38	3133.49	784.379	4	0.00407947	3.1.1.2071.9	ProteinPilot
gi|238501784	conserved hypothetical protein	ARTSPVPVIPKPATPQPSGPAASQHAPTSPEK	Phospho(T)@14	497,T(Phospho_T)	51.73	32.68		11	96.56		yes	3440.6	861.158	3440.59	861.156	4	0.00888743	3.1.1.2001.15	ProteinPilot
gi|238501784	conserved hypothetical protein	ARTSPVPVIPKPATPQPSGPAASQHAPTSPEK	Phospho(S)@4;	487,S(Phospho_S)				12	99		yes	3360.64	841.166	3360.63	841.164	4	0.00814029	3.1.1.1971.9	ProteinPilot
gi|238501784	conserved hypothetical protein	ARTSPVPVIPKPATPQPSGPAASQHAPTSPEK	Phospho(T)@28	511,T(Phospho_T)				12	99		yes	3360.64	841.166	3360.63	841.164	4	0.00814029	3.1.1.1971.9	ProteinPilot
gi|238501784	conserved hypothetical protein	ARTSPVPVIPKPATPQPSGPAASQHAPTSPEK	Phospho(S)@29	512,S(Phospho_S)				11	96.56		yes	3440.6	861.158	3440.59	861.156	4	0.00888743	3.1.1.2001.15	ProteinPilot
gi|238501784	conserved hypothetical protein	GGKPPVPAVAGQPNPPVPTGTPGVASPAAR	Phospho(T)@21	436,T(Phospho_T)				13	99		yes	2903.41	968.81	2903.41	968.81	3	-0.000188369	3.1.1.2163.26	ProteinPilot
gi|238501784	conserved hypothetical protein	GGKPPVPAVAGQPNPPVPTGTPGVASPAAR	Phospho(S)@26	441,S(Phospho_S)				13	99		yes	2903.41	968.81	2903.41	968.81	3	-0.000188369	3.1.1.2163.26	ProteinPilot
gi|238501784	conserved hypothetical protein	GQPNPPVPTGTPGVASPAAR	Phospho(S)@16	441,S(Phospho_S)				15	99		yes	1949.94	975.975	1949.94	975.975	2	-7.74003e-05	7.1.1.1532.37	ProteinPilot
gi|238501784	conserved hypothetical protein	VAGQPNPPVPTGTPGVASPAAR	Phospho(S)@18	441,S(Phospho_S)				16	99		yes	2120.04	1061.03	2120.04	1061.03	2	0.00153114	8.1.1.1682.8	ProteinPilot
gi|238501852	conserved hypothetical protein	NPLVLDQPPVAPGSQSFSTPSRSPQESTPISPISSPK	Phospho(T)@28	878,T(Phospho_T)				14	99		yes	4068.86	1018.22	4068.85	1018.22	4	0.00724314	3.1.1.2700.14	ProteinPilot
gi|238501852	conserved hypothetical protein	NPLVLDQPPVAPGSQSFSTPSRSPQESTPISPISSPK	Phospho(S)@31	881,S(Phospho_S)				14	99		yes	4068.86	1018.22	4068.85	1018.22	4	0.00724314	3.1.1.2700.14	ProteinPilot
gi|238501852	conserved hypothetical protein	NPLVLDQPPVAPGSQSFSTPSRSPQESTPISPISSPK	Phospho(S)@35	885,S(Phospho_S)	26.6	20.2		14	99		yes	4068.86	1018.22	4068.85	1018.22	4	0.00724314	3.1.1.2700.14	ProteinPilot
gi|238501852	conserved hypothetical protein	ISPVIPPVQVQPQ	Phospho(S)@2	394,S(Phospho_S)				12	99		yes	1480.77	741.394	1480.77	741.392	2	0.00349613	8.1.1.2170.5	ProteinPilot
gi|238501852	conserved hypothetical protein	DVPLRNPLVLDQPPVAPGSQSFSTPSRSPQESTPISPISSPK	Phospho(S)@40	885,S(Phospho_S)	26.6	20.2				0.96	yes	4649.19	1161.29	4657.27	1163.31	4	0.0265	Locus:3.1.1.2858.29	ScanffoldPTM
gi|238501932	hexokinase Kxk, putative	KGSMHELPQNLLE	Phospho(S)@3; Oxidation(M)@4	15,S(Phospho_S)				13	99		yes	1590.71	796.365	1590.71	796.363	2	0.00316359	7.1.1.1747.18	ProteinPilot
gi|238501932	hexokinase Kxk, putative	KGSMHELPQNLLEQIK	Phospho(S)@3	15,S(Phospho_S)	5.01e-09		130.724			1	yes	1945.11	647.361	1944.96	647.313	3	-0.14418	Cmpd 1005814	pFind
gi|238501948	NAD+ dependent glutamate dehydrogenase, putative	GPAEDDFLPTLSY	Phospho(S)@12	204,S(Phospho_S)	59.54	19.22		19	99		yes	1503.62	752.815	1503.62	752.816	2	-0.00146483	4.1.1.3352.2	ProteinPilot
gi|238501948	NAD+ dependent glutamate dehydrogenase, putative	GPAEDDFLPTLSYLR	Phospho(S)@12	204,S(Phospho_S)	59.54	19.22		17	99		yes	1772.8	887.409	1772.8	887.408	2	0.000533831	9.1.1.3246.11	ProteinPilot
gi|238501980	protein disulfide isomerase Pdi1, putative	GDATETRAASDETETPAATSDDKSEHDEL	Phospho(T)@4	490,T(Phospho_T)				14	99		yes	3128.23	1043.75	3128.26	1043.76	3	-0.0260505	1.1.1.1123.24	ProteinPilot
gi|238502409	cell division control protein Cdc48	FRFPSAGEVQDNNTFGEAGNDDSLYD	Phospho(T)@14	809,T(Phospho_T)				11	97.75		yes	2944.18	982.402	2944.18	982.401	3	0.000268475	8.1.1.2404.20	ProteinPilot
gi|238502623	translation initiation factor 4B	AGGPPSAGFGSGFGDR	Phospho(S)@6	52,S(Phospho_S)	92.43	95.96		17	99		yes	1515.62	758.818	1515.61	758.814	2	0.00739532	3.1.1.2130.11	ProteinPilot
gi|238502623	translation initiation factor 4B	GPLSPTGPVR	Phospho(S)@4	226,S(Phospho_S)	58.75	51.64		15	99		yes	1059.51	530.764	1059.51	530.763	2	0.00214466	10.1.1.2159.3	ProteinPilot
gi|238502623	translation initiation factor 4B	KGPLSPTGPVR	Phospho(S)@5	226,S(Phospho_S)	58.75	51.64		12	99		yes	1187.61	594.811	1187.61	594.81	2	0.000483279	10.1.1.1953.4	ProteinPilot
gi|238502623	translation initiation factor 4B	KSSPAWGEGR	Phospho(S)@3	249,S(Phospho_S)	60.28		134.079			1	yes	1153.49	575.738	1153.65	575.815	2	-0.153734	q18782_p1=1	mascot
gi|238502623	translation initiation factor 4B	SSNPPSPAAAPASPAAPTRPR	Phospho(S)@6	299,S(Phospho_S)	40.65	50.51		14	99		yes	2078.99	694.004	2078.99	694.004	3	-0.000521971	7.1.1.1291.12	ProteinPilot
gi|238502623	translation initiation factor 4B	ESSNPPSPAAAPASPAAPTRPR	Phospho(S)@7	299,S(Phospho_S)	40.65	50.51		12	99		yes	2208.03	737.018	2208.03	737.018	3	0.000117887	7.1.1.1293.12	ProteinPilot
gi|238502623	translation initiation factor 4B	ESSNPPSPAAAPASPAAPTRPR	Phospho(S)@3	295,S(Phospho_S)	43.38	20.98		20	99		yes	2208.03	737.018	2208.03	737.018	3	-9.28634e-05	2.1.1.1256.2	ProteinPilot
gi|238502623	translation initiation factor 4B	ESSNPPSPAAAPASPAAPTRPR	Phospho(S)@2	294,S(Phospho_S)	39.95		307.901			0.5	no	2367.97	788.314	2367.88	788.285	3	0.086885	q160640_p2=0	mascot
gi|238502623	translation initiation factor 4B	ESSNPPSPAAAPASPAAPTRPR	Phospho(S)@3	295,S(Phospho_S)	39.95		307.901			0.5	no	2367.97	788.314	2367.88	788.285	3	0.086885	q160640_p2=0	mascot
gi|238502623	translation initiation factor 4B	ESSNPPSPAAAPASPAAPTRPR	Phospho(S)@7	299,S(Phospho_S)	39.95		307.901			1	yes	2367.97	788.314	2367.88	788.285	3	0.086885	q160640_p2=0	mascot
gi|238502623	translation initiation factor 4B	ESSNPPSPAAAPASPAAPTRPR	Phospho(T)@19	311,T(Phospho_T)	39.95		307.901			1	yes	2367.97	788.314	2367.88	788.285	3	0.086885	q160640_p2=0	mascot
gi|238502717	nuclear condensin complex subunit 3, putative	AGSVTPSVAIPEEPPLPEAFPNLR	Phospho(S)@3	31,S(Phospho_S)				14	99		yes	2647.2	883.409	2647.23	883.418	3	-0.0289458	9.1.1.3250.7	ProteinPilot
gi|238502717	nuclear condensin complex subunit 3, putative	AGSVTPSVAIPEEPPLPEAFPNLR	Phospho(T)@5	33,T(Phospho_T)				14	99		yes	2647.2	883.409	2647.23	883.418	3	-0.0289458	9.1.1.3250.7	ProteinPilot
gi|238502845	vacuolar dynamin-like GTPase VpsA, putative	ANSPSVDLGNTESG	Phospho(S)@3	554,S(Phospho_S)				15	99		yes	1426.56	714.288	1426.56	714.288	2	-5.44116e-05	4.1.1.2193.2	ProteinPilot
gi|238502845	vacuolar dynamin-like GTPase VpsA, putative	ANSPSVDLGNTESGSG	Phospho(S)@3	554,S(Phospho_S)				19	99		yes	1570.62	786.317	1570.61	786.315	2	0.00513625	4.1.1.2174.2	ProteinPilot
gi|238502845	vacuolar dynamin-like GTPase VpsA, putative	ANSPSVDLGNTESGSG	Phospho(S)@5	556,S(Phospho_S)				13	99		yes	1570.62	786.318	1570.61	786.315	2	0.00603342	9.1.1.2102.6	ProteinPilot
gi|238502845	vacuolar dynamin-like GTPase VpsA, putative	ANSPSVDLGNTESGSGSGFFGS	Phospho(S)@5	556,S(Phospho_S)				22	99		yes	2152.86	1077.44	2152.86	1077.44	2	0.00541949	7.1.1.2212.2	ProteinPilot
gi|238502845	vacuolar dynamin-like GTPase VpsA, putative	ANSPSVDLGNTESGSGSGFFGS	Phospho(S)@3	554,S(Phospho_S)				15	99		yes	2152.86	1077.44	2152.86	1077.44	2	0.00377158	8.1.1.2255.24	ProteinPilot
gi|238502845	vacuolar dynamin-like GTPase VpsA, putative	ANSPSVDLGNTESGSGSGFFGSF	Phospho(S)@3	554,S(Phospho_S)				22	99		yes	2299.94	767.654	2299.93	767.65	3	0.0116298	3.1.1.2994.2	ProteinPilot
gi|238502845	vacuolar dynamin-like GTPase VpsA, putative	ANSPSVDLGNTESGSGSGFFGSF	Phospho(S)@5	556,S(Phospho_S)				19	99		yes	2299.93	1150.97	2299.93	1150.97	2	0.00647271	9.1.1.3562.3	ProteinPilot
gi|238502867	glycogen synthase Gsy1, putative	ISRPLSVPGSPR	Phospho(S)@10	649,S(Phospho_S)	31.4	160.86		16	99		yes	1424.66	713.337	1424.66	713.336	2	0.00110988	4.1.1.2287.3	ProteinPilot
gi|238502867	glycogen synthase Gsy1, putative	ISRPLSVPGSPR	Phospho(S)@6	645,S(Phospho_S)	25.59	79.36		16	99		yes	1424.66	713.337	1424.66	713.336	2	0.00110988	4.1.1.2287.3	ProteinPilot
gi|238502917	MFS multidrug transporter, putative	TLSGSGQDTDYLDLPVR	Phospho(S)@3	17,S(Phospho_S)				24	99		yes	1915.86	958.939	1915.86	958.935	2	0.00629248	7.1.1.2219.3	ProteinPilot
gi|238502917	MFS multidrug transporter, putative	TLSGSGQDTDYLDLPVR	Phospho(S)@5	19,S(Phospho_S)				17	99		yes	1915.86	958.936	1915.86	958.935	2	0.000967414	8.1.1.2276.11	ProteinPilot
gi|238502965	conserved hypothetical protein	KVGSFDVISEGGK	Phospho(S)@4	36,S(Phospho_S)	106.6	176.58		18	99		yes	1401.65	701.834	1401.65	701.834	2	0.000135817	3.1.1.2045.3	ProteinPilot
gi|238502965	conserved hypothetical protein	VGSFDVISEGGK	Phospho(S)@3	36,S(Phospho_S)	106.6	176.58		16	99		yes	1273.56	637.788	1273.56	637.787	2	0.0031969	1.1.1.1701.8	ProteinPilot
gi|238503087	transcriptional regulator Cwf13/SkiP	QSRMGTERR	Phospho(T)@6	416,T(Phospho_T)	2.37e-10		52.947			1	yes	1216.77	607.379	1216.53	607.255	2	-0.24748	Cmpd 1203219	pFind
gi|238503109	conserved hypothetical protein	MQLIAGVRSETSQSR	Phospho(T)@11	215,T(Phospho_T)	38.6		310.741			1	yes	1821.78	909.884	1821.93	909.955	2	-0.140917	q100637_p1=1	mascot
gi|238503109	conserved hypothetical protein	MQLIAGVRSETSQSR	Phospho(S)@14	218,S(Phospho_S)	38.6		310.741			1	yes	1821.78	909.884	1821.93	909.955	2	-0.140917	q100637_p1=1	mascot
gi|238503175	SH3 domain protein (Cyk3), putative	AVSPRPPEADPSLDPTIPTGQDLVVYRPPSR	Phospho(S)@3	216,S(Phospho_S)				10	99		yes	3486.66	872.672	3486.66	872.672	4	0.000287301	8.1.1.2368.4	ProteinPilot
gi|238503175	SH3 domain protein (Cyk3), putative	AVSPRPPEADPSLDPTIPTGQDLVVYRPPSR	Phospho(S)@30	243,S(Phospho_S)				10	99		yes	3486.66	872.672	3486.66	872.672	4	0.000287301	8.1.1.2368.4	ProteinPilot
gi|238503189	methylenetetrahydrofolate reductase	RRASSINSLPHNR	Phospho(S)@5	393,S(Phospho_S)	22.42	40.16		11	99		yes	1666.74	417.693	1666.75	417.694	4	-0.00398235	10.1.1.1516.2	ProteinPilot
gi|238503189	methylenetetrahydrofolate reductase	RRASSINSLPHNR	Phospho(S)@4	392,S(Phospho_S)	22.42	38.18		11	99		yes	1666.74	417.693	1666.75	417.694	4	-0.00398235	10.1.1.1516.2	ProteinPilot
gi|238503217	Cdc48-dependent protein degradation adaptor protein (Shp1), putative	FATLGDFSSGGGDDSEEEDDAVNQDLFAGGEK	Phospho(S)@8	110,S(Phospho_S)				17	99		yes	3358.33	1120.45	3358.33	1120.45	3	0.00313973	8.1.1.2551.11	ProteinPilot
gi|238503217	Cdc48-dependent protein degradation adaptor protein (Shp1), putative	FATLGDFSSGGGDDSEEEDDAVNQDLFAGGEK	Phospho(S)@9	111,S(Phospho_S)				14	99		yes	3358.35	1120.46	3358.33	1120.45	3	0.0218617	3.1.1.2879.29	ProteinPilot
gi|238503217	Cdc48-dependent protein degradation adaptor protein (Shp1), putative	FATLGDFSSGGGDDSEEEDDAVNQDLFAGGEK	Phospho(S)@15	117,S(Phospho_S)	84.62	28.18		16	99		yes	3438.31	1147.11	3438.3	1147.11	3	0.00754948	8.1.1.2580.15	ProteinPilot
gi|238503217	Cdc48-dependent protein degradation adaptor protein (Shp1), putative	FATLGDFSSGGGDDSEEEDDAVNQDLFAGGEK	Phospho(T)@3	105,T(Phospho_T)	66.68	24.21		20	99		yes	3358.33	1120.45	3358.33	1120.45	3	-6.08646e-05	7.1.1.2471.12	ProteinPilot
gi|238503217	Cdc48-dependent protein degradation adaptor protein (Shp1), putative	FATLGDFSSGGGDDSEEEDDAVNQD	Phospho(S)@15	117,S(Phospho_S)	84.62	28.18		16	99		yes	2655.96	886.327	2655.96	886.328	3	-0.000795829	8.1.1.2182.8	ProteinPilot
gi|238503241	conserved hypothetical protein	LFVANPDLSD	Phospho(S)@9	359,S(Phospho_S)				14	99		yes	1169.5	585.759	1169.5	585.758	2	0.00247871	9.1.1.2653.2	ProteinPilot
gi|238503325	HLH transcription factor (PalcA), putative	KRQSLSSSQPSPNLRPK	Phospho(S)@4	524,S(Phospho_S)				12	99		yes	2068.99	518.254	2068.98	518.253	4	0.00408114	9.1.1.1659.3	ProteinPilot
gi|238503325	HLH transcription factor (PalcA), putative	KRQSLSSSQPSPNLRPK	Phospho(S)@11	531,S(Phospho_S)				12	99		yes	2068.99	518.254	2068.98	518.253	4	0.00408114	9.1.1.1659.3	ProteinPilot
gi|238503398	nucleosome assembly protein Nap1, putative	FSPPQPPTDDDDTVATDIEER	Phospho(T)@16	316,T(Phospho_T)				16	99		yes	2424	1213.01	2424	1213.01	2	0.00237838	1.1.1.1849.30	ProteinPilot
gi|238503398	nucleosome assembly protein Nap1, putative	FSPPQPPTDDDDTVATDIEERLE	Phospho(T)@16	316,T(Phospho_T)				20	99		yes	2666.13	889.718	2666.13	889.716	3	0.00542904	1.1.1.2352.3	ProteinPilot
gi|238503398	nucleosome assembly protein Nap1, putative	LQFEELGDDMDPDEFDDEDEDEEEDEDDDDDDRKSDGDVDDDSDEEDGTSKPK	Phospho(S)@43	391,S(Phospho_S)				15	99		yes	6194.21	1239.85	6194.21	1239.85	5	0.00337689	2.1.1.2089.34	ProteinPilot
gi|238503398	nucleosome assembly protein Nap1, putative	QFEELGDDMDPDEFDDEDEDEEEDEDDDDDDRKSDGDVDDDSDEEDGTSKPK	Phospho(S)@42	391,S(Phospho_S)				13	99		yes	6081.13	1217.23	6081.13	1217.23	5	0.000300091	2.1.1.1877.22	ProteinPilot
gi|238503398	nucleosome assembly protein Nap1, putative	ATIVNGAAEPTDGEVDAGKGEEEDVDVKSEDESK	Phospho(S)@33	162,S(Phospho_S)	40.9	29.7				1	yes	3569.54	891.378	3577.6	893.394	4	0.0012	Locus:2.1.1.1454.19	ScanffoldPTM
gi|238503480	calcium/calmodulin dependent protein kinase, putative	SAGSPAFLPPELC	Phospho(S)@4; Carbamidomethyl(C)@13	280,S(Phospho_S)				13	99		yes	1424.61	713.31	1424.6	713.31	2	0.000331513	8.1.1.2521.2	ProteinPilot
gi|238503480	calcium/calmodulin dependent protein kinase, putative	SAGSPAFLPPELC	Phospho(S)@1; Carbamidomethyl(C)@13	277,S(Phospho_S)				13	99		yes	1424.6	713.309	1424.6	713.31	2	-0.000779119	9.1.1.3091.3	ProteinPilot
gi|238503480	calcium/calmodulin dependent protein kinase, putative	SAGSPAFLPPELCVVK	Phospho(S)@1; Carbamidomethyl(C)@13	277,S(Phospho_S)				11	99		yes	1750.84	876.427	1750.84	876.426	2	0.00299892	8.1.1.2574.7	ProteinPilot
gi|238503480	calcium/calmodulin dependent protein kinase, putative	SAGSPAFLPPELCVVK	Phospho(S)@4; Carbamidomethyl(C)@13	280,S(Phospho_S)				9	99		yes	1750.83	876.423	1750.84	876.426	2	-0.00443442	9.1.1.3134.19	ProteinPilot
gi|238503490	UV excision repair protein (RadW), putative	FLFENTDDPEDQ	Phospho(T)@6	433,T(Phospho_T)				17	99		yes	1548.57	775.293	1548.57	775.29	2	0.00517492	9.1.1.2877.3	ProteinPilot
gi|238503490	UV excision repair protein (RadW), putative	SGSAAGEGLPNLDFLR	Phospho(S)@3	312,S(Phospho_S)				16	99		yes	1682.77	842.39	1682.77	842.391	2	-0.000914353	9.1.1.3181.5	ProteinPilot
gi|238503564	MAP kinase kinase kinase Ste11	DNAHGYKPPSRPGSPLR	Phospho(S)@14	187,S(Phospho_S)	27.58	23.89		11	95.15		yes	2007.88	502.977	2007.87	502.975	4	0.0054297	9.1.1.1936.4	ProteinPilot
gi|238503564	MAP kinase kinase kinase Ste11	DNAHGYKPPSRPGSPLR	Phospho(S)@10	183,S(Phospho_S)	27.58	13.55		11	95.15		yes	2007.88	502.977	2007.87	502.975	4	0.0054297	9.1.1.1936.4	ProteinPilot
gi|238503564	MAP kinase kinase kinase Ste11	FSHTADNAHGYKPPSRPGSPLR	Phospho(S)@19	187,S(Phospho_S)	27.58	23.89		18	99		yes	2551.12	638.787	2551.12	638.786	4	0.00357376	4.1.1.1943.2	ProteinPilot
gi|238503564	MAP kinase kinase kinase Ste11	FSHTADNAHGYKPPSRPGSPLR	Phospho(S)@15	183,S(Phospho_S)	27.58	13.55		18	99		yes	2551.12	638.787	2551.12	638.786	4	0.00357376	4.1.1.1943.2	ProteinPilot
gi|238503564	MAP kinase kinase kinase Ste11	RFSHTADNAHGYKPPSRPGSPLR	Phospho(S)@20	187,S(Phospho_S)	27.58	23.39				1	yes	2787.18	695.789	2795.24	697.804	4	0.000435	Locus:4.1.1.2077.2	ScanffoldPTM
gi|238503564	MAP kinase kinase kinase Ste11	RFSHTADNAHGYKPPSRPGSPLR	Phospho(S)@16	183,S(Phospho_S)	27.58	13.55				0.98	yes	2787.18	695.789	2795.24	697.804	4	0.000435	Locus:4.1.1.2077.2	ScanffoldPTM
gi|238503844	conserved lysine-rich protein, putative	RTSLFGNF	Phospho(S)@3	358,S(Phospho_S)				10	95.53		yes	1020.45	511.23	1020.44	511.229	2	0.00284064	9.1.1.2825.2	ProteinPilot
gi|238503844	conserved lysine-rich protein, putative	SVKPIEPETVTAPAEAEAAKDAAPASPAAETPK	Phospho(S)@26	428,S(Phospho_S)				14	99		yes	3323.62	831.912	3323.62	831.912	4	0.000273395	1.1.1.1642.21	ProteinPilot
gi|238503970	capsule-associated protein CAP1, putative	ASSGAGLFDDGLTGVLK	Phospho(S)@3	918,S(Phospho_S)				21	99		yes	1686.78	844.399	1686.79	844.401	2	-0.003205	9.1.1.3159.5	ProteinPilot
gi|238503976	phenylalanyl-tRNA synthetase, beta subunit	NVFIEITALDKTK	Phospho(T)@12	255,T(Phospho_T)	26.23	138.75				1	yes	1570.8	784.393	1574.84	786.412	2	0.00775	Locus:6.1.1.2214.4	ScanffoldPTM
gi|238504060	conserved hypothetical protein	SITGEHVGEKPDVPLSRESAQQDGR	Phospho(S)@19	121,S(Phospho_S)				20	99		yes	2771.29	693.83	2771.29	693.829	4	0.00157578	2.1.1.1331.8	ProteinPilot
gi|238504090	dynactin subunit, putative	YAGLPDLDLAPDIYETPDLTDEASTVPTATVRTNSNADDDAGSNPDIDR	Phospho(S)@24	30,S(Phospho_S)				13	99		yes	5416.27	1084.26	5416.27	1084.26	5	0.00105474	4.1.1.3420.18	ProteinPilot
gi|238504090	dynactin subunit, putative	YAGLPDLDLAPDIYETPDLTDEASTVPTATVRTNSNADDDAGSNPDIDR	Phospho(S)@35	41,S(Phospho_S)				13	99		yes	5416.27	1084.26	5416.27	1084.26	5	0.00105474	4.1.1.3420.18	ProteinPilot
gi|238504090	dynactin subunit, putative	YAGLPDLDLAPDIYETPDLTDEASTVPTATVRTNSNADDDAGSNPDIDR	Phospho(S)@43	49,S(Phospho_S)				13	99		yes	5416.27	1084.26	5416.27	1084.26	5	0.00105474	4.1.1.3420.18	ProteinPilot
gi|238504142	thioredoxin reductase Trr1/Trr2, putative	YGSSVTVLVRRDK	Phospho(T)@6	184,T(Phospho_T)	25.73	96.21				1	yes	1638.75	818.369	1642.77	820.38	2	-0.00908	Locus:7.1.1.2000.2	ScanffoldPTM
gi|238504226	conserved hypothetical protein	GPLFGTPPGKDEGYVSAPNPLSPGVDTPEPLDK	Phospho(T)@6	981,T(Phospho_T)				10	99		yes	3587.55	1196.86	3587.56	1196.86	3	-0.00201036	8.1.1.2573.11	ProteinPilot
gi|238504226	conserved hypothetical protein	GPLFGTPPGKDEGYVSAPNPLSPGVDTPEPLDK	Phospho(S)@22	997,S(Phospho_S)				10	99		yes	3587.55	1196.86	3587.56	1196.86	3	-0.00201036	8.1.1.2573.11	ProteinPilot
gi|238504226	conserved hypothetical protein	GPLFGTPPGKDEGYVSAPNPLSPGVDTPEPLDK	Phospho(T)@27	1002,T(Phospho_T)				10	99		yes	3587.55	1196.86	3587.56	1196.86	3	-0.00201036	8.1.1.2573.11	ProteinPilot
gi|238504226	conserved hypothetical protein	HASAPDVTRPTVVL	Phospho(S)@3	399,S(Phospho_S)				9	95.71		yes	1541.76	771.885	1541.76	771.887	2	-0.00408844	3.1.1.2173.11	ProteinPilot
gi|238504226	conserved hypothetical protein	TSYSIPDDGSPVTISTRR	Phospho(T)@13	55,T(Phospho_T)	38.78		106.408			0.224419	no	2030.93	1014.46	2030.77	1014.37	2	0.165567	q125265_p2=1	mascot
gi|238504226	conserved hypothetical protein	TSYSIPDDGSPVTISTRR	Phospho(S)@15	57,S(Phospho_S)	38.78		105.905			0.199892	no	2030.93	1014.46	2030.77	1014.37	2	0.165567	q125265_p2=1	mascot
gi|238504226	conserved hypothetical protein	TSYSIPDDGSPVTISTRR	Phospho(T)@16	58,T(Phospho_T)	38.78		110.499			0.575689	no	2030.93	1014.46	2030.77	1014.37	2	0.165567	q125265_p2=1	mascot
gi|238504324	RNA recognition motif (rrm) domain containing protein, putative	RSRSPMSAAPGASGGHSGSGYGGR	Phospho(S)@2	49,S(Phospho_S)				22	99		yes	2421.96	606.498	2421.96	606.498	4	-9.55988e-05	9.1.1.1476.2	ProteinPilot
gi|238504324	RNA recognition motif (rrm) domain containing protein, putative	RSRSPMSAAPGASGGHSGSGYGGR	Phospho(S)@4; Oxidation(M)@6	51,S(Phospho_S)				22	99		yes	2421.96	606.498	2421.96	606.498	4	-9.55988e-05	9.1.1.1476.2	ProteinPilot
gi|238504324	RNA recognition motif (rrm) domain containing protein, putative	SRSPMSAAPGASGGHSGSGYGGR	Phospho(S)@1	49,S(Phospho_S)	36.44		167.753			0.349636	no	2249.87	748.948	2249.77	748.915	3	0.099275	q147527_p1=1	mascot
gi|238504324	RNA recognition motif (rrm) domain containing protein, putative	SRSPMSAAPGASGGHSGSGYGGR	Phospho(S)@3	51,S(Phospho_S)	36.44		170.448			0.650364	no	2249.87	748.948	2249.77	748.915	3	0.099275	q147527_p1=1	mascot
gi|238504324	RNA recognition motif (rrm) domain containing protein, putative	SRSPMSAAPGASGGHSGSGYGGR	Phospho(S)@16	64,S(Phospho_S)	36.44		167.753			0.5	no	2249.87	748.948	2249.77	748.915	3	0.099275	q147527_p1=1	mascot
gi|238504324	RNA recognition motif (rrm) domain containing protein, putative	SRSPMSAAPGASGGHSGSGYGGR	Phospho(S)@18	66,S(Phospho_S)	36.44		170.448			0.5	no	2249.87	748.948	2249.77	748.915	3	0.099275	q147527_p1=1	mascot
gi|238505178	sister chromatid cohesion protein (Eso1)	EGEGGKWAYR	Phospho(Y)@9	125,Y(Phospho_Y)	36.84		229.196			1	yes	1231.5	614.743	1232.01	614.995	2	-0.503174	q27844_p1=1	mascot
gi|238505256	myosin type II heavy chain, putative	ISEDAEAVESRK	Phospho(S)@10	1246,S(Phospho_S)				7	99		yes	1412.63	707.324	1412.62	707.317	2	0.0143631	9.1.1.3389.2	ProteinPilot
gi|238505298	ran GTPase activating protein 1 (RNA1 protein)	KEEHGKDDDPEEMWGVDELDELEEESDEEEEEEEEEEEEEEKAEK	Phospho(S)@26	365,S(Phospho_S)				17	99		yes	5546.12	1110.23	5546.12	1110.23	5	0.000227727	1.1.1.2127.15	ProteinPilot
gi|238505428	phosphoserine phosphatase	LPSPTVPVGSAPTVDIEK	Phospho(S)@3	123,S(Phospho_S)	31.05	65.93		15	99		yes	1885.94	943.979	1885.94	943.979	2	-0.00120766	3.1.1.2396.14	ProteinPilot
gi|238505428	phosphoserine phosphatase	SPTVPVGSAPTVDIEK	Phospho(S)@1	123,S(Phospho_S)	31.05	65.93		15	99		yes	1675.8	838.908	1675.81	838.911	2	-0.00485365	2.1.1.1727.18	ProteinPilot
gi|238505428	phosphoserine phosphatase	LPSPTVPVGSAPTVDIEK	Phospho(T)@5	125,T(Phospho_T)	40.6	17.98				0.98	yes	1885.94	941.965	1889.97	943.978	2	-0.00375	Locus:10.1.1.2746.11	ScanffoldPTM
gi|238505461	pyridoxamine phosphate oxidase, putative	SISIDDDVR	Phospho(S)@3	196,S(Phospho_S)				13	99		yes	1098.46	550.237	1098.46	550.237	2	0.000253674	6.1.1.1469.2	ProteinPilot
gi|238505461	pyridoxamine phosphate oxidase, putative	RPSISIDDDVR	Phospho(S)@5	196,S(Phospho_S)	36.35		150.891			1	yes	1351.61	674.799	1351.83	674.905	2	-0.212151	q34649_p1=0	mascot
gi|238505461	pyridoxamine phosphate oxidase, putative	RPSISIDDDVR	Phospho(S)@3	194,S(Phospho_S)	36.78		143.29			1	yes	1351.61	674.799	1351.71	674.845	2	-0.092151	q34510_p1=0	mascot
gi|238505544	septin	GHANNTTAPSNSTPSPQLQQPPSR	Phospho(S)@15	108,S(Phospho_S)	26.91	19.57		9	99		yes	2566.16	856.394	2566.16	856.393	3	0.0026296	7.1.1.1294.20	ProteinPilot
gi|238505544	septin	SQGSGTQAPPQILPF	Phospho(S)@4	416,S(Phospho_S)				10	97.53		yes	1606.74	804.376	1606.74	804.377	2	-0.000723812	9.1.1.3204.7	ProteinPilot
gi|238505713	conserved hypothetical protein	MAKYYPLSQILTVAK	Phospho(Y)@4	4,Y(Phospho_Y)	41.78		93.6864			1	yes	1804.92	600.632	1805.44	600.805	3	-0.518372	q97856_p1=1	mascot
gi|238505910	conserved hypothetical protein	FFSQSSQRSAMR	Phospho(S)@3	32,S(Phospho_S)	1.0875e-08		184.128			1	yes	1607.53	802.759	1607.61	802.796	2	0.07461	Cmpd 904713	pFind
gi|238505910	conserved hypothetical protein	FFSQSSQRSAMR	Phospho(S)@9	38,S(Phospho_S)	1.0875e-08		184.128			1	yes	1607.53	802.759	1607.61	802.796	2	0.07461	Cmpd 904713	pFind
gi|238506014	conserved hypothetical protein	LINPSPGSTPPSPQPAPSKPANR	Phospho(S)@8	243,S(Phospho_S)				18	99		yes	2469.14	824.055	2469.15	824.056	3	-0.00161001	3.1.1.1826.5	ProteinPilot
gi|238506014	conserved hypothetical protein	LINPSPGSTPPSPQPAPSKPANR	Phospho(S)@12	247,S(Phospho_S)				18	99		yes	2469.14	824.055	2469.15	824.056	3	-0.00161001	3.1.1.1826.5	ProteinPilot
gi|238506014	conserved hypothetical protein	LINPSPGSTPPSPQPAPSKPANR	Phospho(S)@5	240,S(Phospho_S)				14	99		yes	2469.14	824.055	2469.15	824.056	3	-0.00174516	7.1.1.1417.17	ProteinPilot
gi|238506038	oxysterol binding protein (Osh3), putative	LSMESDVSQEFFDAVDGGSSSPLLK	Oxidation(M)@3; Phospho(S)@21	507,S(Phospho_S)	23.87	1,000.00, 14.04				1.00,0.93	yes	2740.18	912.387	2746.24	914.405	3	0.00861	Locus:4.1.1.3385.11	ScanffoldPTM
gi|238506094	chitin synthase activator (Chs3), putative	LDIGYSAPIESPNSR	Phospho(S)@14	630,S(Phospho_S)				16	99		yes	1697.77	849.89	1697.77	849.89	2	0.000309234	7.1.1.1850.16	ProteinPilot
gi|238506094	chitin synthase activator (Chs3), putative	LDIGYSAPIESPNSR	Phospho(S)@11	627,S(Phospho_S)	27.17	19.23		16	99		yes	1697.77	849.89	1697.77	849.89	2	-0.000635915	8.1.1.1935.5	ProteinPilot
gi|238506094	chitin synthase activator (Chs3), putative	GGPVGSPKPVTSPSSATFPQR	Phospho(S)@6	659,S(Phospho_S)				20	99		yes	2212.99	738.672	2212.99	738.671	3	0.000987377	4.1.1.2431.6	ProteinPilot
gi|238506094	chitin synthase activator (Chs3), putative	GGPVGSPKPVTSPSSATFPQR	Phospho(T)@11	664,T(Phospho_T)				20	99		yes	2212.99	738.672	2212.99	738.671	3	0.000987377	4.1.1.2431.6	ProteinPilot
gi|238506094	chitin synthase activator (Chs3), putative	GGPVGSPKPVTSPSSATFPQR	Phospho(S)@12	665,S(Phospho_S)				18	99		yes	2133.02	712.015	2133.03	712.016	3	-0.00293481	3.1.1.1947.7	ProteinPilot
gi|238506094	chitin synthase activator (Chs3), putative	LSLIQPPRPQTPQVEHQ	Phospho(T)@11	185,T(Phospho_T)				15	99		yes	2047.03	683.35	2047.03	683.349	3	0.00221485	3.1.1.2213.5	ProteinPilot
gi|238506094	chitin synthase activator (Chs3), putative	MSLSDNTPPSAPYPDRPPSR	Oxidation(M)@1; Phospho(S)@19	547,S(Phospho_S)	52.61	1,000.00, 37.40				1.00,1.00	yes	2279.99	758.989	2286.04	761.005	3	0.00251	Locus:3.1.1.1923.9	ScanffoldPTM
gi|238506197	conserved hypothetical protein	RKSIHEDVIDEIVIPSDGIGEIC	Phospho(S)@3; Carbamidomethyl(C)@23	47,S(Phospho_S)				19	99		yes	2673.28	892.099	2673.27	892.098	3	0.0033837	2.1.1.2383.9	ProteinPilot
gi|238506197	conserved hypothetical protein	SIHEDVIDEIVIPSDGIGEIC	Phospho(S)@1; Carbamidomethyl(C)@21	47,S(Phospho_S)				18	99		yes	2389.07	1195.54	2389.08	1195.55	2	-0.00378855	2.1.1.2550.25	ProteinPilot
gi|238506581	RPEL repeat protein	TVDETSLAASPTER	Phospho(S)@10	15,S(Phospho_S)				11	99		yes	1555.68	778.846	1555.68	778.846	2	0.000235796	5.1.1.1740.9	ProteinPilot
gi|238506581	RPEL repeat protein	VDETSLAASPTER	Phospho(S)@9	15,S(Phospho_S)				13	99		yes	1454.63	728.321	1454.63	728.322	2	-0.00221389	1.1.1.1243.13	ProteinPilot
gi|238506583	conserved hypothetical protein	SLLSYDDESDEDELVFVPR	Phospho(S)@9	310,S(Phospho_S)				18	99		yes	2306.98	1154.5	2306.98	1154.5	2	0.000246764	9.1.1.3229.35	ProteinPilot
gi|238506885	helicase, putative	LFSLPIIK	Phospho(S)@3	199,S(Phospho_S)				10	96.33		yes	1009.55	505.782	1009.56	505.788	2	-0.0127824	9.1.1.3091.2	ProteinPilot
gi|238506889	conserved hypothetical protein	FAGLFSPPPGSPAK	Phospho(S)@6	383,S(Phospho_S)				10	99		yes	1531.65	766.832	1531.65	766.833	2	-0.00193197	8.1.1.2470.3	ProteinPilot
gi|238506889	conserved hypothetical protein	FAGLFSPPPGSPAK	Phospho(S)@11	388,S(Phospho_S)				10	99		yes	1531.65	766.832	1531.65	766.833	2	-0.00193197	8.1.1.2470.3	ProteinPilot
gi|238506889	conserved hypothetical protein	FFGLLGDSKSPQEIATS	Phospho(S)@10	343,S(Phospho_S)				13	99		yes	1875.87	938.94	1875.87	938.94	2	0.000688964	9.1.1.3062.13	ProteinPilot
gi|238506919	phosphomevalonate kinase	GASFSSVKGGPDTETVEDGSAVDDKEKEDVVVVR	Phospho(S)@3	57,S(Phospho_S)				11	98.78		yes	3667.62	917.912	3667.62	917.912	4	0.000152406	1.1.1.1683.24	ProteinPilot
gi|238506919	phosphomevalonate kinase	GASFSSVKGGPDTETVEDGSAVDDKEKEDVVVVR	Phospho(S)@6	60,S(Phospho_S)				11	98.78		yes	3667.62	917.912	3667.62	917.912	4	0.000152406	1.1.1.1683.24	ProteinPilot
gi|238507277	methyltransferase LaeA-like, putative	EETPPESPPPEVEPEPQPEPQPQAEPEPEQEQQPEIPQGH	Phospho(T)@3	16,T(Phospho_T)				10	99		yes	4646.94	1162.74	4646.95	1162.75	4	-0.0090389	3.1.1.2259.39	ProteinPilot
gi|238507277	methyltransferase LaeA-like, putative	EETPPESPPPEVEPEPQPEPQPQAEPEPEQEQQPEIPQGH	Phospho(S)@7	20,S(Phospho_S)				10	99		yes	4646.94	1162.74	4646.95	1162.75	4	-0.0090389	3.1.1.2259.39	ProteinPilot
gi|238507277	methyltransferase LaeA-like, putative	EETPPESPPPEVEPEPQPEPQPQAEPEPEQEQQPEIPQGHIQ	Phospho(T)@3	16,T(Phospho_T)				13	99		yes	4888.09	1223.03	4888.1	1223.03	4	-0.00371483	8.1.1.2003.29	ProteinPilot
gi|238507277	methyltransferase LaeA-like, putative	EETPPESPPPEVEPEPQPEPQPQAEPEPEQEQQPEIPQGHIQ	Phospho(S)@7	20,S(Phospho_S)				13	99		yes	4888.09	1223.03	4888.1	1223.03	4	-0.00371483	8.1.1.2003.29	ProteinPilot
gi|238507547	cell cycle checkpoint protein Rad17, putative	LILSDDDIVDDL	Phospho(S)@4	717,S(Phospho_S)				12	99		yes	1424.63	713.324	1424.63	713.323	2	0.00204351	1.1.1.2572.3	ProteinPilot
gi|238507553	actin binding protein, putative	RGQATASDVPPLGHEEPSLQTQHSGR	Phospho(S)@24	444,S(Phospho_S)				23	99		yes	2834.31	709.585	2834.31	709.585	4	0.000582622	3.1.1.1873.2	ProteinPilot
gi|238507553	actin binding protein, putative	VPPLGHEEPSLQTQHSGR	Phospho(S)@16	444,S(Phospho_S)				17	99		yes	2047.95	683.656	2047.95	683.656	3	-0.00134954	7.1.1.1392.8	ProteinPilot
gi|238507553	actin binding protein, putative	GQATASDVPPLGHEEPSLQTQHSGR	Phospho(S)@23	444,S(Phospho_S)				20	99		yes	2678.21	893.745	2678.21	893.743	3	0.00490846	2.1.1.1469.29	ProteinPilot
gi|238507553	actin binding protein, putative	GQATASDVPPLGHEEPSLQTQHSGR	Phospho(T)@20	441,T(Phospho_T)	48.87	13.28				0.95	yes	2678.21	891.729	2684.26	893.745	3	0.00292	Locus:2.1.1.1469.29	ScanffoldPTM
gi|238507808	conserved hypothetical protein	YKGARDGDVHISR	Phospho(Y)@1	75,Y(Phospho_Y)	1.33597e-08		209.691			1	yes	1633.75	815.869	1633.69	815.836	2	-0.06437	Cmpd 901738	pFind
gi|238507808	conserved hypothetical protein	YKGARDGDVHISR	Phospho(S)@12	86,S(Phospho_S)	1.33597e-08		209.691			1	yes	1633.75	815.869	1633.69	815.836	2	-0.06437	Cmpd 901738	pFind
gi|238507870	conserved hypothetical protein	GEGEVSDVVTEPVEAVTASPTTTVPDAITNIPSAAPPASTEEAR	Phospho(S)@19	66,S(Phospho_S)				15	99		yes	4442.09	1111.53	4442.09	1111.53	4	0.000557794	8.1.1.2528.12	ProteinPilot
gi|238507870	conserved hypothetical protein	GEGEVSDVVTEPVEAVTASPTTTVPDAITNIPSAAPPASTEEAR	Phospho(S)@6; Ser->Oxoalanine(S)@19;Deamidated(N)@30	53,S(Phospho_S)				15	98.41		yes	4521.04	1131.27	4521.02	1131.26	4	0.0193989	8.1.1.2569.7	ProteinPilot
gi|238507870	conserved hypothetical protein	GEGEVSDVVTEPVEAVTASPTTTVPDAITNIPSAAPPASTEEAR	Phospho(T)@29	76,T(Phospho_T)				15	98.41		yes	4521.04	1131.27	4521.02	1131.26	4	0.0193989	8.1.1.2569.7	ProteinPilot
gi|238508078	hypothetical protein AFLA_009950	SRRSTLFDR	Phospho(S)@1	808,S(Phospho_S)	38.08		128.694			1	yes	1216.57	607.278	1216.83	607.405	2	-0.254083	q26134_p1=2	mascot
gi|238508467	AAA family ATPase, putative	IIRPDLILPIEEAENEVNESPSR	Phospho(S)@20	471,S(Phospho_S)	92.62	24.15		25	99		yes	2712.34	905.12	2712.34	905.12	3	0.00239421	4.1.1.3341.9	ProteinPilot
gi|238508467	AAA family ATPase, putative	GQSEAAADIAEELAEELEDLR	Phospho(S)@3	406,S(Phospho_S)				22	99		yes	2338.04	780.352	2338.02	780.348	3	0.01371	4.1.1.3536.3	ProteinPilot
gi|238508467	AAA family ATPase, putative	SRGQSEAAADIAEELAEELEDLR	Phospho(S)@1	402,S(Phospho_S)				20	99		yes	2581.18	861.402	2581.15	861.392	3	0.0287029	4.1.1.3478.6	ProteinPilot
gi|238508469	translocation protein (Sec66), putative	TPESSGAPSSVTGSDDDAVLVEADEQPGSPASPSK	Phospho(S)@14	242,S(Phospho_S)				13	99		yes	3450.47	1151.16	3450.48	1151.17	3	-0.00898557	1.1.1.1771.34	ProteinPilot
gi|238508816	protein tyrosine phosphatase (Pyp1), putative	YLDIDSPDSQEVSSPFK	Phospho(S)@6	527,S(Phospho_S)				11	99		yes	2005.86	1003.94	2005.86	1003.94	2	0.00077334	7.1.1.2169.23	ProteinPilot
