# Supplementary material for: Global Phosphoproteomic Analysis Reveals the Involvement of Phosphorylation in Aflatoxins Biosynthesis in the Pathogenic Fungus Aspergillus flavus
Source: Sci Rep. 2016 Sep 26;6:34078. doi: 10.1038/srep34078 (PMC5036175; doi:10.1038/srep34078)
Supplement: Supplementary Table S2 [file srep34078-s3.xlsx]

## Sheet: Sheet1
Supplementary Table S2. A comparison of phosphoproteome of Aspergillus flavus NRRL 3357 with those of Aspergillus nidulans and Saccharomyces cerevisiae.
Aspergillus flavus NRRL 3357		Aspergillus nidulans				Saccharomyces cerevisiae
Accessions	Description	Accessions	Description	Score(bits)	E value	Accessions	Description	Score(bits)	E value
gi|238482055	tropomyosin, putative	Q5BDD7	Putative uncharacterized protein	56	4e-10	YIL138C	Minor isoform of tropomyosin, binds to and stabilizes actin cables and filaments, which direct polarized cell growth and the distribution of several organelles; appears to have distinct and also overlapping functions with Tpm1p	136	6e-34
gi|238482073	RhoGAP and Fes/CIP4 domain	Q5B5I7	Putative uncharacterized protein	46	5e-06	YLR332W	O-glycosylated plasma membrane protein that acts as a sensor for cell wall integrity signaling and activates the pathway; interacts with Rom2p, a guanine nucleotide exchange factor for Rho1p, and with cell integrity pathway protein Zeo1p	52	1e-07
gi|238482099	conserved hypothetical protein	Q5B070	Putative uncharacterized protein	55	9e-09	YLR337C	Proline-rich actin-associated protein involved in cytoskeletal organization and cytokinesis; related to mammalian Wiskott-Aldrich syndrome protein (WASP)-interacting protein (WIP)	75	3e-14
gi|238482105	Rho GTPase activator (Bem2),putative	Q5AVN0	Putative uncharacterized protein	52	4e-08	YER155C	Rho GTPase activating protein (RhoGAP) involved in the control of cytoskeleton organization and cellular morphogenesis; required for bud emergence	84	3e-17
gi|238482677	translation elongation factor eEF-3, putative	C8V020	Translational activator, putative	111	1e-25	YLR249W	Gamma subunit of translational elongation factor eEF1B, stimulates the binding of aminoacyl-tRNA (AA-tRNA) to ribosomes by releasing eEF1A (Tef1p/Tef2p) from the ribosomal complex; contains two ABC cassettes; binds and hydrolyzes ATP	1263	0
gi|238482739	cytokinesis EF-hand protein Cdc4, putative					YBR109C	Calmodulin; Ca++ binding protein that regulates Ca++ independent processes (mitosis, bud growth, actin organization, endocytosis, etc.) and Ca++ dependent processes (stress-activated pathways), targets include Nuf1p, Myo2p and calcineurin	94	4e-21
gi|238483007	serine/threonine protein kinase, putative	Q5B8M0	Serine/threonine protein kinase, putative	126	3e-30	YPL209C	Aurora kinase subunit of the conserved chromosomal passenger complex (CPC; Ipl1p-Sli15p-Bir1p-Nbl1p), involved in regulating kinetochore-microtubule attachments; helps maintain condensed chromosomes during anaphase and early telophase	148	2e-36
gi|238483287	sensor histidine kinase/response regulator, putative	Q5B3R2	Sensor histidine kinase/response regulator, putative	70	5e-13	YIL147C	Histidine kinase osmosensor that regulates a MAP kinase cascade; transmembrane protein with an intracellular kinase domain that signals to Ypd1p and Ssk1p, thereby forming a phosphorelay system similar to bacterial two-component regulators	64	1e-10
gi|238483451	conserved hypothetical protein					YDL195W	Component of the Sec13p-Sec31p complex of the COPII vesicle coat, required for vesicle formation in ER to Golgi transport; mutant has increased aneuploidy tolerance	44	8e-05
gi|238483541	EF hand domain protein	Q5BDD7	Putative uncharacterized protein	64	3e-11	YBL047C	Key endocytic protein involved in a network of interactions with other endocytic proteins, binds membranes in a ubiquitin-dependent manner, may also bind ubiquitinated membrane-associated proteins	256	5e-69
gi|238483549	RNA-binding protein, putative	Q5B595	Pumilio-family RNA binding repeat domain protein	82	5e-17	YGL014W	Member of the PUF protein family, which is defined by the presence of Pumilio homology domains that confer RNA binding activity; preferentially binds mRNAs encoding nucleolar ribosomal RNA-processing factors	286	6e-78
gi|238483639	eukaryotic translation initiation factor 3 subunit EifCb, putative					YGR054W	Eukaryotic initiation factor (eIF) 2A; associates specifically with both 40S subunits and 80 S ribosomes, and interacts genetically with both eIF5b and eIF4E; homologous to mammalian eIF2A	65	1e-11
gi|238483725	protein kinase and ribonuclease Ire1, putative	Q5B8M0	Serine/threonine protein kinase, putative	86	5e-18	YNL298W	Cdc42p-activated signal transducing kinase of the PAK (p21-activated kinase) family, along with Ste20p and Skm1p; involved in septin ring assembly, vacuole inheritance, cytokinesis, sterol uptake regulation; phosphorylates Cdc3p and Cdc10p	72	2e-13
gi|238483833	ABC multidrug transporter,putative	Q5BAT1	ATP-binding cassette multidrug transport protein ATRC	186	6e-48	YLL048C	Transporter of the ATP-binding cassette (ABC) family involved in bile acid transport; similar to mammalian bile transporters	640	0
gi|238483895	conserved hypothetical protein	Q5BDD7	Putative uncharacterized protein	45	3e-06	YLR337C	Proline-rich actin-associated protein involved in cytoskeletal organization and cytokinesis; related to mammalian Wiskott-Aldrich syndrome protein (WASP)-interacting protein (WIP)	59	6e-10
gi|238484291	gelsolin repeat protein,putative	Q5BF43	Putative uncharacterized protein	922	0	YLR337C	Proline-rich actin-associated protein involved in cytoskeletal organization and cytokinesis; related to mammalian Wiskott-Aldrich syndrome protein (WASP)-interacting protein (WIP)	62	3e-10
gi|238484383	ABC efflux transporter,putative	Q5AS02	ATP-binding cassette multidrug transporter	298	4e-82	YDR011W	Plasma membrane ATP-binding cassette (ABC) transporter, multidrug transporter involved in multidrug resistance and resistance to singlet oxygen species	309	7e-85
gi|238484407	pre-rRNA processing nucleolar protein Sik1, putative	Q5ATZ4	Chromatin assembly factor 1 subunit A, putative	51	9e-08	YLR175W	Pseudouridine synthase catalytic subunit of box H/ACA small nucleolar ribonucleoprotein particles (snoRNPs), acts on both large and small rRNAs and on snRNA U2; mutations in human ortholog dyskerin cause the disorder dyskeratosis congenita	69	1e-12
gi|238484431	phosphoglycerate mutase,2,3-bisphosphoglycerate-independent	Q5B8S1	Putative uncharacterized protein	963	0
gi|238484539	AP-1 adaptor complex subunit beta, putative					YGR261C	Beta3-like subunit of the yeast AP-3 complex; functions in transport of alkaline phosphatase to the vacuole via the alternate pathway; exists in both cytosolic and peripherally associated membrane-bound pools	91	3e-19
gi|238484669	transcription factor smp1,putative	Q5B4Q8	Chromatin modification-related protein eaf1	51	1e-07	YPL089C	MADS-box transcription factor, component of the protein kinase C-mediated MAP kinase pathway involved in the maintenance of cell integrity; phosphorylated and activated by the MAP-kinase Slt2p	104	2e-23
gi|238484671	morphogenesis protein (Msb1),putative	Q5B4Q8	Chromatin modification-related protein eaf1	49	7e-07	YOR188W	Protein involved in positive regulation of both 1,3-beta-glucan synthesis and the Pkc1p-MAPK pathway, potential Cdc28p substrate; multicopy suppressor of temperature-sensitive mutations in CDC24 and CDC42, and of mutations in BEM4	121	3e-28
gi|238484675	glucose-6-phosphate 1-dehydrogenase					YNL241C	Glucose-6-phosphate dehydrogenase (G6PD), catalyzes the first step of the pentose phosphate pathway; involved in adapting to oxidatve stress; homolog of the human G6PD which is deficient in patients with hemolytic anemia	588	e-169
gi|238484883	triadin, putative	Q5BDW2	Putative uncharacterized protein	136	3e-33	YAL035W	GTPase, required for general translation initiation by promoting Met-tRNAiMet binding to ribosomes and ribosomal subunit joining; homolog of bacterial IF2	60	5e-10
gi|238484929	pyruvate kinase					YAL038W	Pyruvate kinase, functions as a homotetramer in glycolysis to convert phosphoenolpyruvate to pyruvate, the input for aerobic (TCA cycle) or anaerobic (glucose fermentation) respiration	665	0
gi|238484963	ABC transporter (Adp1),putative	Q5AS02	ATP-binding cassette multidrug transporter	160	2e-40	YCR011C	Putative ATP-dependent permease of the ABC transporter family of proteins	738	0
gi|238485037	RNA polymerase-associated protein LEO1, putative	Q5ARH6	Putative uncharacterized protein	42	3e-05	YOR123C	Component of the Paf1 complex; which associates with RNA polymerase II and is involved in histone methylation; plays a role in regulating Ty1 transposition; involved in transcription elongation as demonstrated by the G-less-based run-on (GLRO) assay	86	4e-18
gi|238485053	CUE domain protein, putative					YOR042W	Protein containing a CUE domain that binds ubiquitin, which may facilitate intramolecular monoubiquitination; green fluorescent protein (GFP)-fusion protein localizes to the cytoplasm in a punctate pattern	91	1e-19
gi|238485079	cAMP-regulated phosphoprotein family protein Igo1, putative					YHR132W-A	Protein required for initiation of G0 program; prevents degradation of nutrient-regulated mRNAs via the 5'-3' mRNA decay pathway; phosphorylated by Rim15p; GFP protein localizes to the cytoplasm and nucleus; similar to Igo1p	84	4e-18
gi|238485514	MYB DNA-binding domain protein	Q5BB54	THO complex component (Rlr1), putative	79	1e-15	YCR033W	Subunit of the Set3C deacetylase complex that interacts directly with the Set3C subunit, Sif2p; putative DNA-binding protein; mutant has increased aneuploidy tolerance	81	5e-16
gi|238485560	R3H domain protein, putative					YBL051C	Protein involved in G2/M phase progression and response to DNA damage, interacts with Rad53p; contains an RNA recognition motif, a nuclear localization signal, and several SQ/TQ cluster domains; hyperphosphorylated in response to DNA damage	183	3e-47
gi|238485722	inositol-pentakisphosphate 2-kinase, putative	Q5BC76	Putative uncharacterized protein	452	e-129
gi|238485740	Hsp90 co-chaperone Cdc37					YDR168W	Essential Hsp90p co-chaperone; necessary for passage through the START phase of the cell cycle; stabilizes protein kinase nascent chains and participates along with Hsp90p in their folding	222	4e-59
gi|238485748	calmodulin	Q5AVH3	Alpha-actinin, sarcomeric (F-actin cross linking protein)	47	3e-07	YBR109C	Calmodulin; Ca++ binding protein that regulates Ca++ independent processes (mitosis, bud growth, actin organization, endocytosis, etc.) and Ca++ dependent processes (stress-activated pathways), targets include Nuf1p, Myo2p and calcineurin	182	1e-47
gi|238485792	phospholipid-transporting ATPase (DRS2), putative					YER166W	Aminophospholipid translocase (flippase) that localizes primarily to the plasma membrane; contributes to endocytosis, protein transport and cell polarity; type 4 P-type ATPase	300	4e-82
gi|238485828	YagE family protein	Q5AZG7	Putative uncharacterized protein	188	5e-49	YFR048W	Cytosolic protein required for sporulation	238	1e-63
gi|238485874	GTPase activating protein(Gyp5), putative	Q5BDX5	Chromodomain helicase (Chd1), putative	43	4e-05	YPL249C	GTPase-activating protein (GAP) for yeast Rab family members; involved in ER to Golgi trafficking; exhibits GAP activity toward Ypt1p that is stimulated by Gyl1p, also acts on Sec4p; interacts with Gyl1p, Rvs161p and Rvs167p; involved in recruiting Rvs167p to the bud tip during polarized growth	231	1e-61
gi|238485874	GTPase activating protein(Gyp5), putative	C8VIR1	Calmodulin-binding coil-coil protein	43	4e-05
gi|238486110	ATP binding protein, putative	Q5B534	Ribosomal biogenesis protein Gar2	42	3e-05	YJR072C	Essential, conserved, cytoplasmic ATPase; phosphorylated by the Pcl1p-Pho85p kinase complex	389	e-109
gi|238486230	DUF726 domain protein	Q5B5Z2	Mitochondrial translation initiation factor IF-2, putative	45	2e-05	YFL034W	Putative integral membrane protein that interacts with Rpp0p, which is a component of the ribosomal stalk	624	e-180
gi|238486332	small nucleolar ribonucleoprotein complex subunit Utp14, putative	Q5BG55	Small nucleolar ribonucleoprotein complex subunit Utp14, putatrive	1233	0	YML093W	Subunit of U3-containing Small Subunit (SSU) processome complex involved in production of 18S rRNA and assembly of small ribosomal subunit	358	1e-99
gi|238486520	FAD dependent oxidoreductase,putative	C8VJ65	Putative uncharacterized protein	67	9e-13
gi|238486572	60S acidic ribosomal protein P0					YOL039W	Ribosomal protein P2 alpha, a component of the ribosomal stalk, which is involved in the interaction between translational elongation factors and the ribosome; regulates the accumulation of P1 (Rpp1Ap and Rpp1Bp) in the cytoplasm	57	1e-09
gi|238486670	PHD finger domain protein,putative	Q5B1L0	PHD finger domain protein (Ing1), putative	96	3e-21	YNL097C	Probable component of the Rpd3 histone deacetylase complex, involved in transcriptional regulation of PHO5; affects termination of snoRNAs and cryptic unstable transcripts (CUTs); C-terminus has similarity to human candidate tumor suppressor p33(ING1) and its isoform ING3	74	3e-14
gi|238486686	phosphoglucomutase PgmA					YMR105C	Phosphoglucomutase, catalyzes the conversion from glucose-1-phosphate to glucose-6-phosphate, which is a key step in hexose metabolism; functions as the acceptor for a Glc-phosphotransferase	697	0
gi|238486716	RNAPII degradation factor Def1, putative					YJL020C	Protein possibly involved in assembly of actin patches; interacts with an actin assembly factor Las17p and with the SH3 domains of Type I myosins Myo3p and Myo5p; localized predominantly to cortical actin patches	45	1e-05
gi|238486730	fructose-bisphosphate aldolase, class II	Q5BC42	Putative uncharacterized protein	62	2e-11	YKL060C	Fructose 1,6-bisphosphate aldolase, required for glycolysis and gluconeogenesis; catalyzes conversion of fructose 1,6 bisphosphate to glyceraldehyde-3-P and dihydroxyacetone-P; locates to mitochondrial outer surface upon oxidative stress	501	e-143
gi|238486744	nucleosome binding protein(Nhp6a), putative	Q5BBW8	HMG box transcriptional regulator, putative	44	1e-06
gi|238486778	conserved hypothetical protein	Q5B3B7	Cell division control protein (Cdc15), putative	59	6e-10	YBR108W	Protein interacting with Rvs167p; null mutant is viable and displays elevated frequency of mitochondrial genome loss	59	2e-09
gi|238486858	pyruvate decarboxylase PdcA,putative					YGR087C	Minor isoform of pyruvate decarboxylase, decarboxylates pyruvate to acetaldehyde, involved in amino acid catabolism; transcription is glucose- and ethanol-dependent, and is strongly induced during sulfur limitation	525	e-150
gi|238486888	peroxisomal membrane protein receptor Pex19, putative	Q5B3I6	Transcriptional activator spt7	49	2e-07	YDL065C	Chaperone and import receptor for newly-synthesized class I peroxisomal membrane proteins (PMPs), binds PMPs in the cytoplasm and delivers them to the peroxisome for subsequent insertion into the peroxisomal membrane	80	2e-16
gi|238486900	telomere and ribosome associated protein Stm1, putative	Q5BB54	THO complex component (Rlr1), putative	44	4e-06	YLR150W	Protein required for optimal translation under nutrient stress; perturbs association of Yef3p with ribosomes; involved in TOR signaling; binds G4 quadruplex and purine motif triplex nucleic acid; helps maintain telomere structure	122	3e-29
gi|238486906	zinc knuckle splicing factor Zfm1	Q5BCU6	Pre-mRNA-splicing ATP-dependent RNA helicase prp28	55	5e-09	YLR116W	Component of the commitment complex, which defines the first step in the splicing pathway; essential protein that interacts with Mud2p and Prp40p, forming a bridge between the intron ends; also involved in nuclear retention of pre-mRNA	321	7e-89
gi|238486914	eukaryotic translation initiation factor subunit, putative	Q5AQK4	Putative uncharacterized protein	72	1e-13
gi|238486936	40S ribosomal protein S7					YNL096C	Protein component of the small (40S) ribosomal subunit, nearly identical to Rps7Ap; interacts with Kti11p; deletion causes hypersensitivity to zymocin; has similarity to rat S7 and Xenopus S8 ribosomal proteins	209	8e-56
gi|238486962	conserved hypothetical protein	Q5B0S9	Putative uncharacterized protein	65	1e-11	YJL020C	Protein possibly involved in assembly of actin patches; interacts with an actin assembly factor Las17p and with the SH3 domains of Type I myosins Myo3p and Myo5p; localized predominantly to cortical actin patches	52	2e-07
gi|238487102	cyclin, putative	Q5B399	Cyclin, putative	640	0	YNL271C	Formin, nucleates the formation of linear actin filaments, involved in cell processes such as budding and mitotic spindle orientation which require the formation of polarized actin cables, functionally redundant with BNR1	46	5e-06
gi|238487122	conserved hypothetical protein	Q5B070	Putative uncharacterized protein	46	3e-06	YHR146W	Protein that binds to cruciform DNA structures	65	8e-12
gi|238487306	filament-forming protein(Tpr/p270), putative	Q5B1T1	Nuclear pore complex protein An-Mlp1	2988	0	YKR095W	Component of the EKC/KEOPS protein complex with Kae1p, Gon7p, Bud32p, and Cgi121p; EKC/KEOPS complex is required for t6A tRNA modification and may have roles in telomere maintenance and transcription	451	e-127
gi|238487586	KH domain RNA binding protein					YBR233W	RNA binding protein with similarity to mammalian heterogeneous nuclear RNP K protein, involved in the regulation of telomere position effect and telomere length	151	8e-38
gi|238487610	translation release factor eRF3, putative	Q5B1T1	Nuclear pore complex protein An-Mlp1	50	2e-07	YKR084C	GTPase with similarity to translation release factors; together with binding partner Dom34p, facilitates ribosomal subunit dissociation and peptidyl-tRNA release when translation is stalled; genetically implicated in mRNA no-go decay	209	4e-55
gi|238487646	RNA binding effector proteinScp160, putative					YJL080C	Essential RNA-binding G protein effector of mating response pathway, mainly associated with nuclear envelope and ER, interacts in mRNA-dependent manner with translating ribosomes via multiple KH domains, similar to vertebrate vigilins	162	8e-41
gi|238487650	serine/threonine kinase Ste20	Q5BF58	Protein kinase, putative	112	6e-26	YHL007C	Cdc42p-activated signal transducing kinase of the PAK (p21-activated kinase) family; involved in pheromone response, pseudohyphal/invasive growth, vacuole inheritance, down-regulation of sterol uptake; GBB motif binds Ste4p	489	e-139
gi|238487652	signal transducing adapter molecule, putative	Q5BBL4	Class E vacuolar protein-sorting machinery protein hse1	848	0	YHL002W	Subunit of the endosomal Vps27p-Hse1p complex required for sorting of ubiquitinated membrane proteins into intralumenal vesicles prior to vacuolar degradation, as well as for recycling of Golgi proteins and formation of lumenal membranes	268	6e-73
gi|238487794	GDP-mannose pyrophosphorylase A	Q5B1J4	Mannose-1-phosphate guanyltransferase	174	3e-45	YDL055C	GDP-mannose pyrophosphorylase (mannose-1-phosphate guanyltransferase), synthesizes GDP-mannose from GTP and mannose-1-phosphate in cell wall biosynthesis; required for normal cell wall structure	176	4e-45
gi|238487802	eukaryotic translation initiation factor subunit eIF2B-gamma, putative	Q5B1J4	Mannose-1-phosphate guanyltransferase	45	7e-06	YOR260W	Gamma subunit of the translation initiation factor eIF2B, the guanine-nucleotide exchange factor for eIF2; activity subsequently regulated by phosphorylated eIF2; first identified as a negative regulator of GCN4 expression	69	1e-12
gi|238487844	arf-GTPase activating protein,putative	Q5AVF4	Nuclear pore complex protein An-Sac3	58	5e-10	YIL044C	ADP-ribosylation factor (ARF) GTPase activating protein (GAP) effector, involved in Trans-Golgi-Network (TGN) transport; contains C2C2H2 cysteine/histidine motif	135	4e-33
gi|238487870	carbon catabolite repression protein CreD, putative					YFR022W	Protein that binds the ubiquitin ligase Rsp5p via its 2 PY motifs; has similarity to Rod1p; mutation suppresses the temperature sensitivity of an mck1 rim11 double mutant; proposed to regulate the endocytosis of plasma membrane proteins	230	2e-61
gi|238487872	PH domain protein	Q5B5K9	PH domain protein	626	0	YNL047C	Phosphoinositide PI4,5P(2) binding protein, forms a complex with Slm1p; acts downstream of Mss4p in a pathway regulating actin cytoskeleton organization in response to stress; phosphorylated by the TORC2 complex	101	1e-22
gi|238488010	casein kinase I, putative	Q5B8M0	Serine/threonine protein kinase, putative	70	1e-13	YNL154C	Palmitoylated plasma membrane-bound casein kinase I isoform; shares redundant functions with Yck1p in morphogenesis, proper septin assembly, endocytic trafficking; provides an essential function overlapping with that of Yck1p	481	e-137
gi|238488038	eukaryotic translation initiation factor 3 subunit EifCj, putative	Q5B178	60S ribosome biogenesis protein Rrp14, putative	50	9e-08	YLR192C	Dual function protein involved in translation initiation as a substoichiometric component (eIF3j) of translation initiation factor 3 (eIF3) and required for processing of 20S pre-rRNA; binds to eIF3 subunits Rpg1p and Prt1p and 18S rRNA	77	2e-15
gi|238488116	Rho GTPase activator (Bem3),putative	Q5AVN0	Putative uncharacterized protein	72	1e-13	YPL115C	Rho GTPase activating protein (RhoGAP) involved in control of the cytoskeleton organization; targets the essential Rho-GTPase Cdc42p, which controls establishment and maintenance of cell polarity, including bud-site assembly	200	4e-52
gi|238488132	glucosamine-fructose-6-phosphate aminotransferase					YKL104C	Glutamine-fructose-6-phosphate amidotransferase, catalyzes the formation of glucosamine-6-P and glutamate from fructose-6-P and glutamine in the first step of chitin biosynthesis	890	0
gi|238488481	chromatin remodeling complex subunit (Arp5), putative	Q5B070	Putative uncharacterized protein	56	4e-09	YJL081C	Nuclear actin-related protein involved in chromatin remodeling, component of chromatin-remodeling enzyme complexes	55	2e-08
gi|238488507	karyopherin alpha subunit,putative	Q5BCI4	Ubiquitin-protein ligase Ufd4, putative	44	9e-06	YEL013W	Phosphorylated and palmitoylated vacuolar membrane protein that interacts with Atg13p, required for the cytoplasm-to-vacuole targeting (Cvt) pathway; interacts with Nvj1p to form nucleus-vacuole junctions	75	1e-14
gi|238488529	conserved hypothetical protein	Q5B3B7	Cell division control protein (Cdc15), putative	44	2e-05
gi|238488551	cofactor for methionyl- and glutamyl-tRNA synthetase, putative	Q5BDW2	Putative uncharacterized protein	41	8e-05	YGR285C	Ribosome-associated chaperone, functions in ribosome biogenesis and, in partnership with Ssz1p and SSb1/2, as a chaperone for nascent polypeptide chains; contains a DnaJ domain and functions as a J-protein partner for Ssb1p and Ssb2p	44	2e-05
gi|238488573	importin beta-5 subunit,putative					YGL238W	Nuclear envelope protein that mediates the nuclear export of importin alpha (Srp1p), homolog of metazoan CAS protein, required for accurate chromosome segregation	49	1e-06
gi|238488587	conserved hypothetical protein	Q5BCI4	Ubiquitin-protein ligase Ufd4, putative	48	1e-06
gi|238488841	alcohol dehydrogenase,putative	Q5B6Y0	Putative uncharacterized protein	45	3e-06	YMR303C	Glucose-repressible alcohol dehydrogenase II, catalyzes the conversion of ethanol to acetaldehyde; involved in the production of certain carboxylate esters; regulated by ADR1	210	1e-55
gi|238488891	transcription initiation factor TFIID subunit 7, putative	Q5B5Z2	Mitochondrial translation initiation factor IF-2, putative	59	4e-10
gi|238488913	conserved hypothetical protein	Q5B1T1	Nuclear pore complex protein An-Mlp1	44	2e-05
gi|238489029	conserved hypothetical protein					YNL283C	Partially redundant sensor-transducer of the stress-activated PKC1-MPK1 signaling pathway involved in maintenance of cell wall integrity and recovery from heat shock; secretory pathway Wsc2p is required for the arrest of secretion response	46	9e-07
gi|238489129	conserved hypothetical protein	Q5B3B7	Cell division control protein (Cdc15), putative	46	5e-06	YCR030C	Protein of unknown function that is involved in endocytic site formation; may regulate assembly and disassembly of the septin ring; colocalizes and interacts with septin subunits; potential role in actin cytoskeletal organization	141	2e-34
gi|238489275	glycogen phosphorylase GlpV/Gph1, putative					YPR160W	Dubious open reading frame unlikely to encode a functional protein, based on available experimental and comparative sequence data; identified by expression profiling and mass spectrometry	1075	0
gi|238489351	adenylyl cyclase-associated protein (cap)	Q5BEN1	Adenylyl cyclase-associated protein	829	0	YNL138W	CAP (cyclase-associated protein) subunit of adenylyl cyclase complex; N-terminus binds adenylyl cyclase and facilitates activation by RAS; C-terminus binds ADP-actin monomers, facilitating regulation of actin dynamics and cell morphogenesis	338	7e-94
gi|238489539	phosphatidylserine decarboxylase Psd2, putative					YGR170W	Phosphatidylserine decarboxylase of the Golgi and vacuolar membranes, converts phosphatidylserine to phosphatidylethanolamine	371	e-103
gi|238489771	serine/threonine protein kinase, putative	Q5B8M0	Serine/threonine protein kinase, putative	1042	0	YDR490C	Serine/threonine protein kinase involved in sphingolipid-mediated signaling pathway that controls endocytosis; activates Ypk1p and Ykr2p, components of signaling cascade required for maintenance of cell wall integrity; redundant with Pkh2p	334	1e-92
gi|238489911	40S ribosomal protein S23					YGR118W	Ribosomal protein 28 (rp28) of the small (40S) ribosomal subunit, required for translational accuracy; nearly identical to Rps23Bp and similar to E. coli S12 and rat S23 ribosomal proteins; deletion of both RPS23A and RPS23B is lethal	265	1e-72
gi|238489999	ribonuclease H, putative					YMR234W	Ribonuclease H1; able to bind double-stranded RNAs and RNA-DNA hybrids; associates with RNAse polymerase I; the homolog of mammalian RNAse HII (the S. cerevisiae homolog of mammalian RNAse HI is RNH201)	127	2e-30
gi|238490041	molecular chaperone Hsp70	Q5BF33	Molecular chaperone	119	3e-28	YAL005C	ATPase involved in protein folding and nuclear localization signal (NLS)-directed nuclear transport; member of heat shock protein 70 (HSP70) family; forms a chaperone complex with Ydj1p; localized to the nucleus, cytoplasm, and cell wall; 98% identical with Ssa2p, but subtle differences between the two proteins provide functional specificity with respect to propagation of yeast [URE3] prions and …	992	0
gi|238490073	Cupin domain protein					YKL089W	Kinetochore protein with homology to human CENP-C, required for structural integrity of the spindle during anaphase spindle elongation, interacts with histones H2A, H2B, and H4, phosphorylated by Ipl1p	98	1e-21
gi|238490346	actin-binding protein,putative	Q5BGG9	Putative uncharacterized protein	63	3e-11	YLR429W	Coronin, cortical actin cytoskeletal component that associates with the Arp2p/Arp3p complex to regulate its activity; plays a role in regulation of actin patch assembly	487	e-139
gi|238490358	cytochrome P450, putative	Q5ATS1	Putative uncharacterized protein	76	2e-15
gi|238490478	ubiquitin C-terminal hydrolase, putative	Q5AZC6	Ubiquitin carboxyl-terminal hydrolase	1944	0	YIL156W	Putative protein of unknown function, originally identified based on homology to <i>Ashbya gossypii</i> and other related yeasts	72	3e-13
gi|238490756	cytoskeleton assembly control protein Sla1, putative	Q5BDB8	Cytoskeleton assembly control protein Sla1, putative	1340	0	YBL007C	Cytoskeletal protein binding protein required for assembly of the cortical actin cytoskeleton; interacts with proteins regulating actin dynamics and proteins required for endocytosis; found in the nucleus and cell cortex; has 3 SH3 domains	276	6e-75
gi|238490946	flavodoxin and radical SAM domain protein					YPL207W	Protein required for the synthesis of wybutosine, a modified guanosine found at the 3'-position adjacent to the anticodon of phenylalanine tRNA which supports reading frame maintenance by stabilizing codon-anticodon interactions	605	e-174
gi|238490976	polyketide synthase, putative	Q5B0D0	Polyketide synthase, putative (JCVI)	1295	0
gi|238491468	GPI-anchored cell surface glycoprotein, putative	Q5BDW2	Putative uncharacterized protein	52	8e-08	YJL076W	Core subunit of the RENT complex, which is a complex involved in nucleolar silencing and telophase exit; stimulates transcription by RNA polymerase I and regulates nucleolar structure	65	3e-11
gi|238491506	26S proteasome regulatory subunit Rpn2, putative					YHR027C	Non-ATPase base subunit of the 19S regulatory particle of the 26S proteasome; may participate in the recognition of several ligands of the proteasome; contains a leucine-rich repeat (LRR) domain, a site for protein-protein interactions	47	6e-06
gi|238491536	DNA mismatch repair protein Msh6, putative	Q5B6T1	DNA mismatch repair protein msh3	320	2e-88	YDR097C	Protein required for mismatch repair in mitosis and meiosis, forms a complex with Msh2p to repair both single-base & insertion-deletion mispairs; potentially phosphorylated by Cdc28p	944	0
gi|238491696	conserved hypothetical protein					YNL156C	Protein involved in regulation of sterol biosynthesis; specifically stabilizes Hmg2p, one of two HMG-CoA isoenzymes that catalyze the rate-limiting step in sterol biosynthesis; homolog of mammalian INSIG proteins	62	6e-11
gi|238491762	ubiquitin fusion degradation protein UfdB, putative					YDL190C	Ubiquitin chain assembly factor (E4) that cooperates with a ubiquitin-activating enzyme (E1), a ubiquitin-conjugating enzyme (E2), and a ubiquitin protein ligase (E3) to conjugate ubiquitin to substrates; also functions as an E3	473	e-134
gi|238491802	ATP dependent RNA helicase(Dob1), putative	Q5B4W8	ATP dependent RNA helicase (Dob1), putative	1830	0	YJL050W	ATP-dependent 3'-5' RNA helicase of the Dead-box family, involved in nuclear RNA processing and degradation both as a component of the TRAMP complex and in TRAMP independent processes; has a KOW domain that shows RNA binding activity	1216	0
gi|238491914	ribonucleotide reductase large subunit Rnr1, putative					YER070W	Major isoform of the large subunit of ribonucleotide-diphosphate reductase; the RNR complex catalyzes rate-limiting step in dNTP synthesis, regulated by DNA replication and DNA damage checkpoint pathways via localization of small subunits	1236	0
gi|238492008	ribosome biogenesis (Nop4),putative	Q5ARJ0	Putative RNA binding proteinPutative uncharacterized protein	61	1e-10	YPL043W	Nucleolar protein, essential for processing and maturation of 27S pre-rRNA and large ribosomal subunit biogenesis; constituent of 66S pre-ribosomal particles; contains four RNA recognition motifs (RRMs)	406	e-114
gi|238492034	RSC complex subunit Sfh1,putative					YBR289W	Subunit of the SWI/SNF chromatin remodeling complex involved in transcriptional regulation; functions interdependently in transcriptional activation with Snf2p and Snf6p	57	1e-09
gi|238492281	cell cycle control protein (Cwf26), putative	Q5B070	Putative uncharacterized protein	42	2e-05	YBR112C	General transcriptional co-repressor, acts together with Tup1p; also acts as part of a transcriptional co-activator complex that recruits the SWI/SNF and SAGA complexes to promoters; can form the prion [OCT+]	44	2e-05
gi|238492363	WW domain protein	Q5BBL4	Class E vacuolar protein-sorting machinery protein hse1	74	4e-15	YPL190C	Single stranded RNA binding protein; acidic ribonucleoprotein; required for termination of non-poly(A) transcripts and efficient splicing; interacts with Nrd1p	62	4e-11
gi|238492475	flavohemoprotein	Q5B6G8	Putative uncharacterized protein	44	1e-05
gi|238492759	C6 transcription factor Ctf1A,putative	Q1WD26	FarA	1419	0
gi|238492837	conserved hypothetical protein	Q5BBH9	Putative uncharacterized protein	42	6e-05
gi|238493197	nuclear protein export protein Yrb2, putative	Q5B178	60S ribosome biogenesis protein Rrp14, putative	49	3e-07	YIL063C	Protein of unknown function involved in nuclear processes of the Ran-GTPase cycle; involved in nuclear protein export; contains Ran Binding Domain and FxFG repeats; interacts with Srm1p, GTP-Gsp1p, Rna1p and Crm1p; is not essential	80	3e-16
gi|238493241	serine/threonine protein kinase (YPK1), putative	Q5B8M0	Serine/threonine protein kinase, putative	183	1e-47	YKL126W	Serine/threonine protein kinase that phosphorylates and downregulates flippase activator Fpk1p; mutations affect receptor-mediated endocytosis and sphingolipid-mediated and cell integrity signaling pathways; homolog of mammalian kinase SGK	509	e-145
gi|238493297	eukaryotic translation initiation factor 3 subunit EifCl, putative	Q5B0H6	Eukaryotic translation initiation factor 3 subunit L	940	0
gi|238493311	SH3 domain protein	Q5BEN1	Adenylyl cyclase-associated protein	40	9e-05	YJL020C	Protein possibly involved in assembly of actin patches; interacts with an actin assembly factor Las17p and with the SH3 domains of Type I myosins Myo3p and Myo5p; localized predominantly to cortical actin patches	104	7e-24
gi|238493313	SH3 domain protein	Q5BDW2	Putative uncharacterized protein	98	8e-22	YJL020C	Protein possibly involved in assembly of actin patches; interacts with an actin assembly factor Las17p and with the SH3 domains of Type I myosins Myo3p and Myo5p; localized predominantly to cortical actin patches	174	1e-44
gi|238493355	60S acidic ribosomal protein P2					YOL039W	Ribosomal protein P2 alpha, a component of the ribosomal stalk, which is involved in the interaction between translational elongation factors and the ribosome; regulates the accumulation of P1 (Rpp1Ap and Rpp1Bp) in the cytoplasm	122	4e-30
gi|238493371	DEAD/DEAH box RNA helicase(Ski2), putative	Q5B4W8	ATP dependent RNA helicase (Dob1), putative	420	e-118	YLR398C	Ski complex component and putative RNA helicase, mediates 3'-5' RNA degradation by the cytoplasmic exosome; null mutants have superkiller phenotype of increased viral dsRNAs and are synthetic lethal with mutations in 5'-3' mRNA decay	1018	0
gi|238493401	ARF GTPase activator (Glo3),putative					YER122C	ADP-ribosylation factor GTPase activating protein (ARF GAP), involved in ER-Golgi transport; shares functional similarity with Gcs1p	238	5e-64
gi|238493407	rbm25 protein, putative	Q5B5I7	Putative uncharacterized protein	66	4e-12	YNL091W	Protein of unknown function, mediates sensitivity to salt stress; interacts physically with the splicing factor Msl1p and also displays genetic interaction with MSL1	49	1e-06
gi|238493517	eukaryotic translation initiation factor subunit eIF-4F, putative	Q5B070	Putative uncharacterized protein	1677	0	YGR162W	Translation initiation factor eIF4G, subunit of the mRNA cap-binding protein complex (eIF4F) that also contains eIF4E (Cdc33p); interacts with Pab1p and with eIF4A (Tif1p); also has a role in biogenesis of the large ribosomal subunit	267	4e-72
gi|238493645	vacuolar transporter chaperone(Vtc4), putative					YFL004W	Subunit of the vacuolar transporter chaperone (VTC) complex involved in membrane trafficking, vacuolar polyphosphate accumulation, microautophagy and non-autophagic vacuolar fusion	293	2e-80
gi|238493653	eukaryotic translation initiation factor 5, putative	Q5B063	Eukaryotic translation initiation factor 5, putative	670	0	YPR041W	Translation initiation factor eIF5; functions both as a GTPase-activating protein to mediate hydrolysis of ribosome-bound GTP and as a GDP dissociation inhibitor to prevent recycling of eIF2	356	2e-99
gi|238493723	acetyl-CoA carboxylase,putative	G5EAT9	Acetyl-CoA carboxylasePutative uncharacterized protein	3794	0	YNR016C	Acetyl-CoA carboxylase, biotin containing enzyme that catalyzes the carboxylation of acetyl-CoA to form malonyl-CoA; required for de novo biosynthesis of long-chain fatty acids	2676	0
gi|238493755	GTP binding protein (Bud4),putative	Q5B0S9	Putative uncharacterized protein	51	2e-07	YJR092W	Involved in bud-site selection and required for the axial budding pattern; localizes with septins to bud neck in mitosis and may constitute an axial landmark for next round of budding; required for the formation of a double septin ring, and generally for the organization of septin structures; potential Cdc28p substrate	95	3e-20
gi|238493929	PX domain protein	C8V0A0	PX domain protein	613	e-177
gi|238493990	6-phosphofructo-2-kinase,putative					YLR345W	Similar to 6-phosphofructo-2-kinase/fructose-2,6-bisphosphatase enzymes responsible for the metabolism of fructoso-2,6-bisphosphate; mRNA expression is repressed by the Rfx1p-Tup1p-Ssn6p repressor complex; YLR345W is not an essential gene	368	e-103
gi|238494062	actin Act1					YJL081C	Nuclear actin-related protein involved in chromatin remodeling, component of chromatin-remodeling enzyme complexes	98	1e-21
gi|238494100	conserved hypothetical protein	Q5BB54	THO complex component (Rlr1), putative	52	5e-08	YDL195W	Component of the Sec13p-Sec31p complex of the COPII vesicle coat, required for vesicle formation in ER to Golgi transport; mutant has increased aneuploidy tolerance	55	8e-09
gi|238494224	transmembrane hyphal anastomosis protein Ham2/Far11					YNL127W	Protein involved in recovery from cell cycle arrest in response to pheromone, in a Far1p-independent pathway; interacts with Far3p, Far7p, Far8p, Far9p, and Far10p; has similarity to the N- and C-termini of N. crassa HAM-2	152	1e-37
gi|238494234	COPII vesicle coat protein Sec16, putative	Q5BDD7	Putative uncharacterized protein	77	4e-15	YPL085W	COPII vesicle coat protein required for ER transport vesicle budding; Sec16p is bound to the periphery of ER membranes and may act to stabilize initial COPII complexes; interacts with Sec23p, Sec24p and Sec31p	131	5e-31
gi|238494286	2-methylcitrate dehydratase,putative	Q5AYJ1	Putative uncharacterized protein	965	0
gi|238494360	protein kinase (Gcn2),putative	Q5AWK9	Protein kinase, putative	110	3e-25	YDR283C	Protein kinase, phosphorylates the alpha-subunit of translation initiation factor eIF2 (Sui2p) in response to starvation; activated by uncharged tRNAs and the Gcn1p-Gcn20p complex; contributes to DNA damage checkpoint control	741	0
gi|238495166	Golgi transport protein Sly1,putative	Q5BAB1	Putative uncharacterized protein	214	9e-57
gi|238495188	conserved hypothetical protein	Q5AWF6	Acetyltransferase, GNAT family family	80	7e-17
gi|238495286	conserved hypothetical protein	Q5BF43	Putative uncharacterized protein	50	2e-07	YKR092C	Nucleolar, serine-rich protein with a role in preribosome assembly or transport; may function as a chaperone of small nucleolar ribonucleoprotein particles (snoRNPs); immunologically and structurally to rat Nopp140	47	6e-06
gi|238495334	conserved hypothetical protein	Q5AVD6	Putative uncharacterized protein	443	e-126
gi|238495518	myosin heavy chain, embryonic smooth muscle isoform, putative	Q5B1T1	Nuclear pore complex protein An-Mlp1	70	2e-13	YKR095W	Myosin-like protein associated with the nuclear envelope, connects the nuclear pore complex with the nuclear interior; involved with Tel1p in telomere length control; involved with Pml1p and Pml39p in nuclear retention of unspliced mRNAs	75	1e-14
gi|238495618	monocarboxylate transporter,putative	Q5B722	MFS transporter (Mch2), putative	104	6e-24	YOL119C	Protein with similarity to mammalian monocarboxylate permeases, which are involved in transport of monocarboxylic acids across the plasma membrane; mutant is not deficient in monocarboxylate transport	199	2e-52
gi|238495809	conserved hypothetical protein	Q5ATZ4	Chromatin assembly factor 1 subunit A, putative	45	1e-05	YDL140C	RNA polymerase II largest subunit B220, part of central core; phosphorylation of C-terminal heptapeptide repeat domain regulates association with transcription and splicing factors; similar to bacterial beta-prime	45	2e-05
gi|238495813	actin cortical patch assembly protein Pan1, putative	Q5B1T1	Nuclear pore complex protein An-Mlp1	94	4e-20	YIR006C	Part of actin cytoskeleton-regulatory complex Pan1p-Sla1p-End3p, associates with actin patches on the cell cortex; promotes protein-protein interactions essential for endocytosis; previously thought to be a subunit of poly(A) ribonuclease	417	e-117
gi|238496065	thioredoxin TrxA	Q5BHA5	Protein disulfide-isomerase	48	8e-08	YCL043C	Protein disulfide isomerase; multifunctional protein resident in the endoplasmic reticulum lumen, essential for the formation of disulfide bonds in secretory and cell-surface proteins, unscrambles non-native disulfide bonds; forms a complex with Mnl1p that has exomannosidase activity, processing unfolded protein-bound Man8GlcNAc2 oligosaccharides to Man7GlcNAc2 which promotes degradation in the u…	51	1e-08
gi|238496083	APSES transcription factor,putative	Q5BDU2	La domain family	56	2e-09	YFR016C	Putative protein of unknown function; green fluorescent protein (GFP)-fusion protein localizes to the cytoplasm and bud; interacts with Spa2p; YFL016C is not an essential gene	54	2e-08
gi|238496279	TORC1 growth control complex subunit Kog1, putative	Q5BGM5	Small nucleolar ribonucleoprotein complex subunit Dip2, putative	53	7e-08
gi|238496375	3-isopropylmalate dehydratase,putative	Q5B0P4	3-isopropylmalate dehydratase OS=Emericella nidulans	1395	0	YGL009C	Isopropylmalate isomerase, catalyzes the second step in the leucine biosynthesis pathway"	946	0
gi|238496439	MFS monosaccharide transporter, putative	Q5AUU9	Putative uncharacterized protein	195	2e-51	YHR094C	Low-affinity glucose transporter of the major facilitator superfamily, expression is induced by Hxk2p in the presence of glucose and repressed by Rgt1p when glucose is limiting	462	e-131
gi|238496469	Mob1 family protein	Q5B0S9	Putative uncharacterized protein	50	1e-07	YIL106W	Component of the mitotic exit network; associates with and is required for the activation and Cdc15p-dependent phosphorylation of the Dbf2p kinase; required for cytokinesis and cell separation; component of the CCR4 transcriptional complex	55	1e-08
gi|238496481	signal transduction protein BroA, putative	P79020	pH-response regulator protein palA/RIM20	201	6e-53	YDL140C	RNA polymerase II largest subunit B220, part of central core; phosphorylation of C-terminal heptapeptide repeat domain regulates association with transcription and splicing factors; similar to bacterial beta-prime	60	9e-10
gi|238496501	transcriptional corepressor Cyc8, putative	P17885	Protein bimA	69	6e-13	YBR112C	General transcriptional co-repressor, acts together with Tup1p; also acts as part of a transcriptional co-activator complex that recruits the SWI/SNF and SAGA complexes to promoters; can form the prion [OCT+]	476	e-135
gi|238496545	YagE family protein	Q5AZG7	Putative uncharacterized protein	776	0	YFR048W	Cytosolic protein required for sporulation	154	1e-38
gi|238496725	conserved hypothetical protein	Q5B070	Putative uncharacterized protein	46	2e-06	YKR092C	Nucleolar, serine-rich protein with a role in preribosome assembly or transport; may function as a chaperone of small nucleolar ribonucleoprotein particles (snoRNPs); immunologically and structurally to rat Nopp140	49	8e-07
gi|238496733	protein transport protein	Q5BDD7	Putative uncharacterized protein	80	3e-16	YDL195W	Component of the Sec13p-Sec31p complex of the COPII vesicle coat, required for vesicle formation in ER to Golgi transport; mutant has increased aneuploidy tolerance	530	e-151
gi|238496753	KH domain protein					YLL032C	Protein of unknown function that may interact with ribosomes, based on co-purification experiments; green fluorescent protein (GFP)-fusion protein localizes to the cytoplasm; YLL032C is not an essential gene	97	5e-21
gi|238496761	chitin synthase ChsE	Q5AS68	Aspergillus nidulans myosin V homolog	162	7e-41	YBR023C	Chitin synthase III, catalyzes the transfer of N-acetylglucosamine (GlcNAc) to chitin; required for synthesis of the majority of cell wall chitin, the chitin ring during bud emergence, and spore wall chitosan	444	e-125
gi|238496827	GYF domain protein	Q5AZQ2	GYF domain protein	2179	0	YPL105C	Protein of unknown function that influences nuclear pore distribution; co-purifies with ribosomes; contains a GYF domain, which bind proline-rich sequences; deletion extends chronological lifespan	94	5e-20
gi|238496847	DRAP deaminase, putative					YOL066C	Bifunctional enzyme with DRAP deaminase and tRNA:pseudouridine synthase activity; the deaminase catalyzes the third step in riboflavin biosynthesis and the synthase catalyzes formation of pseudouridine at position 32 in cytoplasmic tRNAs	112	2e-26
gi|238496967	plasma membrane SNARE protein(Sec9), putative					YGR009C	t-SNARE protein important for fusion of secretory vesicles with the plasma membrane; similar to but not functionally redundant with Spo20p; SNAP-25 homolog	191	6e-50
gi|238498016	hybrid PKS/NRPS enzyme,putative	Q5B768	Polyketide synthase, putative (JCVI)	783	0
gi|238498052	jumonji family transcription factor, putative	Q5AU19	PHD transcription factor (Rum1), putative	112	5e-26	YER169W	JmjC domain-containing histone demethylase; specifically demethylates H3K36 tri- and dimethyl modification states; associates with actively transcribed (RNA polymerase II) regions in vivo and specifically targets H3K36 in its trimethylation state as its substrate; transcriptional repressor of PHR1; Rph1p phosphorylation during DNA damage is under control of the MEC1-RAD53 pathway	290	2e-79
gi|238498058	Acyl CoA binding protein,putative					YPL190C	Single stranded RNA binding protein; acidic ribonucleoprotein; required for termination of non-poly(A) transcripts and efficient splicing; interacts with Nrd1p	46	4e-06
gi|238498168	nuclear and cytoplasmic polyadenylated RNA-binding protein pub1	Q5ARJ0	Putative RNA binding proteinPutative uncharacterized protein	155	2e-39	YER165W	Poly(A) binding protein, part of the 3'-end RNA-processing complex, mediates interactions between the 5' cap structure and the 3' mRNA poly(A) tail, involved in control of poly(A) tail length, interacts with translation factor eIF-4G	115	6e-27
gi|238498236	conserved hypothetical protein	Q5BDW2	Putative uncharacterized protein	50	2e-07	YKR092C	Nucleolar, serine-rich protein with a role in preribosome assembly or transport; may function as a chaperone of small nucleolar ribonucleoprotein particles (snoRNPs); immunologically and structurally to rat Nopp140	57	3e-09
gi|238498316	cell wall biogenesis protein phosphatase Ssd1, putative	Q5B723	Putative TeaA receptor TeaR	260	1e-70	YDR293C	Translational repressor with a role in cell wall polar growth and integrity; regulated by Cbk1p phosphorylation to effect bud-specific translational control of specific mRNAs; interacts with TOR pathway components	718	0
gi|238498334	adhesion regulating molecule,putative					YLR421C	Subunit of the 19S regulatory particle of the 26S proteasome lid; acts as a ubiquitin receptor for the proteasome; null mutants accumulate ubiquitinated Gcn4p and display decreased 26S proteasome stability	57	2e-09
gi|238498792	A kinase anchor protein,putative	Q5B493	PA and RING finger domain protein	41	7e-05	YGL023C	Protein binding phosphatidylinositol 3-phosphate, involved in telomere-proximal repression of gene expression; similar to Fab1 and Vps27	56	5e-09
gi|238498916	cyclophilin-type peptidyl-prolyl cis-trans isomerase, putative	Q5B465	Putative uncharacterized protein	62	3e-11	YDR155C	Cytoplasmic peptidyl-prolyl cis-trans isomerase (cyclophilin), catalyzes the cis-trans isomerization of peptide bonds N-terminal to proline residues; binds the drug cyclosporin A	64	3e-11
gi|238499005	fatty acid synthase beta subunit, putative	Q5AV07	Fatty acid synthase beta subunit, putative	1733	0
gi|238499433	eukaryotic translation initiation factor eIF-1A subunit, putative
gi|238499451	2-dehydropantoate 2-reductase,putative	Q5BB54	THO complex component (Rlr1), putative	54	1e-08	YPL032C	Protein of unknown function, mutant phenotype suggests a potential role in vacuolar function; green fluorescent protein (GFP)-fusion protein localizes to the cell periphery, cytoplasm, bud, and bud neck	86	9e-18
gi|238499491	nascent polypeptide-associatedcomplex (NAC) subunit, putative					YPL037C	Subunit beta1 of the nascent polypeptide-associated complex (NAC) involved in protein targeting, associated with cytoplasmic ribosomes; enhances DNA binding of the Gal4p activator; homolog of human BTF3b	108	2e-25
gi|238499569	peptidyl-prolyl cis-trans isomerase					YDR155C	Cytoplasmic peptidyl-prolyl cis-trans isomerase (cyclophilin), catalyzes the cis-trans isomerization of peptide bonds N-terminal to proline residues; binds the drug cyclosporin A	224	3e-60
gi|238499601	conserved hypothetical protein	C8VIR1	Calmodulin-binding coil-coil protein	42	3e-05	YHR023W	Type II myosin heavy chain, required for wild-type cytokinesis and cell separation; localizes to the actomyosin ring; binds to myosin light chains Mlc1p and Mlc2p through its IQ1 and IQ2 motifs respectively	48	1e-06
gi|238499643	histone deacetylase RpdA/Rpd3	Q5AZH0	Midasin	54	2e-08	YNL021W	Putative catalytic subunit of a class II histone deacetylase complex that also contains Hda2p and Hda3p; Hda1p interacts with the Hda2p-Hda3p subcomplex to form an active tetramer; deletion increases histone H2B, H3 and H4 acetylation	127	2e-30
gi|238499657	conserved hypothetical protein	Q5B0S9	Putative uncharacterized protein	44	2e-05
gi|238499661	14-3-3 family protein ArtA,putative					YER177W	14-3-3 protein, major isoform; controls proteome at post-transcriptional level, binds proteins and DNA, involved in regulation of many processes including exocytosis, vesicle transport, Ras/MAPK signaling, and rapamycin-sensitive signaling	368	e-103
gi|238499747	protein kinase, putative	Q5BF58	Protein kinase, putative	101	8e-23	YNL183C	Protein kinase that stabilizes several plasma membrane amino acid transporters by antagonizing their ubiquitin-mediated degradation; phosphorylates Aly2p	323	3e-89
gi|238499815	Ran-specific GTPase-activating protein 1, putative					YDR002W	Ran GTPase binding protein; involved in nuclear protein import and RNA export, ubiquitin-mediated protein degradation during the cell cycle; shuttles between the nucleus and cytoplasm; is essential; homolog of human RanBP1	228	9e-61
gi|238499859	integral membrane protein(Ptm1), putative					YKL039W	Protein of unknown function, copurifies with late Golgi vesicles containing the v-SNARE Tlg2p	260	2e-70
gi|238501174	ATP-binding cassette transporter, putative	Q5B4L3	ABC heavy metal ion transporter	99	4e-22	YGR281W	Plasma membrane ATP-binding cassette (ABC) transporter, multidrug transporter mediates export of many different organic anions including oligomycin; similar to human cystic fibrosis transmembrane receptor (CFTR)	276	6e-75
gi|238501406	cAMP-dependent protein kinase-like, putative	Q5B8M0	Serine/threonine protein kinase, putative	160	1e-40	YHR205W	Protein kinase involved in transcriptional activation of osmostress-responsive genes; regulates G1 progression, cAPK activity, nitrogen activation of the FGM pathway; involved in life span regulation; homologous to mammalian Akt/PKB	619	e-178
gi|238501458	VHS domain protein	Q5BBL4	Class E vacuolar protein-sorting machinery protein hse1	54	2e-08	YDR358W	Golgi-localized protein with homology to gamma-adaptin, interacts with and regulates Arf1p and Arf2p in a GTP-dependent manner in order to facilitate traffic through the late Golgi	309	3e-85
gi|238501558	FKBP-type peptidyl-prolyl isomerase, putative	Q5AZH0	Midasin	60	2e-10	YML074C	Nucleolar peptidyl-prolyl cis-trans isomerase (PPIase); FK506 binding protein; phosphorylated by casein kinase II (Cka1p-Cka2p-Ckb1p-Ckb2p) and dephosphorylated by Ptp1p	293	1e-80
gi|238501668	assimilatory sulfite reductase					YHR042W	NADP-cytochrome P450 reductase; involved in ergosterol biosynthesis; associated and coordinately regulated with Erg11p	109	1e-24
gi|238501684	PHD finger domain protein,putative	Q5BDW2	Putative uncharacterized protein	71	1e-13	YPL181W	Protein that relieves transcriptional repression by binding to the Cyc8p-Tup1p corepressor and recruiting the SAGA complex to the repressed promoter; contains a PHD finger domain	70	5e-13
gi|238501784	conserved hypothetical protein	Q5B1T1	Nuclear pore complex protein An-Mlp1	62	4e-11	YJL020C	Protein possibly involved in assembly of actin patches; interacts with an actin assembly factor Las17p and with the SH3 domains of Type I myosins Myo3p and Myo5p; localized predominantly to cortical actin patches	54	3e-08
gi|238501852	conserved hypothetical protein	Q5AW34	Putative uncharacterized protein	1608	0	YLR337C	Proline-rich actin-associated protein involved in cytoskeletal organization and cytokinesis; related to mammalian Wiskott-Aldrich syndrome protein (WASP)-interacting protein (WIP)	56	2e-08
gi|238501932	hexokinase Kxk, putative					YGL253W	Hexokinase isoenzyme 2 that catalyzes phosphorylation of glucose in the cytosol; predominant hexokinase during growth on glucose; functions in the nucleus to repress expression of HXK1 and GLK1 and to induce expression of its own gene	541	e-155
gi|238501980	protein disulfide isomerase Pdi1, putative	Q5BHA5	Protein disulfide-isomerase	92	3e-20	YCL043C	Protein disulfide isomerase; multifunctional protein resident in the endoplasmic reticulum lumen, essential for the formation of disulfide bonds in secretory and cell-surface proteins, unscrambles non-native disulfide bonds; forms a complex with Mnl1p that has exomannosidase activity, processing unfolded protein-bound Man8GlcNAc2 oligosaccharides to Man7GlcNAc2 which promotes degradation in the u…	339	3e-94
gi|238502409	cell division control protein Cdc48	Q5B0D9	Putative uncharacterized protein	220	1e-58	YDL126C	ATPase involved in ubiquitin-mediated protein degradation; Cdc48p-Npl4p-Ufd1p complex participates in ER-associated degradation (ERAD) while Cdc48p-Npl4p-Vms1p complex participates in mitochondria-associated degradation (MAD); along with Npl4-Ufd1 complex, important for maintaining the cell wall integrity during heat stress to allow G1 progression	1230	0
gi|238502623	translation initiation factor 4B	C8VB25	Pre-mRNA splicing factor (Prp24), putative	48	5e-07	YPR163C	Translation initiation factor eIF-4B, has RNA annealing activity; contains an RNA recognition motif and binds to single-stranded RNA	75	7e-15
gi|238502845	vacuolar dynamin-like GTPase VpsA, putative	Q5B2A3	Putative uncharacterized protein	143	1e-35	YKR001C	Dynamin-like GTPase required for vacuolar sorting; also involved in actin cytoskeleton organization, endocytosis, late Golgi-retention of some proteins, regulation of peroxisome biogenesis	833	0
gi|238502867	glycogen synthase Gsy1,putative					YFR015C	Glycogen synthase with similarity to Gsy2p, the more highly expressed yeast homolog; expression induced by glucose limitation, nitrogen starvation, environmental stress, and entry into stationary phase	900	0
gi|238502917	MFS multidrug transporter,putative	C8VRA2	Putative multidrug resistance proteinPutative uncharacterized protein	392	e-110	YPR156C	Polyamine transport protein specific for spermine; localizes to the plasma membrane; member of the major facilitator superfamily	348	4e-97
gi|238503087	transcriptional regulator Cwf13/SkiP, putative	Q5BDW2	Putative uncharacterized protein	44	1e-05	YNL091W	Protein of unknown function, mediates sensitivity to salt stress; interacts physically with the splicing factor Msl1p and also displays genetic interaction with MSL1	46	8e-06
gi|238503175	SH3 domain protein (Cyk3),putative	Q5BDW2	Putative uncharacterized protein	53	5e-08	YDL117W	SH3-domain protein located in the mother-bud neck and the cytokinetic actin ring; mutant phenotype and genetic interactions suggest a role in cytokinesis	205	1e-53
gi|238503189	methylenetetrahydrofolate reductase	Q5AU15	Methylenetetrahydrofolate reductase	1202	0	YPL023C	Protein with methylenetetrahydrofolate reductase (MTHFR) activity in vitro; null mutant has no phenotype and is prototrophic for methionine; MET13 encodes major isozyme of MTHFR	523	e-149
gi|238503217	Cdc48-dependent protein degradation adaptor protein (Shp1), putative					YBL058W	UBX (ubiquitin regulatory X) domain-containing protein that regulates Glc7p phosphatase activity and interacts with Cdc48p; interacts with ubiquitylated proteins in vivo and is required for degradation of a ubiquitylated model substrate	182	3e-47
gi|238503325	HLH transcription factor(PalcA), putative	Q5B070	Putative uncharacterized protein	49	6e-07	YBR112C	General transcriptional co-repressor, acts together with Tup1p; also acts as part of a transcriptional co-activator complex that recruits the SWI/SNF and SAGA complexes to promoters; can form the prion [OCT+]	49	1e-06
gi|238503398	nucleosome assembly protein Nap1, putative	Q5BE66	Sas10/Utp3 family protein	45	3e-06	YKR048C	Protein that interacts with mitotic cyclin Clb2p; required for the regulation of microtubule dynamics during mitosis; controls bud morphogenesis; involved in the transport of H2A and H2B histones to the nucleus; phosphorylated by CK2	340	1e-94
gi|238503480	calcium/calmodulin dependent protein kinase, putative	Q5B8M0	Serine/threonine protein kinase, putative	114	1e-26	YER129W	Upstream serine/threonine kinase for the SNF1 complex; partially redundant with Elm1p and Tos3p; members of this family have functional orthology with LKB1, a mammalian kinase associated with Peutz-Jeghers cancer-susceptibility syndrome	172	9e-44
gi|238503490	UV excision repair protein	Q5BDB8	Cytoskeleton assembly control protein Sla1, putative	42	3e-05	YEL037C	Protein with ubiquitin-like N terminus, subunit of Nuclear Excision Repair Factor 2 (NEF2) with Rad4p that binds damaged DNA; enhances protein deglycosylation activity of Png1p; also involved, with Rad4p, in ubiquitylated protein turnover	209	4e-55
gi|238503564	MAP kinase kinase kinase Ste11	Q5B8M0	Serine/threonine protein kinase, putative	102	6e-23	YJL095W	Mitogen-activated protein (MAP) kinase kinase kinase acting in the protein kinase C signaling pathway, which controls cell integrity; upon activation by Pkc1p phosphorylates downstream kinases Mkk1p and Mkk2p	234	1e-62
gi|238503844	conserved lysine-rich protein,putative	Q5BDD7	Putative uncharacterized protein	70	1e-13	YKR092C	Nucleolar, serine-rich protein with a role in preribosome assembly or transport; may function as a chaperone of small nucleolar ribonucleoprotein particles (snoRNPs); immunologically and structurally to rat Nopp140	69	8e-13
gi|238503970	capsule-associated protein CAP1, putative					YLR337C	Proline-rich actin-associated protein involved in cytoskeletal organization and cytokinesis; related to mammalian Wiskott-Aldrich syndrome protein (WASP)-interacting protein (WIP)	47	1e-05
gi|238504090	dynactin subunit, putative	Q5B791	Putative uncharacterized protein	549	e-158
gi|238504142	thioredoxin reductase Trr1/Trr2, putative	C8VEZ6	Glutamate synthase	45	3e-06
gi|238504226	conserved hypothetical protein	Q5BBY2	Putative uncharacterized protein	1801	0	YKR092C	Nucleolar, serine-rich protein with a role in preribosome assembly or transport; may function as a chaperone of small nucleolar ribonucleoprotein particles (snoRNPs); immunologically and structurally to rat Nopp140	55	3e-08
gi|238504324	RNA recognition motif (rrm) domain containing protein, putative	Q5BB54	THO complex component (Rlr1), putative	42	7e-06	YCL011C	Poly(A+) RNA-binding protein, involved in the export of mRNAs from the nucleus to the cytoplasm; similar to Hrb1p and Npl3p; also binds single-stranded telomeric repeat sequence in vitro	47	9e-07
gi|238505178	sister chromatid cohesion protein (Eso1), putative	Q5B7V7	Putative uncharacterized protein	46	3e-06
gi|238505256	myosin type II heavy chain,putative	Q5AS68	Aspergillus nidulans myosin V homolog	513	e-146	YHR023W	Type II myosin heavy chain, required for wild-type cytokinesis and cell separation; localizes to the actomyosin ring; binds to myosin light chains Mlc1p and Mlc2p through its IQ1 and IQ2 motifs respectively	910	0
gi|238505298	ran GTPase activating protein 1 (RNA1 protein)	Q5B8K9	Conserved glutamic acid-rich protein	49	3e-07	YMR235C	GTPase activating protein (GAP) for Gsp1p, involved in nuclear transport	279	2e-76
gi|238505461	pyridoxamine phosphate oxidase, putative					YPR172W	Protein of unknown function, transcriptionally activated by Yrm1p along with genes involved in multidrug resistance	80	2e-16
gi|238505544	septin					YJR076C	Component of the septin ring of the mother-bud neck that is required for cytokinesis; septins recruit proteins to the neck and can act as a barrier to diffusion at the membrane, and they comprise the 10nm filaments seen with EM	86	6e-18
gi|238506014	conserved hypothetical protein	Q5BDD7	Putative uncharacterized protein	52	3e-08	YLR337C	Proline-rich actin-associated protein involved in cytoskeletal organization and cytokinesis; related to mammalian Wiskott-Aldrich syndrome protein (WASP)-interacting protein (WIP)	64	2e-11
gi|238506038	oxysterol binding protein(Osh3), putative					YHR073W	Member of an oxysterol-binding protein family with seven members in S. cerevisiae; family members have overlapping, redundant functions in sterol metabolism and collectively perform a function essential for viability	433	e-122
gi|238506094	chitin synthase activator(Chs3), putative	Q5AVK2	Pom1 kinase homologue pomA	50	3e-07	YBL061C	Activator of Chs3p (chitin synthase III), recruits Chs3p to the bud neck via interaction with Bni4p; has similarity to Shc1p, which activates Chs3p during sporulation	126	4e-30
gi|238506583	conserved hypothetical protein	C8VHQ9	Putative uncharacterized protein	276	6e-76
gi|238506885	helicase, putative	Q5B5J3	TBP associated factor (Mot1), putative	60	2e-10	YLR032W	DNA helicase proposed to promote replication fork regression during postreplication repair by template switching; RING finger containing ubiquitin ligase; stimulates the synthesis of free and PCNA-bound polyubiquitin chains by Ubc13p-Mms2p	132	6e-32
gi|238506889	conserved hypothetical protein	Q5BDB8	Cytoskeleton assembly control protein Sla1, putative	64	2e-11	YKL204W	eIF4E-associated protein, competes with eIF4G for binding to eIF4E; inhibits cap-dependent translation; functions independently of eIF4E to maintain genetic stability; plays a role in cell growth, implicated in the TOR signaling cascade	55	2e-08
gi|238507277	methyltransferase LaeA-like,putative	Q5BDW2	Putative uncharacterized protein	53	1e-08
gi|238507547	cell cycle checkpoint protein Rad17, putative					YOR217W	Subunit of heteropentameric Replication factor C (RF-C), which is a DNA binding protein and ATPase that acts as a clamp loader of the proliferating cell nuclear antigen (PCNA) processivity factor for DNA polymerases delta and epsilon	56	9e-09
gi|238507553	actin binding protein,putative					YCR088W	Actin-binding protein of the cortical actin cytoskeleton, important for activation of the Arp2/3 complex that plays a key role actin in cytoskeleton organization	94	2e-20
gi|238507808	conserved hypothetical protein	Q5AR72	Putative uncharacterized protein	83	8e-18
gi|238507870	conserved hypothetical protein	Q5B0S9	Putative uncharacterized protein	71	8e-14	YMR317W	Putative protein of unknown function with some similarity to sialidase from Trypanosoma; YMR317W is not an essential gene	77	3e-15
gi|238508467	AAA family ATPase, putative	Q5B5E4	Putative uncharacterized protein	152	6e-38	YGR270W	Protein that localizes to chromatin and has a role in regulation of histone gene expression; has a bromodomain-like region that interacts with the N-terminal tail of histone H3, and an ATPase domain; potentially phosphorylated by Cdc28p	724	0
