# Supplementary material for: Global Phosphoproteomic Analysis Reveals the Involvement of Phosphorylation in Aflatoxins Biosynthesis in the Pathogenic Fungus Aspergillus flavus
Source: Sci Rep. 2016 Sep 26;6:34078. doi: 10.1038/srep34078 (PMC5036175; doi:10.1038/srep34078)
Supplement: Supplementary Table S3 [file srep34078-s4.xlsx]

## Sheet: Sheet1
Supplementary Table S3. GO classification of phosphorylated proteins using Blast2GO, according to their biological process and molecular function.
Biological process			Molecular function
GO ID	Term	Accessions	GO ID	Term	Accessions
GO:51704	multi-organism process	gi|238506197	GO:16209	antioxidant activity	gi|238504142
GO:3	reproduction	gi|238506197	GO:988	protein binding transcription factor activity	gi|238493929
GO:32501	multicellular organismal process	gi|238506197	GO:1071	nucleic acid binding transcription factor activity	gi|238492034
GO:1906	cell killing	gi|238506197	GO:1071	nucleic acid binding transcription factor activity	gi|238496083
GO:32502	developmental process	gi|238506197	GO:1071	nucleic acid binding transcription factor activity	gi|238492759
GO:32502	developmental process	gi|238489351	GO:60089	molecular transducer activity	gi|238485802
GO:23052	signaling	gi|238482073	GO:60089	molecular transducer activity	gi|238483287
GO:23052	signaling	gi|238483287	GO:60089	molecular transducer activity	gi|238499601
GO:23052	signaling	gi|238485802	GO:60089	molecular transducer activity	gi|238498670
GO:23052	signaling	gi|238499601	GO:30234	enzyme regulator activity	gi|238487844
GO:23052	signaling	gi|238482105	GO:30235	enzyme regulator activity	gi|238493401
GO:23052	signaling	gi|238488116	GO:30236	enzyme regulator activity	gi|238491506
GO:23052	signaling	gi|238503564	GO:30237	enzyme regulator activity	gi|238485874
GO:71840	cellular component organization or biogenesis	gi|238482677	GO:30238	enzyme regulator activity	gi|238488116
GO:71840	cellular component organization or biogenesis	gi|238492034	GO:30239	enzyme regulator activity	gi|238487650
GO:71840	cellular component organization or biogenesis	gi|238503398	GO:4872	receptor activity	gi|238486888
GO:71840	cellular component organization or biogenesis	gi|238489351	GO:4873	receptor activity	gi|238496171
GO:71840	cellular component organization or biogenesis	gi|238486572	GO:4874	receptor activity	gi|238496879
GO:71840	cellular component organization or biogenesis	gi|238499643	GO:4875	receptor activity	gi|238483287
GO:71840	cellular component organization or biogenesis	gi|238496411	GO:4876	receptor activity	gi|238499601
GO:71840	cellular component organization or biogenesis	gi|238487650	GO:4877	receptor activity	gi|238498670
GO:71840	cellular component organization or biogenesis	gi|238487610	GO:9055	electron carrier activity	gi|238486520
GO:71840	cellular component organization or biogenesis	gi|238486332	GO:9056	electron carrier activity	gi|238490946
GO:50896	response to stimulus	gi|238491536	GO:9057	electron carrier activity	gi|238494360
GO:50896	response to stimulus	gi|238503490	GO:9058	electron carrier activity	gi|238496065
GO:50896	response to stimulus	gi|238482073	GO:9059	electron carrier activity	gi|238501980
GO:50896	response to stimulus	gi|238486744	GO:9060	electron carrier activity	gi|238490358
GO:50896	response to stimulus	gi|238507547	GO:5198	structural molecule activity	gi|238489197
GO:50896	response to stimulus	gi|238505178	GO:5199	structural molecule activity	gi|238486572
GO:50896	response to stimulus	gi|238504142	GO:5200	structural molecule activity	gi|238486936
GO:50896	response to stimulus	gi|238490041	GO:5201	structural molecule activity	gi|238493355
GO:50896	response to stimulus	gi|238483287	GO:5202	structural molecule activity	gi|238493357
GO:50896	response to stimulus	gi|238485802	GO:5203	structural molecule activity	gi|238489911
GO:50896	response to stimulus	gi|238499601	GO:5204	structural molecule activity	gi|238482753
GO:50896	response to stimulus	gi|238482105	GO:5215	transporter activity	gi|238483999
GO:50896	response to stimulus	gi|238488116	GO:5216	transporter activity	gi|238483833
GO:50896	response to stimulus	gi|238503564	GO:5217	transporter activity	gi|238501174
GO:50896	response to stimulus	gi|238487650	GO:5218	transporter activity	gi|238485792
GO:65007	biological regulation	gi|238482073	GO:5219	transporter activity	gi|238484539
GO:65007	biological regulation	gi|238506197	GO:5220	transporter activity	gi|238488507
GO:65007	biological regulation	gi|238496065	GO:5221	transporter activity	gi|238488573
GO:65007	biological regulation	gi|238501980	GO:5222	transporter activity	gi|238496439
GO:65007	biological regulation	gi|238487844	GO:5223	transporter activity	gi|238492475
GO:65007	biological regulation	gi|238493401	GO:3824	catalytic activity	gi|238490478
GO:65007	biological regulation	gi|238496171	GO:3825	catalytic activity	gi|238484431
GO:65007	biological regulation	gi|238491506	GO:3826	catalytic activity	gi|238486686
GO:65007	biological regulation	gi|238483287	GO:3827	catalytic activity	gi|238493917
GO:65007	biological regulation	gi|238485802	GO:3828	catalytic activity	gi|238489539
GO:65007	biological regulation	gi|238499601	GO:3829	catalytic activity	gi|238494360
GO:65007	biological regulation	gi|238482105	GO:3830	catalytic activity	gi|238490358
GO:65007	biological regulation	gi|238488116	GO:3831	catalytic activity	gi|238487610
GO:65007	biological regulation	gi|238503564	GO:3832	catalytic activity	gi|238502845
GO:65007	biological regulation	gi|238487102	GO:3833	catalytic activity	gi|238488587
GO:65007	biological regulation	gi|238494360	GO:3834	catalytic activity	gi|238505178
GO:65007	biological regulation	gi|238487870	GO:3835	catalytic activity	gi|238496847
GO:65007	biological regulation	gi|238485874	GO:3836	catalytic activity	gi|238487102
GO:65007	biological regulation	gi|238484669	GO:3837	catalytic activity	gi|238498792
GO:65007	biological regulation	gi|238485514	GO:3838	catalytic activity	gi|238493990
GO:65007	biological regulation	gi|238486744	GO:3839	catalytic activity	gi|238492475
GO:65007	biological regulation	gi|238492034	GO:3840	catalytic activity	gi|238491802
GO:65008	biological regulation	gi|238493929	GO:3841	catalytic activity	gi|238493197
GO:65009	biological regulation	gi|238496083	GO:3842	catalytic activity	gi|238493371
GO:65010	biological regulation	gi|238499491	GO:3843	catalytic activity	gi|238498316
GO:65011	biological regulation	gi|238499815	GO:3844	catalytic activity	gi|238496375
GO:65012	biological regulation	gi|238492759	GO:3845	catalytic activity	gi|238491762
GO:51179	localization	gi|238498670	GO:3846	catalytic activity	gi|238484283
GO:51180	localization	gi|238483999	GO:3847	catalytic activity	gi|238489765
GO:51181	localization	gi|238495618	GO:3848	catalytic activity	gi|238489999
GO:51182	localization	gi|238496439	GO:3849	catalytic activity	gi|238503189
GO:51183	localization	gi|238502917	GO:3850	catalytic activity	gi|238487794
GO:51184	localization	gi|238483833	GO:3851	catalytic activity	gi|238493723
GO:51185	localization	gi|238501174	GO:3852	catalytic activity	gi|238496827
GO:51186	localization	gi|238484539	GO:3853	catalytic activity	gi|238503175
GO:51187	localization	gi|238494234	GO:3854	catalytic activity	gi|238496761
GO:51188	localization	gi|238496733	GO:3855	catalytic activity	gi|238494286
GO:51189	localization	gi|238501458	GO:3856	catalytic activity	gi|238482681
GO:51190	localization	gi|238496171	GO:3857	catalytic activity	gi|238505256
GO:51191	localization	gi|238493197	GO:3858	catalytic activity	gi|238483833
GO:51192	localization	gi|238499815	GO:3859	catalytic activity	gi|238501174
GO:51193	localization	gi|238485792	GO:3860	catalytic activity	gi|238499451
GO:51194	localization	gi|238487306	GO:3861	catalytic activity	gi|238488551
GO:51195	localization	gi|238488507	GO:3862	catalytic activity	gi|238501980
GO:51196	localization	gi|238495813	GO:3863	catalytic activity	gi|238483725
GO:51197	localization	gi|238489197	GO:3864	catalytic activity	gi|238498916
GO:51198	localization	gi|238487652	GO:3865	catalytic activity	gi|238499569
GO:51199	localization	gi|238488573	GO:3866	catalytic activity	gi|238501558
GO:51200	localization	gi|238496481	GO:3867	catalytic activity	gi|238504142
GO:51201	localization	gi|238499491	GO:3868	catalytic activity	gi|238501932
GO:51202	localization	gi|238482753	GO:3869	catalytic activity	gi|238490946
GO:51203	localization	gi|238495166	GO:3870	catalytic activity	gi|238501448
GO:51204	localization	gi|238485950	GO:3871	catalytic activity	gi|238503976
GO:51205	localization	gi|238498058	GO:3872	catalytic activity	gi|238482677
GO:51206	localization	gi|238506038	GO:3873	catalytic activity	gi|238484963
GO:51207	localization	gi|238492475	GO:3874	catalytic activity	gi|238508467
GO:51208	localization	gi|238486206	GO:3875	catalytic activity	gi|238484383
GO:9987	cellular process	gi|238482677	GO:3876	catalytic activity	gi|238501668
GO:9987	cellular process	gi|238485740	GO:3877	catalytic activity	gi|238483287
GO:9987	cellular process	gi|238502409	GO:3878	catalytic activity	gi|238499601
GO:9987	cellular process	gi|238484283	GO:3879	catalytic activity	gi|238506885
GO:9987	cellular process	gi|238496375	GO:3880	catalytic activity	gi|238488841
GO:9987	cellular process	gi|238492034	GO:3881	catalytic activity	gi|238499925
GO:9987	cellular process	gi|238504090	GO:3882	catalytic activity	gi|238498016
GO:9987	cellular process	gi|238503398	GO:3883	catalytic activity	gi|238502867
GO:9987	cellular process	gi|238489351	GO:3884	catalytic activity	gi|238485792
GO:9987	cellular process	gi|238491536	GO:3885	catalytic activity	gi|238496065
GO:9987	cellular process	gi|238505428	GO:3886	catalytic activity	gi|238497666
GO:9987	cellular process	gi|238485722	GO:3887	catalytic activity	gi|238499643
GO:9987	cellular process	gi|238493990	GO:3888	catalytic activity	gi|238488132
GO:9987	cellular process	gi|238498792	GO:3889	catalytic activity	gi|238501948
GO:9987	cellular process	gi|238501932	GO:3890	catalytic activity	gi|238491914
GO:9987	cellular process	gi|238506919	GO:3891	catalytic activity	gi|238488130
GO:9987	cellular process	gi|238484929	GO:3892	catalytic activity	gi|238484929
GO:9987	cellular process	gi|238503490	GO:3893	catalytic activity	gi|238485722
GO:9987	cellular process	gi|238482073	GO:3894	catalytic activity	gi|238484675
GO:9987	cellular process	gi|238483999	GO:3895	catalytic activity	gi|238486858
GO:9987	cellular process	gi|238495618	GO:3896	catalytic activity	gi|238505461
GO:9987	cellular process	gi|238496439	GO:3897	catalytic activity	gi|238486520
GO:9987	cellular process	gi|238502917	GO:3898	catalytic activity	gi|238493241
GO:9987	cellular process	gi|238483833	GO:3899	catalytic activity	gi|238501406
GO:9987	cellular process	gi|238501174	GO:3900	catalytic activity	gi|238502409
GO:9987	cellular process	gi|238486744	GO:3901	catalytic activity	gi|238507547
GO:9987	cellular process	gi|238507547	GO:3902	catalytic activity	gi|238486730
GO:9987	cellular process	gi|238505178	GO:3903	catalytic activity	gi|238488637
GO:9987	cellular process	gi|238505461	GO:3904	catalytic activity	gi|238507277
GO:9987	cellular process	gi|238486906	GO:3905	catalytic activity	gi|238508816
GO:9987	cellular process	gi|238492281	GO:3906	catalytic activity	gi|238483999
GO:9987	cellular process	gi|238491914	GO:3907	catalytic activity	gi|238486088
GO:9987	cellular process	gi|238502867	GO:3908	catalytic activity	gi|238491506
GO:9987	cellular process	gi|238504142	GO:3909	catalytic activity	gi|238503480
GO:9987	cellular process	gi|238495985	GO:3910	catalytic activity	gi|238499005
GO:9987	cellular process	gi|238496065	GO:3911	catalytic activity	gi|238500089
GO:9987	cellular process	gi|238501980	GO:3912	catalytic activity	gi|238487650
GO:9987	cellular process	gi|238487844	GO:3913	catalytic activity	gi|238488010
GO:9987	cellular process	gi|238493401	GO:3914	catalytic activity	gi|238489771
GO:9987	cellular process	gi|238493723	GO:3915	catalytic activity	gi|238499747
GO:9987	cellular process	gi|238501448	GO:3916	catalytic activity	gi|238503564
GO:9987	cellular process	gi|238499005	GO:3917	catalytic activity	gi|238483007
GO:9987	cellular process	gi|238493917	GO:3918	catalytic activity	gi|238485950
GO:9987	cellular process	gi|238486572	GO:3919	catalytic activity	gi|238503970
GO:9987	cellular process	gi|238499643	GO:3920	catalytic activity	gi|238490041
GO:9987	cellular process	gi|238496171	GO:3921	catalytic activity	gi|238490976
GO:9987	cellular process	gi|238491762	GO:3922	catalytic activity	gi|238505428
GO:9987	cellular process	gi|238487610	GO:3923	catalytic activity	gi|238495188
GO:9987	cellular process	gi|238502845	GO:3924	catalytic activity	gi|238489275
GO:9987	cellular process	gi|238488587	GO:3925	catalytic activity	gi|238487802
GO:9987	cellular process	gi|238493197	GO:3926	catalytic activity	gi|238506919
GO:9987	cellular process	gi|238499815	GO:3927	catalytic activity	gi|238495985
GO:9987	cellular process	gi|238496411	GO:3928	catalytic activity	gi|238496279
GO:9987	cellular process	gi|238487306	GO:5488	binding	gi|238490756
GO:9987	cellular process	gi|238488507	GO:5489	binding	gi|238484669
GO:9987	cellular process	gi|238484963	GO:5490	binding	gi|238499661
GO:9987	cellular process	gi|238508467	GO:5491	binding	gi|238487102
GO:9987	cellular process	gi|238484383	GO:5492	binding	gi|238486686
GO:9987	cellular process	gi|238503189	GO:5493	binding	gi|238486858
GO:9987	cellular process	gi|238483287	GO:5494	binding	gi|238484929
GO:9987	cellular process	gi|238485802	GO:5495	binding	gi|238497666
GO:9987	cellular process	gi|238499601	GO:5496	binding	gi|238503976
GO:9987	cellular process	gi|238489539	GO:5497	binding	gi|238485792
GO:9987	cellular process	gi|238489197	GO:5498	binding	gi|238491536
GO:9987	cellular process	gi|238486730	GO:5499	binding	gi|238484779
GO:9987	cellular process	gi|238484539	GO:5500	binding	gi|238488116
GO:9987	cellular process	gi|238487652	GO:5501	binding	gi|238493929
GO:9987	cellular process	gi|238488573	GO:5502	binding	gi|238492475
GO:9987	cellular process	gi|238501458	GO:5503	binding	gi|238486206
GO:9987	cellular process	gi|238493517	GO:5504	binding	gi|238489275
GO:9987	cellular process	gi|238493653	GO:5505	binding	gi|238496827
GO:9987	cellular process	gi|238482105	GO:5506	binding	gi|238503175
GO:9987	cellular process	gi|238488116	GO:5507	binding	gi|238496171
GO:9987	cellular process	gi|238503564	GO:5508	binding	gi|238499925
GO:9987	cellular process	gi|238494234	GO:5509	binding	gi|238485950
GO:9987	cellular process	gi|238482753	GO:5510	binding	gi|238490946
GO:9987	cellular process	gi|238490478	GO:5511	binding	gi|238505461
GO:9987	cellular process	gi|238499925	GO:5512	binding	gi|238493723
GO:9987	cellular process	gi|238484779	GO:5513	binding	gi|238484431
GO:9987	cellular process	gi|238493929	GO:5514	binding	gi|238501448
GO:9987	cellular process	gi|238495166	GO:5515	binding	gi|238498016
GO:9987	cellular process	gi|238483725	GO:5516	binding	gi|238484291
GO:9987	cellular process	gi|238487650	GO:5517	binding	gi|238489351
GO:9987	cellular process	gi|238488010	GO:5518	binding	gi|238495813
GO:9987	cellular process	gi|238489771	GO:5519	binding	gi|238505256
GO:9987	cellular process	gi|238493241	GO:5520	binding	gi|238507553
GO:9987	cellular process	gi|238494360	GO:5521	binding	gi|238496375
GO:9987	cellular process	gi|238499747	GO:5522	binding	gi|238494286
GO:9987	cellular process	gi|238501406	GO:5523	binding	gi|238487610
GO:9987	cellular process	gi|238503480	GO:5524	binding	gi|238502845
GO:9987	cellular process	gi|238483007	GO:5525	binding	gi|238505544
GO:9987	cellular process	gi|238508816	GO:5526	binding	gi|238488587
GO:9987	cellular process	gi|238487102	GO:5527	binding	gi|238482677
GO:9987	cellular process	gi|238498916	GO:5528	binding	gi|238483287
GO:9987	cellular process	gi|238499569	GO:5529	binding	gi|238483725
GO:9987	cellular process	gi|238501558	GO:5530	binding	gi|238484963
GO:9987	cellular process	gi|238494286	GO:5531	binding	gi|238485722
GO:9987	cellular process	gi|238488130	GO:5532	binding	gi|238487650
GO:9987	cellular process	gi|238496847	GO:5533	binding	gi|238488010
GO:9987	cellular process	gi|238488551	GO:5534	binding	gi|238488551
GO:9987	cellular process	gi|238503976	GO:5535	binding	gi|238489771
GO:9987	cellular process	gi|238487870	GO:5536	binding	gi|238490041
GO:9987	cellular process	gi|238493407	GO:5537	binding	gi|238491802
GO:9987	cellular process	gi|238503087	GO:5538	binding	gi|238491914
GO:9987	cellular process	gi|238485874	GO:5539	binding	gi|238493197
GO:9987	cellular process	gi|238482681	GO:5540	binding	gi|238493241
GO:9987	cellular process	gi|238496031	GO:5541	binding	gi|238493371
GO:9987	cellular process	gi|238501948	GO:5542	binding	gi|238493990
GO:9987	cellular process	gi|238493355	GO:5543	binding	gi|238494062
GO:9987	cellular process	gi|238483639	GO:5544	binding	gi|238494360
GO:9987	cellular process	gi|238486914	GO:5545	binding	gi|238496761
GO:9987	cellular process	gi|238487802	GO:5546	binding	gi|238499601
GO:9987	cellular process	gi|238488038	GO:5547	binding	gi|238499747
GO:9987	cellular process	gi|238488891	GO:5548	binding	gi|238501406
GO:9987	cellular process	gi|238493297	GO:5549	binding	gi|238501932
GO:9987	cellular process	gi|238499433	GO:5550	binding	gi|238502409
GO:9987	cellular process	gi|238502623	GO:5551	binding	gi|238503480
GO:9987	cellular process	gi|238483855	GO:5552	binding	gi|238503564
GO:9987	cellular process	gi|238486936	GO:5553	binding	gi|238506885
GO:9987	cellular process	gi|238493357	GO:5554	binding	gi|238506919
GO:9987	cellular process	gi|238489911	GO:5555	binding	gi|238507547
GO:9987	cellular process	gi|238485950	GO:5556	binding	gi|238508467
GO:9987	cellular process	gi|238505544	GO:5557	binding	gi|238483833
GO:9987	cellular process	gi|238486332	GO:5558	binding	gi|238483007
GO:9987	cellular process	gi|238484669	GO:5559	binding	gi|238501174
GO:9987	cellular process	gi|238485514	GO:5560	binding	gi|238484383
GO:9987	cellular process	gi|238496083	GO:5561	binding	gi|238484539
GO:9987	cellular process	gi|238499491	GO:5562	binding	gi|238488507
GO:9987	cellular process	gi|238492759	GO:5563	binding	gi|238488573
GO:9987	cellular process	gi|238501684	GO:5564	binding	gi|238488637
GO:8152	metabolic process	gi|238482677	GO:5565	binding	gi|238489197
GO:8152	metabolic process	gi|238484283	GO:5566	binding	gi|238491506
GO:8152	metabolic process	gi|238496375	GO:5567	binding	gi|238496279
GO:8152	metabolic process	gi|238503398	GO:5568	binding	gi|238496501
GO:8152	metabolic process	gi|238491536	GO:5569	binding	gi|238500089
GO:8152	metabolic process	gi|238505428	GO:5570	binding	gi|238502717
GO:8152	metabolic process	gi|238485722	GO:5571	binding	gi|238503398
GO:8152	metabolic process	gi|238493990	GO:5572	binding	gi|238506094
GO:8152	metabolic process	gi|238498792	GO:5573	binding	gi|238486670
GO:8152	metabolic process	gi|238501932	GO:5574	binding	gi|238486730
GO:8152	metabolic process	gi|238506919	GO:5575	binding	gi|238486906
GO:8152	metabolic process	gi|238484929	GO:5576	binding	gi|238487844
GO:8152	metabolic process	gi|238503490	GO:5577	binding	gi|238488841
GO:8152	metabolic process	gi|238483999	GO:5578	binding	gi|238492034
GO:8152	metabolic process	gi|238486744	GO:5579	binding	gi|238493401
GO:8152	metabolic process	gi|238507547	GO:5580	binding	gi|238496847
GO:8152	metabolic process	gi|238505178	GO:5581	binding	gi|238498670
GO:8152	metabolic process	gi|238484675	GO:5582	binding	gi|238498792
GO:8152	metabolic process	gi|238486520	GO:5583	binding	gi|238501684
GO:8152	metabolic process	gi|238488841	GO:5584	binding	gi|238493917
GO:8152	metabolic process	gi|238489765	GO:5585	binding	gi|238492759
GO:8152	metabolic process	gi|238490041	GO:5586	binding	gi|238498052
GO:8152	metabolic process	gi|238490946	GO:5587	binding	gi|238483639
GO:8152	metabolic process	gi|238491914	GO:5588	binding	gi|238485560
GO:8152	metabolic process	gi|238492475	GO:5589	binding	gi|238486110
GO:8152	metabolic process	gi|238494360	GO:5590	binding	gi|238493407
GO:8152	metabolic process	gi|238496847	GO:5591	binding	gi|238498168
GO:8152	metabolic process	gi|238499451	GO:5592	binding	gi|238498916
GO:8152	metabolic process	gi|238501448	GO:5593	binding	gi|238501948
GO:8152	metabolic process	gi|238501948	GO:5594	binding	gi|238502623
GO:8152	metabolic process	gi|238503189	GO:5595	binding	gi|238504324
GO:8152	metabolic process	gi|238505461	GO:5596	binding	gi|238482681
GO:8152	metabolic process	gi|238499005	GO:5597	binding	gi|238492008
GO:8152	metabolic process	gi|238504142	GO:5598	binding	gi|238482739
GO:8152	metabolic process	gi|238482681	GO:5599	binding	gi|238483541
GO:8152	metabolic process	gi|238490358	GO:5600	binding	gi|238485748
GO:8152	metabolic process	gi|238501668	GO:5601	binding	gi|238489539
GO:8152	metabolic process	gi|238486906	GO:5602	binding	gi|238501980
GO:8152	metabolic process	gi|238492281	GO:5603	binding	gi|238486914
GO:8152	metabolic process	gi|238496065	GO:5604	binding	gi|238487802
GO:8152	metabolic process	gi|238501980	GO:5605	binding	gi|238488038
GO:8152	metabolic process	gi|238487794	GO:5606	binding	gi|238488891
GO:8152	metabolic process	gi|238490976	GO:5607	binding	gi|238493297
GO:8152	metabolic process	gi|238498016	GO:5608	binding	gi|238493517
GO:8152	metabolic process	gi|238502867	GO:5609	binding	gi|238493653
GO:8152	metabolic process	gi|238489275	GO:5610	binding	gi|238499433
GO:8152	metabolic process	gi|238497666	GO:5611	binding	gi|238499815
GO:8152	metabolic process	gi|238495985	GO:5612	binding	gi|238483549
GO:8152	metabolic process	gi|238487844	GO:5613	binding	gi|238487586
GO:8152	metabolic process	gi|238493401	GO:5614	binding	gi|238493357
GO:8152	metabolic process	gi|238493723	GO:5615	binding	gi|238496753
GO:8152	metabolic process	gi|238493917	GO:5616	binding	gi|238498316
GO:8152	metabolic process	gi|238499643	GO:5617	binding	gi|238487646
GO:8152	metabolic process	gi|238491762	GO:5618	binding	gi|238503490
GO:8152	metabolic process	gi|238487610	GO:5619	binding	gi|238505178
GO:8152	metabolic process	gi|238502845	GO:5620	binding	gi|238485514
GO:8152	metabolic process	gi|238488587	GO:5621	binding	gi|238486744
GO:8152	metabolic process	gi|238488637	GO:5622	binding	gi|238488913
GO:8152	metabolic process	gi|238507277	GO:5623	binding	gi|238491102
GO:8152	metabolic process	gi|238484963	GO:5624	binding	gi|238496083
GO:8152	metabolic process	gi|238508467	GO:5625	binding	gi|238484883
GO:8152	metabolic process	gi|238483833	GO:5626	binding	gi|238489999
GO:8152	metabolic process	gi|238501174	GO:5627	binding	gi|238486332
GO:8152	metabolic process	gi|238484383	GO:5628	binding	gi|238490358
GO:8152	metabolic process	gi|238491506	GO:5629	binding	gi|238498058
GO:8152	metabolic process	gi|238489539	GO:5630	binding	gi|238490976
GO:8152	metabolic process	gi|238486730	GO:5631	binding	gi|238484675
GO:8152	metabolic process	gi|238493517	GO:5632	binding	gi|238499451
GO:8152	metabolic process	gi|238493653	GO:5633	binding	gi|238504142
GO:8152	metabolic process	gi|238494234
GO:8152	metabolic process	gi|238490478
GO:8152	metabolic process	gi|238499925
GO:8152	metabolic process	gi|238496279
GO:8152	metabolic process	gi|238488132
GO:8152	metabolic process	gi|238483725
GO:8152	metabolic process	gi|238487650
GO:8152	metabolic process	gi|238488010
GO:8152	metabolic process	gi|238489771
GO:8152	metabolic process	gi|238493241
GO:8152	metabolic process	gi|238499747
GO:8152	metabolic process	gi|238501406
GO:8152	metabolic process	gi|238503480
GO:8152	metabolic process	gi|238503564
GO:8152	metabolic process	gi|238483007
GO:8152	metabolic process	gi|238508816
GO:8152	metabolic process	gi|238487102
GO:8152	metabolic process	gi|238498916
GO:8152	metabolic process	gi|238499569
GO:8152	metabolic process	gi|238501558
GO:8152	metabolic process	gi|238494286
GO:8152	metabolic process	gi|238488116
GO:8152	metabolic process	gi|238488130
GO:8152	metabolic process	gi|238488551
GO:8152	metabolic process	gi|238486088
GO:8152	metabolic process	gi|238486858
GO:8152	metabolic process	gi|238496827
GO:8152	metabolic process	gi|238500089
GO:8152	metabolic process	gi|238503175
GO:8152	metabolic process	gi|238495188
GO:8152	metabolic process	gi|238503976
GO:8152	metabolic process	gi|238487870
GO:8152	metabolic process	gi|238493407
GO:8152	metabolic process	gi|238503087
GO:8152	metabolic process	gi|238485874
GO:8152	metabolic process	gi|238496031
GO:8152	metabolic process	gi|238486572
GO:8152	metabolic process	gi|238493355
GO:8152	metabolic process	gi|238483639
GO:8152	metabolic process	gi|238486914
GO:8152	metabolic process	gi|238487802
GO:8152	metabolic process	gi|238488038
GO:8152	metabolic process	gi|238488891
GO:8152	metabolic process	gi|238493297
GO:8152	metabolic process	gi|238499433
GO:8152	metabolic process	gi|238499815
GO:8152	metabolic process	gi|238502623
GO:8152	metabolic process	gi|238483855
GO:8152	metabolic process	gi|238486936
GO:8152	metabolic process	gi|238493357
GO:8152	metabolic process	gi|238489911
GO:8152	metabolic process	gi|238485950
GO:8152	metabolic process	gi|238483287
GO:8152	metabolic process	gi|238499601
GO:8152	metabolic process	gi|238484431
GO:8152	metabolic process	gi|238486686
GO:8152	metabolic process	gi|238486332
GO:8152	metabolic process	gi|238484669
GO:8152	metabolic process	gi|238485514
GO:8152	metabolic process	gi|238492034
GO:8152	metabolic process	gi|238493929
GO:8152	metabolic process	gi|238496083
GO:8152	metabolic process	gi|238499491
GO:8152	metabolic process	gi|238492759
GO:8152	metabolic process	gi|238501684
