# Supplementary material for: Global Phosphoproteomic Analysis Reveals the Involvement of Phosphorylation in Aflatoxins Biosynthesis in the Pathogenic Fungus Aspergillus flavus
Source: Sci Rep. 2016 Sep 26;6:34078. doi: 10.1038/srep34078 (PMC5036175; doi:10.1038/srep34078)
Supplement: Supplementary Table S4 [file srep34078-s5.xlsx]

## Sheet: Sheet2
Supplementary Table S4. The cellular localization of phosphorylated proteins analyzed with Yloc.
Accessions	Description	Predicted location	The probability of the predicted subcellular localizations(s)	The probability of confidence	Confidence
gi|238482055	tropomyosin, putative	Cytoplasm	0.9955	1	very strong
gi|238482073	RhoGAP and Fes/CIP4 domain protein	Cytoplasm	1	0.98	very strong
gi|238482099	conserved hypothetical protein	Nucleus	0.8105	0.45	normal
gi|238482105	Rho GTPase activator (Bem2), putative	Nucleus	0.6276	0.75	normal
gi|238482677	translation elongation factor eEF-3, putative	Cytoplasm	0.9691	0.82	strong
gi|238482681	siroheme synthase Met8	Mitochondrion	0.7081	0.13	small
gi|238482739	cytokinesis EF-hand protein Cdc4, putative	Cytoplasm	0.9997	0.99	very strong
gi|238482753	non-repetitive nucleoporin, putative	Cytoplasm	0.7786	0.17	small
gi|238483007	serine/threonine protein kinase	Cytoplasm	0.9524	0.94	strong
gi|238483287	sensor histidine kinase/response regulator, putative	Nucleus	0.7344	0.19	small
gi|238483451	conserved hypothetical protein	Nucleus	0.9981	0.99	very strong
gi|238483541	EF hand domain protein	Cytoplasm	0.9999	0.99	very strong
gi|238483549	RNA-binding protein, putative	Nucleus	0.8687	0.95	very strong
gi|238483639	eukaryotic translation initiation factor 3 subunit EifCb, putative	Cytoplasm	0.9931	0.98	very strong
gi|238483725	protein kinase and ribonuclease Ire1, putative	Golgi apparatus	0.8445	0.77	normal
gi|238483833	ABC multidrug transporter	Plasma membrane	0.6742	0	small
gi|238483855	TCTP family protein	Cytoplasm	0.9994	1	very strong
gi|238483895	conserved hypothetical protein	Nucleus	0.9998	1	very strong
gi|238483999	mitochondrial F1F0-ATP synthase g subunit, putative	Mitochondrion	1	0.98	very strong
gi|238484123	conserved hypothetical protein	Nucleus	0.9754	0.98	very strong
gi|238484283	2-isopropylmalate synthase	Cytoplasm	0.999	1	very strong
gi|238484291	gelsolin repeat protein, putative	Nucleus	0.9952	1	very strong
gi|238484383	ABC efflux transporter	Cytoplasm	0.4182	0.02	small
gi|238484407	pre-rRNA processing nucleolar protein Sik1, putative	Nucleus	0.6751	0.51	normal
gi|238484431	phosphoglycerate mutase, 2,3-bisphosphoglycerate-independent	Cytoplasm	1	1	very strong
gi|238484539	AP-1 adaptor complex subunit beta, putative	Cytoplasm	0.9956	0.61	normal
gi|238484669	transcription factor smp1, putative	Nucleus	1	1	very strong
gi|238484671	morphogenesis protein (Msb1), putative	Nucleus	0.956	0.97	very strong
gi|238484675	glucose-6-phosphate 1-dehydrogenase	Cytoplasm	0.9986	0.96	very strong
gi|238484779	PX domain protein	Nucleus	0.9873	1	very strong
gi|238484883	triadin	Nucleus	0.9974	0.99	very strong
gi|238484929	pyruvate kinase	Cytoplasm	0.9717	0.99	very strong
gi|238484963	ABC transporter (Adp1), putative	Plasma membrane	0.9988	0.74	normal
gi|238485037	RNA polymerase-associated protein LEO1, putative	Nucleus	0.9733	1	very strong
gi|238485053	CUE domain protein, putative	Nucleus	0.9875	1	very strong
gi|238485063	conserved hypothetical protein	Nucleus	0.9931	1	very strong
gi|238485079	cAMP-regulated phosphoprotein family protein Igo1, putative	Nucleus	0.9935	1	very strong
gi|238485514	MYB DNA-binding domain protein	Nucleus	1	1	very strong
gi|238485560	R3H domain protein, putative	Nucleus	1	1	very strong
gi|238485722	inositol-pentakisphosphate 2-kinase, putative	Golgi apparatus	0.8249	0.24	small
gi|238485740	Hsp90 co-chaperone Cdc37	Nucleus	0.8966	1	very strong
gi|238485748	calmodulin	Cytoplasm	0.9994	1	very strong
gi|238485792	phospholipid-transporting ATPase (DRS2)	Cytoplasm	0.9076	0.02	small
gi|238485802	phosphotransmitter protein Ypd1, putative	Nucleus	0.7473	0.98	very strong
gi|238485828	YagE family protein	Nucleus	0.9935	1	very strong
gi|238485874	GTPase activating protein (Gyp5), putative	Nucleus	0.9988	1	very strong
gi|238485946	conserved hypothetical protein	Nucleus	0.9685	0.93	strong
gi|238485950	NADH-ubiquinone oxidoreductase, subunit F, putative	Mitochondrion	1	1	very strong
gi|238486088	phosphatidyl synthase	Cytoplasm	0.782	0.54	normal
gi|238486110	ATP binding protein, putative	Cytoplasm	0.9762	0.3	normal
gi|238486206	conserved hypothetical protein	Cytoplasm	0.6762	0.83	strong
gi|238486230	DUF726 domain protein	Nucleus	0.9859	0.75	normal
gi|238486282	Yip1 domain family	Peroxisome	0.6877	0	small
gi|238486324	conserved hypothetical protein	Nucleus	0.9985	0.99	very strong
gi|238486332	small nucleolar ribonucleoprotein complex subunit Utp14	Nucleus	1	1	very strong
gi|238486514	cysteine-rich secreted protein	Vacuole	0.792	0.51	normal
gi|238486520	FAD dependent oxidoreductase, putative	Mitochondrion	0.9958	0.37	normal
gi|238486572	60S acidic ribosomal protein P0	Cytoplasm	0.999	0.75	normal
gi|238486670	PHD finger domain protein, putative	Nucleus	1	1	very strong
gi|238486686	phosphoglucomutase PgmA	Cytoplasm	0.9795	0.94	strong
gi|238486716	RNAPII degradation factor Def1, putative	Nucleus	0.9405	0.94	strong
gi|238486730	fructose-bisphosphate aldolase, class II	Cytoplasm	0.6521	0.84	strong
gi|238486744	nucleosome binding protein (Nhp6a), putative	Nucleus	1	1	very strong
gi|238486778	conserved hypothetical protein	Nucleus	0.9948	1	very strong
gi|238486858	pyruvate decarboxylase PdcA, putative	Cytoplasm	0.9993	0.88	strong
gi|238486888	peroxisomal membrane protein receptor Pex19, putative	Nucleus	0.9405	0.99	very strong
gi|238486900	telomere and ribosome associated protein Stm1, putative	Nucleus	0.9983	1	very strong
gi|238486906	zinc knuckle splicing factor Zfm1	Nucleus	0.9831	0.87	strong
gi|238486914	eukaryotic translation initiation factor subunit, putative	Cytoplasm	0.791	0.99	very strong
gi|238486936	40S ribosomal protein S7	Cytoplasm	0.9728	0.6	normal
gi|238486962	conserved hypothetical protein	Nucleus	0.9728	0.99	very strong
gi|238487102	cyclin, putative	Nucleus	0.9605	0.1	small
gi|238487122	conserved hypothetical protein	Cytoplasm	0.9922	0.95	strong
gi|238487306	filament-forming protein (Tpr/p270), putative	Cytoplasm	0.5492	0.37	normal
gi|238487586	KH domain RNA binding protein	Nucleus	0.584	0.98	very strong
gi|238487610	translation release factor eRF3, putative	Cytoplasm	0.9997	1	very strong
gi|238487646	RNA binding effector protein Scp160, putative	Nucleus	0.9889	1	very strong
gi|238487650	serine/threonine kinase Ste20	Cytoplasm	0.9999	1	very strong
gi|238487652	signal transducing adapter molecule, putative	Cytoplasm	0.9999	1	very strong
gi|238487794	GDP-mannose pyrophosphorylase A	Mitochondrion	0.5791	0.31	normal
gi|238487802	eukaryotic translation initiation factor subunit eIF2B-gamma, putative	Vacuole	0.5838	0.05	small
gi|238487844	arf-GTPase activating protein, putative	Cytoplasm	0.9988	0.81	strong
gi|238487870	carbon catabolite repression protein CreD, putative	Cytoplasm	0.648	0.1	small
gi|238487872	PH domain protein	Cytoplasm	0.9999	0.98	very strong
gi|238488010	casein kinase I, putative	Cytoplasm	0.9908	0.89	strong
gi|238488038	eukaryotic translation initiation factor 3 subunit EifCj, putative	Nucleus	0.9994	1	very strong
gi|238488116	Rho GTPase activator (Bem3), putative	Cytoplasm	0.999	0.99	very strong
gi|238488130	DMRL synthase family protein	Cytoplasm	0.9718	0.67	normal
gi|238488132	glucosamine-fructose-6-phosphate aminotransferase	Cytoplasm	0.9183	0.21	small
gi|238488481	chromatin remodeling complex subunit (Arp5), putative	Cytoplasm	0.9118	0.96	very strong
gi|238488507	karyopherin alpha subunit, putative	Cytoplasm	0.9995	0.99	very strong
gi|238488529	conserved hypothetical protein	Nucleus	0.9997	1	very strong
gi|238488551	cofactor for methionyl- and glutamyl-tRNA synthetase, putative	Cytoplasm	0.9982	0.83	strong
gi|238488573	importin beta-5 subunit, putative	Cytoplasm	0.7962	0.1	small
gi|238488587	conserved hypothetical protein	Nucleus	0.9626	0.96	very strong
gi|238488637	N-methyltransferase, putative	Cytoplasm	0.6284	0.76	normal
gi|238488841	alcohol dehydrogenase, putative	Cytoplasm	0.981	0.98	very strong
gi|238488891	transcription initiation factor TFIID subunit 7, putative	Nucleus	1	1	very strong
gi|238488913	conserved hypothetical protein	Nucleus	0.9967	0.95	strong
gi|238489029	conserved hypothetical protein	Nucleus	0.8063	0	small
gi|238489129	conserved hypothetical protein	Cytoplasm	0.9896	0.98	very strong
gi|238489197	Coatomer subunit epsilon, putative	Nucleus	0.7191	0.95	strong
gi|238489275	glycogen phosphorylase GlpV/Gph1, putative	Cytoplasm	0.6532	0.88	strong
gi|238489351	adenylyl cyclase-associated protein (cap)	Cytoplasm	0.5116	0.07	small
gi|238489539	phosphatidylserine decarboxylase Psd2, putative	Cytoplasm	0.8323	0.03	small
gi|238489763	DUF250 domain membrane protein	Plasma membrane	0.9804	0.36	normal
gi|238489765	conserved hypothetical protein	Peroxisome	0.6032	0.53	normal
gi|238489771	serine/threonine protein kinase, putative	Cytoplasm	0.9999	0.96	very strong
gi|238489911	40S ribosomal protein S23	Mitochondrion	0.9999	1	very strong
gi|238489999	ribonuclease H, putative	Nucleus	0.6281	0.34	normal
gi|238490041	molecular chaperone Hsp70	Cytoplasm	0.9714	0.87	strong
gi|238490073	Cupin domain protein	Nucleus	0.7739	0.99	very strong
gi|238490318	hypothetical protein AFLA_105240	Extracellular space	0.9859	0.86	strong
gi|238490346	actin-binding protein, putative	Cytoplasm	0.9923	0.7	normal
gi|238490358	cytochrome P450	Peroxisome	0.8748	0.24	small
gi|238490478	ubiquitin C-terminal hydrolase, putative	Nucleus	0.7331	0.99	very strong
gi|238490756	cytoskeleton assembly control protein Sla1, putative	Cytoplasm	0.9993	0.39	normal
gi|238490926	hypothetical protein AFLA_108290	Extracellular space	0.9404	0.14	small
gi|238490946	flavodoxin and radical SAM domain protein	Cytoplasm	0.9751	0.43	normal
gi|238490976	polyketide synthase	Cytoplasm	0.7313	0.08	small
gi|238491102	possible replication factor-a protein	Cytoplasm	0.605	0.05	small
gi|238491468	GPI-anchored cell surface glycoprotein, putative	Nucleus	0.9999	1	very strong
gi|238491506	26S proteasome regulatory subunit Rpn2, putative	Cytoplasm	0.9862	0.05	small
gi|238491536	DNA mismatch repair protein Msh6, putative	Nucleus	0.9995	1	very strong
gi|238491696	conserved hypothetical protein	Plasma membrane	0.7235	0.02	small
gi|238491762	ubiquitin fusion degradation protein UfdB, putative	Cytoplasm	0.8312	0.99	very strong
gi|238491794	conserved hypothetical protein	Plasma membrane	0.9263	0.11	small
gi|238491802	ATP dependent RNA helicase (Dob1), putative	Nucleus	0.9981	1	very strong
gi|238491914	ribonucleotide reductase large subunit Rnr1, putative	Cytoplasm	0.9999	0.99	very strong
gi|238492008	ribosome biogenesis (Nop4)	Nucleus	0.9991	1	very strong
gi|238492034	RSC complex subunit Sfh1, putative	Nucleus	0.9816	0.72	normal
gi|238492281	cell cycle control protein (Cwf26)	Nucleus	0.9943	1	very strong
gi|238492363	WW domain protein	Cytoplasm	0.9902	0.25	small
gi|238492475	flavohemoprotein	Cytoplasm	0.6332	0.6	normal
gi|238492759	C6 transcription factor Ctf1A	Nucleus	0.9387	0.52	normal
gi|238492837	conserved hypothetical protein	Nucleus	0.7058	0.21	small
gi|238493197	nuclear protein export protein Yrb2, putative	Cytoplasm	0.9903	1	very strong
gi|238493241	serine/threonine protein kinase (YPK1), putative	Cytoplasm	0.9999	0.98	very strong
gi|238493297	eukaryotic translation initiation factor 3 subunit EifCl, putative	Nucleus	0.868	0.98	very strong
gi|238493311	SH3 domain protein	Nucleus	0.9232	0.95	very strong
gi|238493313	SH3 domain protein	Cytoplasm	0.9998	1	very strong
gi|238493355	60S acidic ribosomal protein P2	Cytoplasm	0.6135	0	small
gi|238493357	40S ribosomal protein S15	Cytoplasm	0.9993	0.99	very strong
gi|238493371	DEAD/DEAH box RNA helicase (Ski2), putative	Nucleus	0.8818	0.97	very strong
gi|238493401	ARF GTPase activator (Glo3), putative	Cytoplasm	1	0.96	very strong
gi|238493407	rbm25 protein, putative	Cytoplasm	0.479	0.35	normal
gi|238493517	eukaryotic translation initiation factor subunit eIF-4F, putative	Cytoplasm	0.9893	0.94	strong
gi|238493645	vacuolar transporter chaperone (Vtc4), putative	Cytoplasm	0.9593	0.2	small
gi|238493653	eukaryotic translation initiation factor 5, putative	Cytoplasm	0.7043	0.92	strong
gi|238493723	acetyl-CoA carboxylase, putative	Cytoplasm	0.999	0.99	very strong
gi|238493755	GTP binding protein (Bud4)	Nucleus	0.9025	1	very strong
gi|238493917	leukotriene A4 hydrolase	Cytoplasm	0.9771	0.01	small
gi|238493929	PX domain protein	Cytoplasm	0.9025	0.9	strong
gi|238493990	6-phosphofructo-2-kinase, putative	Cytoplasm	0.4028	0.08	small
gi|238494062	actin Act1	Cytoplasm	0.9999	1	very strong
gi|238494100	conserved hypothetical protein	Nucleus	0.9993	0.98	very strong
gi|238494224	transmembrane hyphal anastomosis protein Ham2/Far11	Nucleus	0.8813	0.99	very strong
gi|238494234	COPII vesicle coat protein Sec16, putative	Nucleus	0.9929	1	very strong
gi|238494286	2-methylcitrate dehydratase, putative	Mitochondrion	0.8842	0.8	strong
gi|238494360	protein kinase (Gcn2), putative	Cytoplasm	0.5238	0.34	normal
gi|238495166	Golgi transport protein Sly1, putative	Cytoplasm	0.9999	0.96	very strong
gi|238495188	conserved hypothetical protein	Cytoplasm	0.9009	0.86	strong
gi|238495286	conserved hypothetical protein	Nucleus	0.9993	0.98	very strong
gi|238495334	conserved hypothetical protein	Mitochondrion	0.5388	0.01	small
gi|238495518	myosin heavy chain, embryonic smooth muscle isoform, putative	Nucleus	0.9996	1	very strong
gi|238495618	monocarboxylate transporter, putative	Plasma membrane	0.9667	0.13	small
gi|238495809	conserved hypothetical protein	Nucleus	0.9838	0.97	very strong
gi|238495813	actin cortical patch assembly protein Pan1, putative	Cytoplasm	0.8778	0.4	normal
gi|238495985	pantoate--beta-alanine ligase	Cytoplasm	0.8681	0.94	strong
gi|238496031	molybdopterin binding domain protein	Cytoplasm	0.893	0.74	normal
gi|238496065	thioredoxin TrxA	Cytoplasm	1	1	very strong
gi|238496083	APSES transcription factor, putative	Nucleus	0.9296	0.7	normal
gi|238496171	protein-ER retention receptor, putative	Nucleus	0.9424	0.22	small
gi|238496279	TORC1 growth control complex subunit Kog1, putative	Cytoplasm	0.9949	0.92	strong
gi|238496375	3-isopropylmalate dehydratase, putative	Cytoplasm	0.573	0.07	small
gi|238496411	spindle pole body component (Alp4), putative	Nucleus	0.9631	0.76	normal
gi|238496439	MFS monosaccharide transporter, putative	Peroxisome	0.9915	0.02	small
gi|238496469	Mob1 family protein	Cytoplasm	0.8924	0.85	strong
gi|238496481	signal transduction protein BroA, putative	Nucleus	0.5457	0.8	strong
gi|238496501	transcriptional corepressor Cyc8, putative	Cytoplasm	0.7703	0.44	normal
gi|238496545	YagE family protein	Cytoplasm	0.5395	0.25	small
gi|238496725	conserved hypothetical protein	Nucleus	0.995	0.99	very strong
gi|238496733	protein transport protein (SEC31), putative	Cytoplasm	0.998	0.14	small
gi|238496753	KH domain protein	Cytoplasm	0.5379	0.27	small
gi|238496761	chitin synthase ChsE	Cytoplasm	0.7045	0	small
gi|238496827	GYF domain protein	Cytoplasm	0.9572	0.85	strong
gi|238496847	DRAP deaminase, putative	Cytoplasm	0.9835	0.98	very strong
gi|238496879	DUF300 domain protein	Plasma membrane	0.8006	0.61	normal
gi|238496967	plasma membrane SNARE protein (Sec9), putative	Cytoplasm	0.9473	0.99	very strong
gi|238497666	phosphoglucomutase, putative	Cytoplasm	0.9999	0.97	very strong
gi|238498016	hybrid PKS/NRPS enzyme	Plasma membrane	0.5092	0.09	small
gi|238498052	jumonji family transcription factor	Nucleus	0.9995	1	very strong
gi|238498058	Acyl CoA binding protein, putative	Mitochondrion	0.9492	0.88	strong
gi|238498168	nuclear and cytoplasmic polyadenylated RNA-binding protein pub1	Nucleus	0.902	0.67	normal
gi|238498236	conserved hypothetical protein	Golgi apparatus	0.5772	0.01	small
gi|238498316	cell wall biogenesis protein phosphatase Ssd1, putative	Nucleus	0.9998	1	very strong
gi|238498334	adhesion regulating molecule, putative	Cytoplasm	0.9722	0.47	normal
gi|238498504	conserved hypothetical protein	Nucleus	0.998	1	very strong
gi|238498670	patched sphingolipid transporter (Ncr1), putative	Plasma membrane	1	1	very strong
gi|238498788	conserved hypothetical protein	Nucleus	0.7878	0.96	very strong
gi|238498792	A kinase anchor protein, putative	Cytoplasm	0.9998	0.98	very strong
gi|238498916	cyclophilin-type peptidyl-prolyl cis-trans isomerase, putative	Nucleus	0.977	0.98	very strong
gi|238499005	fatty acid synthase beta subunit, putative	Cytoplasm	0.5649	0.07	small
gi|238499433	eukaryotic translation initiation factor eIF-1A subunit, putative	Cytoplasm	0.9749	0.94	strong
gi|238499451	2-dehydropantoate 2-reductase, putative	Nucleus	0.8468	0.21	small
gi|238499491	nascent polypeptide-associated complex (NAC) subunit, putative	Nucleus	0.9683	0.97	very strong
gi|238499569	peptidyl-prolyl cis-trans isomerase	Mitochondrion	0.9857	0.64	normal
gi|238499601	conserved hypothetical protein	Nucleus	0.9296	0.88	strong
gi|238499643	histone deacetylase RpdA/Rpd3	Nucleus	0.8057	0.89	strong
gi|238499657	conserved hypothetical protein	Nucleus	0.912	0.97	very strong
gi|238499661	14-3-3 family protein ArtA, putative	Cytoplasm	1	0.99	very strong
gi|238499663	bZIP transcription factor	Nucleus	0.9995	1	very strong
gi|238499747	protein kinase, putative	Cytoplasm	0.9957	0.75	normal
gi|238499815	Ran-specific GTPase-activating protein 1, putative	Cytoplasm	0.9405	1	very strong
gi|238499851	conserved hypothetical protein	Nucleus	0.9404	0.97	very strong
gi|238499859	integral membrane protein (Ptm1), putative	Plasma membrane	0.869	0.19	small
gi|238499925	ubiquitin ligase subunit CulD, putative	Cytoplasm	0.8586	0.98	very strong
gi|238500089	conserved hypothetical protein	Cytoplasm	0.8341	0.16	small
gi|238501174	ATP-binding cassette transporter	Plasma membrane	0.9965	0.82	strong
gi|238501406	cAMP-dependent protein kinase-like, putative	Cytoplasm	1	1	very strong
gi|238501448	acyl carrier protein, putative	Mitochondrion	1	0.99	very strong
gi|238501458	VHS domain protein	Cytoplasm	0.9873	0.58	normal
gi|238501558	FKBP-type peptidyl-prolyl isomerase, putative	Cytoplasm	0.6272	0.01	small
gi|238501668	assimilatory sulfite reductase	Cytoplasm	0.9306	0.18	small
gi|238501684	PHD finger domain protein, putative	Nucleus	1	1	very strong
gi|238501712	conserved hypothetical protein	Nucleus	0.9947	0.99	very strong
gi|238501784	conserved hypothetical protein	Mitochondrion	0.6059	0.11	small
gi|238501852	conserved hypothetical protein	Nucleus	0.9989	1	very strong
gi|238501932	hexokinase Kxk, putative	Cytoplasm	0.9915	0.91	strong
gi|238501948	NAD+ dependent glutamate dehydrogenase, putative	Peroxisome	0.6059	0.62	normal
gi|238501980	protein disulfide isomerase Pdi1, putative	ER	1	1	very strong
gi|238502409	cell division control protein Cdc48	Cytoplasm	1	1	very strong
gi|238502623	translation initiation factor 4B	Cytoplasm	0.9996	1	very strong
gi|238502717	nuclear condensin complex subunit 3, putative	Mitochondrion	0.8211	0.07	small
gi|238502845	vacuolar dynamin-like GTPase VpsA, putative	Cytoplasm	0.9998	0.99	very strong
gi|238502867	glycogen synthase Gsy1, putative	Cytoplasm	0.4414	0.57	normal
gi|238502917	MFS multidrug transporter, putative	Peroxisome	0.5849	0.01	small
gi|238502965	conserved hypothetical protein	Mitochondrion	0.8099	0.92	strong
gi|238503087	transcriptional regulator Cwf13/SkiP	Nucleus	0.9955	1	very strong
gi|238503109	conserved hypothetical protein	Nucleus	0.7365	0.85	strong
gi|238503175	SH3 domain protein (Cyk3), putative	Cytoplasm	0.9989	0.96	very strong
gi|238503189	methylenetetrahydrofolate reductase	Cytoplasm	0.4826	0.01	small
gi|238503217	Cdc48-dependent protein degradation adaptor protein (Shp1), putative	Nucleus	0.8662	1	very strong
gi|238503241	conserved hypothetical protein	Nucleus	0.9913	0.98	very strong
gi|238503325	HLH transcription factor (PalcA), putative	Nucleus	1	1	very strong
gi|238503398	nucleosome assembly protein Nap1, putative	Nucleus	0.9946	1	very strong
gi|238503480	calcium/calmodulin dependent protein kinase, putative	Cytoplasm	0.9814	0.99	very strong
gi|238503490	UV excision repair protein (RadW), putative	ER	0.6878	0	small
gi|238503564	MAP kinase kinase kinase Ste11	Cytoplasm	0.9409	0.96	very strong
gi|238503844	conserved lysine-rich protein, putative	Cytoplasm	0.7067	0.98	very strong
gi|238503970	capsule-associated protein CAP1, putative	Golgi apparatus	0.5409	0.01	small
gi|238503976	phenylalanyl-tRNA synthetase, beta subunit	Cytoplasm	0.9999	0.99	very strong
gi|238504060	conserved hypothetical protein	Nucleus	0.7678	0.97	very strong
gi|238504090	dynactin subunit, putative	Nucleus	0.997	1	very strong
gi|238504142	thioredoxin reductase Trr1/Trr2, putative	Mitochondrion	0.8362	0.89	strong
gi|238504226	conserved hypothetical protein	Nucleus	0.9997	1	very strong
gi|238504324	RNA recognition motif (rrm) domain containing protein, putative	Nucleus	0.9719	0.43	normal
gi|238505178	sister chromatid cohesion protein (Eso1)	Nucleus	0.9999	0.99	very strong
gi|238505256	myosin type II heavy chain, putative	Cytoplasm	0.9997	0.99	very strong
gi|238505298	ran GTPase activating protein 1 (RNA1 protein)	Cytoplasm	0.9997	1	very strong
gi|238505428	phosphoserine phosphatase	Cytoplasm	0.8463	0.38	normal
gi|238505461	pyridoxamine phosphate oxidase, putative	Nucleus	0.7157	0.59	normal
gi|238505544	septin	Nucleus	0.9998	1	very strong
gi|238505713	conserved hypothetical protein	Cytoplasm	0.6348	0.05	small
gi|238505910	conserved hypothetical protein	Mitochondrion	0.9684	0.76	normal
gi|238506014	conserved hypothetical protein	Nucleus	0.9991	1	very strong
gi|238506038	oxysterol binding protein (Osh3), putative	Cytoplasm	1	0.97	very strong
gi|238506094	chitin synthase activator (Chs3), putative	Cytoplasm	0.5854	0.61	normal
gi|238506197	conserved hypothetical protein	Nucleus	0.876	0.99	very strong
gi|238506581	RPEL repeat protein	Nucleus	0.9817	0.98	very strong
gi|238506583	conserved hypothetical protein	Nucleus	0.8411	0.8	normal
gi|238506885	helicase, putative	Nucleus	0.9772	0.51	normal
gi|238506889	conserved hypothetical protein	Nucleus	0.9812	0.07	small
gi|238506919	phosphomevalonate kinase	Mitochondrion	0.7195	0.17	small
gi|238507277	methyltransferase LaeA-like, putative	Nucleus	0.5076	0.98	very strong
gi|238507547	cell cycle checkpoint protein Rad17, putative	Nucleus	0.9822	1	very strong
gi|238507553	actin binding protein, putative	Cytoplasm	0.9535	0.13	small
gi|238507808	conserved hypothetical protein	Golgi apparatus	0.7943	0.09	small
gi|238507870	conserved hypothetical protein	Nucleus	0.8369	0.93	strong
gi|238508078	hypothetical protein AFLA_009950	Cytoplasm	0.7685	0.31	normal
gi|238508467	AAA family ATPase, putative	Cytoplasm	1	1	very strong
gi|238508469	translocation protein (Sec66), putative	ER	0.9977	0.97	very strong
gi|238508816	protein tyrosine phosphatase (Pyp1), putative	Cytoplasm	0.9987	0.99	very strong
