# Supplementary material for: Global Phosphoproteomic Analysis Reveals the Involvement of Phosphorylation in Aflatoxins Biosynthesis in the Pathogenic Fungus Aspergillus flavus
Source: Sci Rep. 2016 Sep 26;6:34078. doi: 10.1038/srep34078 (PMC5036175; doi:10.1038/srep34078)
Supplement: Supplementary Table S5 [file srep34078-s6.xlsx]

## Sheet: DAVID
Supplementary Table S5. Gene-annotation enrichment analysis of phosphorylated proteins with DAVID.
Category	GO ID	Term	Count	%	p-Value	Protein accessions	List Total	Pop Hits	Pop Total	Fold Enrichment	Bonferroni	Benjamini	FDR
biological processes	GO:0006606	protein import into nucleus	3	1.06007	0.0423405	238488507, 238487306, 238488573	108	11	3509	8.86111	0.999998	0.763569	43.905
biological processes	GO:0051170	nuclear import	3	1.06007	0.0423405	238488507, 238487306, 238488573	108	11	3509	8.86111	0.999998	0.763569	43.905
biological processes	GO:0034504	protein localization in nucleus	3	1.06007	0.0423405	238488507, 238487306, 238488573	108	11	3509	8.86111	0.999998	0.763569	43.905
biological processes	GO:0006913	nucleocytoplasmic transport	4	1.41343	0.007853	238482753, 238488507, 238487306, 238488573	108	14	3509	9.28307	0.90607	0.325781	9.99942
biological processes	GO:0051169	nuclear transport	4	1.41343	0.007853	238482753, 238488507, 238487306, 238488573	108	14	3509	9.28307	0.90607	0.325781	9.99942
biological processes	GO:0006006	glucose metabolic process	6	2.12014	0.00831689	238486730, 238501932, 238484929, 238484675, 238502867, 238484431	108	42	3509	4.64153	0.918365	0.300877	10.5601
biological processes	GO:0019318	hexose metabolic process	7	2.4735	0.00500202	238486730, 238493990, 238501932, 238484929, 238484675, 238502867, 238484431	108	53	3509	4.29123	0.777843	0.313461	6.4814
biological processes	GO:0005996	monosaccharide metabolic process	7	2.4735	0.0165091	238486730, 238493990, 238501932, 238484929, 238484675, 238502867, 238484431	108	68	3509	3.34464	0.993222	0.464341	19.9447
biological processes	GO:0046907	intracellular transport	10	3.53357	0.0009671	238493197, 238489197, 238501458, 238482753, 238487652, 238488507, 238487306, 238484539, 238499815, 238488573	108	85	3509	3.82244	0.251939	0.251939	1.28464
biological processes	GO:0006468	protein amino acid phosphorylation	12	4.24028	0.00539909	238503564, 238483725, 238487650, 238488010, 238483007, 238494360, 238501406, 238483287, 238503480, 238489771, 238499747, 238493241	108	150	3509	2.59926	0.802914	0.277345	6.97888
biological processes	GO:0016310	phosphorylation	14	4.947	0.0038116	238483999, 238487650, 238506919, 238483007, 238494360, 238503480, 238489771, 238503564, 238483725, 238488010, 238501406, 238483287, 238493241, 238499747	108	186	3509	2.44554	0.681988	0.436074	4.97516
biological processes	GO:0006793	phosphorus metabolic process	15	5.30035	0.00449652	238483999, 238487650, 238506919, 238483007, 238494360, 238503480, 238489771, 238503564, 238483725, 238508816, 238488010, 238501406, 238483287, 238493241, 238499747	108	212	3509	2.29887	0.741277	0.362796	5.84451
biological processes	GO:0006796	phosphate metabolic process	15	5.30035	0.00449652	238483999, 238487650, 238506919, 238483007, 238494360, 238503480, 238489771, 238503564, 238483725, 238508816, 238488010, 238501406, 238483287, 238493241, 238499747	108	212	3509	2.29887	0.741277	0.362796	5.84451
cellular component	GO:0005643	nuclear pore	4	1.41343	0.0135717	238482753, 238488507, 238487306, 238488573	39	17	1235	7.45098	0.699555	0.699555	13.7577
cellular component	GO:0046930	pore complex	4	1.41343	0.0135717	238482753, 238488507, 238487306, 238488573	39	17	1235	7.45098	0.699555	0.699555	13.7577
cellular component	GO:0005635	nuclear envelope	4	1.41343	0.0159433	238482753, 238488507, 238487306, 238488573	39	18	1235	7.03704	0.756908	0.506957	15.9773
molecular functions	GO:0016868	intramolecular transferase activity, phosphotransferases	3	1.06007	0.0132458	238486686, 238484431, 238497666	149	6	4764	15.9866	0.943123	0.197905	15.5583
molecular functions	GO:0005096	GTPase activator activity	4	1.41343	0.0330063	238488116, 238487844, 238485874, 238493401	149	23	4764	5.56055	0.999265	0.40276	34.6661
molecular functions	GO:0008047	enzyme activator activity	4	1.41343	0.0409877	238488116, 238487844, 238485874, 238493401	149	25	4764	5.1157	0.999876	0.430147	41.1848
molecular functions	GO:0005509	calcium ion binding	5	1.76678	0.0432368	238483541, 238495813, 238489539, 238485748, 238482739	149	43	4764	3.71781	0.999925	0.428215	42.9105
molecular functions	GO:0000287	magnesium ion binding	6	2.12014	0.0352907	238503976, 238484929, 238486858, 238485792, 238486686, 238497666	149	59	4764	3.25151	0.999558	0.402484	36.5968
molecular functions	GO:0003743	translation initiation factor activity	10	3.53357	9.22159e-05	238493653, 238488038, 238487802, 238486914, 238488891, 238502623, 238493297, 238483639, 238493517, 238499433	149	61	4764	5.2415	0.0196321	0.00986469	0.116888
molecular functions	GO:0004674	protein serine/threonine kinase activity	10	3.53357	0.00148823	238503564, 238487650, 238488010, 238483007, 238494360, 238501406, 238503480, 238489771, 238499747, 238493241	149	88	4764	3.63331	0.274002	0.0447134	1.87109
molecular functions	GO:0003723	RNA binding	10	3.53357	0.00469729	238487646, 238503976, 238496753, 238498316, 238487586, 238488551, 238483639, 238486906, 238499433, 238483549	149	104	4764	3.07434	0.636617	0.118859	5.79649
molecular functions	GO:0008135	translation factor activity, nucleic acid binding	12	4.24028	5.29591e-05	238493653, 238488038, 238487610, 238487802, 238486914, 238482677, 238488891, 238502623, 238493297, 238483639, 238493517, 238499433	149	85	4764	4.51386	0.0113219	0.0113219	0.0671435
molecular functions	GO:0004672	protein kinase activity	12	4.24028	0.00793843	238503564, 238483725, 238487650, 238488010, 238483007, 238494360, 238501406, 238483287, 238503480, 238489771, 238499747, 238493241	149	154	4764	2.49141	0.819779	0.133071	9.61386
molecular functions	GO:0005524	ATP binding	36	12.7208	0.000138643	238491536, 238491802, 238487650, 238493371, 238507547, 238494360, 238485722, 238489771, 238496761, 238484383, 238503564, 238490041, 238506885, 238502409, 238493990, 238483833, 238501932, 238483725, 238488010, 238484963, 238482677, 238485792, 238501406, 238508467, 238493241, 238491914, 238493723, 238503976, 238506919, 238483007, 238503480, 238501174, 238505256, 238494062, 238483287, 238499747	149	604	4764	1.90568	0.0293705	0.00988759	0.175689
molecular functions	GO:0032559	adenyl ribonucleotide binding	36	12.7208	0.000143367	238491536, 238491802, 238487650, 238493371, 238507547, 238494360, 238485722, 238489771, 238496761, 238484383, 238503564, 238490041, 238506885, 238502409, 238493990, 238483833, 238501932, 238483725, 238488010, 238484963, 238482677, 238485792, 238501406, 238508467, 238493241, 238491914, 238493723, 238503976, 238506919, 238483007, 238503480, 238501174, 238505256, 238494062, 238483287, 238499747	149	605	4764	1.90253	0.0303558	0.00767691	0.18167
molecular functions	GO:0001883	purine nucleoside binding	37	13.0742	0.00551246	238491536, 238491802, 238487650, 238493371, 238507547, 238494360, 238485722, 238489771, 238496761, 238484383, 238504142, 238503564, 238490041, 238506885, 238502409, 238493990, 238483833, 238501932, 238483725, 238488010, 238484963, 238482677, 238485792, 238501406, 238508467, 238493241, 238491914, 238493723, 238503976, 238506919, 238483007, 238503480, 238501174, 238505256, 238494062, 238483287, 238…	149	766	4764	1.5444	0.695309	0.123703	6.77031
molecular functions	GO:0030554	adenyl nucleotide binding	37	13.0742	0.00551246	238491536, 238491802, 238487650, 238493371, 238507547, 238494360, 238485722, 238489771, 238496761, 238484383, 238504142, 238503564, 238490041, 238506885, 238502409, 238493990, 238483833, 238501932, 238483725, 238488010, 238484963, 238482677, 238485792, 238501406, 238508467, 238493241, 238491914, 238493723, 238503976, 238506919, 238483007, 238503480, 238501174, 238505256, 238494062, 238483287, 238…	149	766	4764	1.5444	0.695309	0.123703	6.77031
molecular functions	GO:0001882	nucleoside binding	37	13.0742	0.00613337	238491536, 238491802, 238487650, 238493371, 238507547, 238494360, 238485722, 238489771, 238496761, 238484383, 238504142, 238503564, 238490041, 238506885, 238502409, 238493990, 238483833, 238501932, 238483725, 238488010, 238484963, 238482677, 238485792, 238501406, 238508467, 238493241, 238491914, 238493723, 238503976, 238506919, 238483007, 238503480, 238501174, 238505256, 238494062, 238483287, 238…	149	771	4764	1.53438	0.733594	0.123899	7.50584
molecular functions	GO:0032555	purine ribonucleotide binding	39	13.7809	0.000250765	238491536, 238491802, 238487650, 238493371, 238507547, 238494360, 238485722, 238489771, 238496761, 238484383, 238503564, 238490041, 238506885, 238502409, 238493990, 238483833, 238501932, 238487610, 238483725, 238488010, 238484963, 238482677, 238485792, 238501406, 238508467, 238493241, 238491914, 238493723, 238503976, 238506919, 238483007, 238503480, 238505544, 238501174, 238505256, 238494062, 238…	149	698	4764	1.78647	0.0524932	0.00894659	0.317561
molecular functions	GO:0032553	ribonucleotide binding	39	13.7809	0.000250765	238491536, 238491802, 238487650, 238493371, 238507547, 238494360, 238485722, 238489771, 238496761, 238484383, 238503564, 238490041, 238506885, 238502409, 238493990, 238483833, 238501932, 238487610, 238483725, 238488010, 238484963, 238482677, 238485792, 238501406, 238508467, 238493241, 238491914, 238493723, 238503976, 238506919, 238483007, 238503480, 238505544, 238501174, 238505256, 238494062, 238…	149	698	4764	1.78647	0.0524932	0.00894659	0.317561
molecular functions	GO:0017076	purine nucleotide binding	40	14.1343	0.00681794	238491536, 238491802, 238487650, 238493371, 238507547, 238494360, 238485722, 238489771, 238496761, 238484383, 238504142, 238503564, 238490041, 238506885, 238502409, 238493990, 238483833, 238501932, 238487610, 238483725, 238488010, 238484963, 238482677, 238485792, 238501406, 238508467, 238493241, 238491914, 238493723, 238503976, 238506919, 238483007, 238503480, 238505544, 238501174, 238505256, 238…	149	859	4764	1.48885	0.770276	0.125162	8.31058
molecular functions	GO:0000166	nucleotide binding	52	18.3746	0.000229134	238485560, 238507547, 238494360, 238489771, 238490946, 238484383, 238504142, 238490041, 238483833, 238493990, 238501406, 238499451, 238503976, 238505461, 238506919, 238503480, 238501174, 238494062, 238486110, 238502845, 238491536, 238491802, 238492008, 238487650, 238493371, 238485722, 238496761, 238503564, 238506885, 238502409, 238487610, 238501932, 238483725, 238488010, 238484963, 238482677, 238…	149	1040	4764	1.59866	0.0480755	0.00980551	0.290206
INTERPRO	IPR000198	RhoGAP	3	1.06007	0.00946611	238482105, 238488116, 238482073	233	6	8902	19.103	0.99275	0.26503	12.8593
INTERPRO	IPR000449	Ubiquitin-associated/translation elongation factor EF1B, N-terminal	3	1.06007	0.0215766	238483541, 238503490, 238503217	233	9	8902	12.7353	0.999988	0.431612	27.0704
INTERPRO	IPR004088	K Homology, type 1	4	1.41343	0.000329747	238487646, 238496753, 238487586, 238486906	233	6	8902	25.4707	0.157041	0.0553547	0.476152
INTERPRO	IPR018111	K Homology, type 1, subgroup	4	1.41343	0.000565962	238487646, 238496753, 238487586, 238486906	233	7	8902	21.832	0.254165	0.0569635	0.815946
INTERPRO	IPR004087	K Homology	4	1.41343	0.00130667	238487646, 238496753, 238487586, 238486906	233	9	8902	16.9804	0.492012	0.106745	1.87446
INTERPRO	IPR002048	Calcium-binding EF-hand	4	1.41343	0.00514156	238483541, 238495813, 238485748, 238482739	233	14	8902	10.916	0.930761	0.199498	7.18859
INTERPRO	IPR011992	EF-Hand type	4	1.41343	0.0143545	238483541, 238495813, 238485748, 238482739	233	20	8902	7.6412	0.999441	0.356325	18.8803
INTERPRO	IPR001452	Src homology-3 domain	4	1.41343	0.0186663	238490756, 238487652, 238503175, 238493313	233	22	8902	6.94655	0.999942	0.40173	23.8673
INTERPRO	IPR011993	Pleckstrin homology-type	5	1.76678	0.00227208	238493197, 238488116, 238506038, 238493755, 238499815	233	22	8902	8.68318	0.692191	0.136951	3.2383
INTERPRO	IPR018249	EF-HAND 2	5	1.76678	0.00316857	238483541, 238495813, 238489539, 238485748, 238482739	233	24	8902	7.95959	0.80678	0.151591	4.48896
INTERPRO	IPR001849	Pleckstrin homology	5	1.76678	0.0049233	238488116, 238506038, 238487872, 238493755, 238503844	233	27	8902	7.07519	0.922429	0.207383	6.89348
INTERPRO	IPR018247	EF-HAND 1	5	1.76678	0.0151343	238483541, 238489539, 238485748, 238493645, 238486282	233	37	8902	5.16297	0.999629	0.355229	19.8041
INTERPRO	IPR011989	Armadillo-like helical	6	2.12014	0.00601788	238491506, 238482677, 238488507, 238484539, 238488573, 238483549	233	45	8902	5.09413	0.956137	0.200152	8.36473
INTERPRO	IPR002290	Serine/threonine protein kinase	7	2.4735	0.00266637	238503564, 238487650, 238483007, 238501406, 238503480, 238489771, 238493241	233	54	8902	4.95263	0.749181	0.142444	3.79023
INTERPRO	IPR000504	RNA recognition motif, RNP-1	7	2.4735	0.00577924	238498916, 238492008, 238485560, 238498168, 238502623, 238493407, 238483639	233	63	8902	4.24511	0.950329	0.20622	8.04582
INTERPRO	IPR012677	Nucleotide-binding, alpha-beta plait	7	2.4735	0.00673039	238498916, 238492008, 238485560, 238498168, 238504324, 238502623, 238483639	233	65	8902	4.11449	0.969746	0.208011	9.31076
INTERPRO	IPR017441	Protein kinase, ATP binding site	10	3.53357	0.000107959	238503564, 238487650, 238488010, 238483007, 238494360, 238501406, 238503480, 238489771, 238499747, 238493241	233	73	8902	5.2337	0.0543908	0.0275756	0.156125
INTERPRO	IPR008271	Serine/threonine protein kinase, active site	11	3.88693	6.72178e-05	238503564, 238483725, 238487650, 238488010, 238483007, 238494360, 238501406, 238503480, 238489771, 238499747, 238493241	233	85	8902	4.94431	0.0342208	0.0342208	0.0972337
INTERPRO	IPR017442	Serine/threonine protein kinase-related	11	3.88693	0.000364142	238503564, 238483725, 238487650, 238488010, 238483007, 238494360, 238501406, 238503480, 238489771, 238499747, 238493241	233	104	8902	4.04102	0.171932	0.04607	0.525697
INTERPRO	IPR000719	Protein kinase, core	11	3.88693	0.00194859	238503564, 238483725, 238487650, 238488010, 238483007, 238494360, 238501406, 238503480, 238489771, 238499747, 238493241	233	129	8902	3.25788	0.63591	0.134403	2.78329
