# Supplementary material for: Global Phosphoproteomic Analysis Reveals the Involvement of Phosphorylation in Aflatoxins Biosynthesis in the Pathogenic Fungus Aspergillus flavus
Source: Sci Rep. 2016 Sep 26;6:34078. doi: 10.1038/srep34078 (PMC5036175; doi:10.1038/srep34078)
Supplement: Supplementary Table S6 [file srep34078-s7.xlsx]

## Sheet: Sheet1
Supplementary Table S6. The kinase prediction and protein-protein interaction network analyzed with NetworKIN.
Accessions	Phosphorylation Site	Kinase Family	NetPhorest Posterior Probability	String Score	NetworKIN Score	Substrate ID	Kinase ID	Substrate Gene Symbol	Kinase Gene Symbol	Substrate Description	Kinase Description	Phospho-Peptide Sequence
gi|238508816	S527	CDK2 CDK3 group	0.2144	0.982	7.4451	YER075C	YPL031C	PTP3	CDC28	ADP-ribosylation factor GTPase activating protein (ARF GAP), involved in ER-Golgi transport; shares functional similarity with Gcs1p.	Catalytic subunit of the main cell cycle cyclin-dependent kinase (CDK); alternately associates with G1 cyclins (CLNs) and G2/M cyclins (CLBs) which direct the CDK to specific substrates.	VSRTAsPFLNA
gi|238508816	S527	CDK2 CDK3 group	0.2144	0.988	7.4906	YER075C	YBR160W	PTP3	PHO85	Phosphotyrosine-specific protein phosphatase involved in the inactivation of mitogen-activated protein kinase (MAPK) during osmolarity sensing; dephosporylates Hog1p MAPK and regulates its localization; localized to the cytoplasm.	Cyclin-dependent kinase, with ten cyclin partners; involved in environmental stress response; in phosphate-rich conditions, Pho85p-Pho80p complex phosphorylates Pho4p which in turn represses PHO5.	YLDIDsPDSQE
gi|238508816	S527	p38 group	0.3439	0.998	8.5814	YER075C	YLR113W	PTP3	CDC28	Phosphotyrosine-specific protein phosphatase involved in the inactivation of mitogen-activated protein kinase (MAPK) during osmolarity sensing; dephosporylates Hog1p MAPK and regulates its localization; localized to the cytoplasm.	Catalytic subunit of the main cell cycle cyclin-dependent kinase (CDK); alternately associates with G1 cyclins (CLNs) and G2/M cyclins (CLBs) which direct the CDK to specific substrates.	YLDIDsPDSQE
gi|238508469	S242	CK2 group	0.4996	0.971	17.1525	YBR171W	YIL035C	SEC66	PHO85	Protein with a potential role in actin cytoskeletal organization; overexpression suppresses a pfy1 (profilin) null mutation.	Cyclin-dependent kinase, with ten cyclin partners; involved in environmental stress response; in phosphate-rich conditions, Pho85p-Pho80p complex phosphorylates Pho4p which in turn represses PHO5.	VPMPVsPGLPS
gi|238508469	S242	CK2 group	0.4996	0.972	17.1701	YBR171W	YOR061W	SEC66	CKA1	Non-essential subunit of Sec63 complex (Sec63p, Sec62p, Sec66p and Sec72p); with Sec61 complex, Kar2p/BiP and Lhs1p forms a channel competent for SRP-dependent and post-translational SRP-independent protein targeting and import into the ER.	Alpha catalytic subunit of casein kinase 2, a Ser/Thr protein kinase with roles in cell growth and proliferation; the holoenzyme also contains CKA2, CKB1 and CKB2, the many substrates include transcription factors and all RNA polymerases.	SSVTGsDDDAV
gi|238508467	S471	CDK2 CDK3 group	0.3482	0.947	11.6593	YGR270W	YPL031C	YTA7	CKA2	Signal transducing kinase of the PAK (p21-activated kinase) family, involved in pheromone response and pseudohyphal/invasive growth pathways, activated by Cdc42p; binds Ste4p at a GBB motif present in noncatalytic domains of PAK kinases.	Alpha' catalytic subunit of casein kinase 2, a Ser/Thr protein kinase with roles in cell growth and proliferation; the holoenzyme also contains CKA1, CKB1 and CKB2, the many substrates include transcription factors and all RNA polymerases.	SLNDQsSDELI
gi|238508467	S471	CDK2 CDK3 group	0.3482	0.952	11.7209	YGR270W	YBR160W	YTA7	PHO85	Protein of unknown function, member of CDC48/PAS1/SEC18 family of ATPases, potentially phosphorylated by Cdc28p.	Cyclin-dependent kinase, with ten cyclin partners; involved in environmental stress response; in phosphate-rich conditions, Pho85p-Pho80p complex phosphorylates Pho4p which in turn represses PHO5.	NEVNEsPSRRG
gi|238508467	S406	PKA group	0.0948	0.953	2.6069	YGR270W	YJL164C	YTA7	TPK3	Protein of unknown function, member of CDC48/PAS1/SEC18 family of ATPases, potentially phosphorylated by Cdc28p.	Subunit of cytoplasmic cAMP-dependent protein kinase, which contains redundant catalytic subunits Tpk1p, Tpk2p, and Tpk3p and regulatory subunit Bcy1p; promotes vegetative growth in response to nutrients; inhibits filamentous growth.	RSRGQsEAAAD
gi|238508467	S406	PKA group	0.0948	0.953	2.6069	YGR270W	YKL166C	YTA7	TPK2	Protein of unknown function, member of CDC48/PAS1/SEC18 family of ATPases, potentially phosphorylated by Cdc28p.	Subunit of cytoplasmic cAMP-dependent protein kinase, which contains redundant catalytic subunits Tpk1p, Tpk2p, and Tpk3p and regulatory subunit Bcy1p; promotes vegetative growth in response to nutrients; activates filamentous growth.	RSRGQsEAAAD
gi|238508467	S406	PKA group	0.0948	0.953	2.6069	YGR270W	YPL203W	YTA7	CDC28	Protein of unknown function, member of CDC48/PAS1/SEC18 family of ATPases, potentially phosphorylated by Cdc28p.	Catalytic subunit of the main cell cycle cyclin-dependent kinase (CDK); alternately associates with G1 cyclins (CLNs) and G2/M cyclins (CLBs) which direct the CDK to specific substrates.	NEVNEsPSRRG
gi|238508467	S406	CK2 group	0.0844	0.963	2.8724	YGR270W	YIL035C	YTA7	TPK1	Protein of unknown function, member of CDC48/PAS1/SEC18 family of ATPases, potentially phosphorylated by Cdc28p.	Subunit of cytoplasmic cAMP-dependent protein kinase, which contains redundant catalytic subunits Tpk1p, Tpk2p, and Tpk3p and regulatory subunit Bcy1p; promotes vegetative growth in response to nutrients; inhibits filamentous growth.	RSRGQsEAAAD
gi|238508467	S406	CK2 group	0.0844	0.964	2.8754	YGR270W	YOR061W	YTA7	CKA1	Protein of unknown function, member of CDC48/PAS1/SEC18 family of ATPases, potentially phosphorylated by Cdc28p.	Alpha catalytic subunit of casein kinase 2, a Ser/Thr protein kinase with roles in cell growth and proliferation; the holoenzyme also contains CKA2, CKB1 and CKB2, the many substrates include transcription factors and all RNA polymerases.	RSRGQsEAAAD
gi|238508467	S406	SGK group	0.1284	0.903	3.3459	YGR270W	YKL126W	YTA7	CKA2	Protein of unknown function, member of CDC48/PAS1/SEC18 family of ATPases, potentially phosphorylated by Cdc28p.	Alpha' catalytic subunit of casein kinase 2, a Ser/Thr protein kinase with roles in cell growth and proliferation; the holoenzyme also contains CKA1, CKB1 and CKB2, the many substrates include transcription factors and all RNA polymerases.	RSRGQsEAAAD
gi|238508467	S406	SGK group	0.1284	0.913	3.3829	YGR270W	YMR104C	YTA7	YKL126W	Protein of unknown function, member of CDC48/PAS1/SEC18 family of ATPases, potentially phosphorylated by Cdc28p.	Serine/threonine protein kinase required for receptor-mediated endocytosis; involved in sphingolipid-mediated and cell integrity signaling pathways; localized to the bud neck, cytosol and plasma membrane; homolog of mammalian kinase SGK.	RSRGQsEAAAD
gi|238508467	S402	GSK3 group	0.0777	0.953	2.6186	YGR270W	YMR139W	YTA7	YPK2	Protein of unknown function, member of CDC48/PAS1/SEC18 family of ATPases, potentially phosphorylated by Cdc28p.	Protein kinase with similarityto serine/threonine protein kinase Ypk1p; functionally redundant with YPK1 at the genetic level; participates in a signaling pathway required for optimal cell wall integrity; homolog of mammalian kinase SGK.	RSRGQsEAAAD
gi|238508467	S402	PAKA group	0.1012	0.93	2.7179	YGR270W	YOL113W	YTA7	RIM11	Protein of unknown function, member of CDC48/PAS1/SEC18 family of ATPases, potentially phosphorylated by Cdc28p.	Protein kinase required for signal transduction during entry into meiosis; promotes the formation of the Ime1p-Ume6p complex by phosphorylating Ime1p and Ume6p; shares similarity with mammalian glycogen synthase kinase 3-beta.	KRASRsRGQSE
gi|238508467	S402	PAKA group	0.1012	0.949	2.7734	YGR270W	YNL298W	YTA7	STE20	Protein of unknown function, member of CDC48/PAS1/SEC18 family of ATPases, potentially phosphorylated by Cdc28p.	Signal transducing kinase of the PAK (p21-activated kinase) family, involved in pheromone response and pseudohyphal/invasive growth pathways, activated by Cdc42p; binds Ste4p at a GBB motif present in noncatalytic domains of PAK kinases.	KRASRsRGQSE
gi|238508467	S402	PAKA group	0.1012	0.949	2.7734	YGR270W	YHL007C	YTA7	SKM1	Protein of unknown function, member of CDC48/PAS1/SEC18 family of ATPases, potentially phosphorylated by Cdc28p.	Member of the PAK family of serine/threonine protein kinases with similarity to Ste20p and Cla4p; proposed to be a downstream effector of Cdc42p during polarized growth.	KRASRsRGQSE
gi|238508467	S402	AMPK group	0.0854	0.953	2.8787	YGR270W	YDR477W	YTA7	CLA4	Protein of unknown function, member of CDC48/PAS1/SEC18 family of ATPases, potentially phosphorylated by Cdc28p.	Cdc42p activated signal transducing kinase of the PAK (p21-activated kinase) family, involved in septin ring assembly and cytokinesis; directly phosphorylates septins Cdc3p and Cdc10p; other yeast PAK family members are Ste20p and Skm1p.	KRASRsRGQSE
gi|238508467	S402	PKC group	0.2244	0.948	3.5449	YGR270W	YBL105C	YTA7	SNF1	Protein of unknown function, member of CDC48/PAS1/SEC18 family of ATPases, potentially phosphorylated by Cdc28p.	AMP-activated serine/threonine protein kinase found in a complex containing Snf4p and members of the Sip1p/Sip2p/Gal83p family; required for transcription of glucose-repressed genes, thermotolerance, sporulation, and peroxisome biogenesis.	KRASRsRGQSE
gi|238507553	T441	CK1 group	0.1037	0.933	1.8278	YCR088W	YNL154C	ABP1	PKC1	Actin-binding protein of the cortical actin cytoskeleton, important for activation of the Arp2/3 complex that plays a key role actin in cytoskeleton organization.	Protein serine/threonine kinase essential for cell wall remodeling during growth; localized to sites of polarized growth and the mother-daughter bud neck; homolog of the alpha, beta, and gamma isoforms of mammalian protein kinase C (PKC).	LQTQHsGRAEW
gi|238507553	T441	CK1 group	0.1037	0.934	1.8297	YCR088W	YHR135C	ABP1	YCK2	Actin-binding protein of the cortical actin cytoskeleton, important for activation of the Arp2/3 complex that plays a key role actin in cytoskeleton organization.	Palmitoylated, plasma membrane-bound casein kinase I isoform; shares redundant functions with Yck1p in morphogenesis, proper septin assembly, endocytic trafficking; provides an essential function overlapping with that of Yck1p.	EPSLQtQHSGR
gi|238507553	T441	CK1 group	0.1037	0.959	1.8787	YCR088W	YPL204W	ABP1	YCK1	Actin-binding protein of the cortical actin cytoskeleton, important for activation of the Arp2/3 complex that plays a key role actin in cytoskeleton organization.	Palmitoylated, plasma membrane-bound casein kinase I isoform; shares redundant functions with Yck2p in morphogenesis, proper septin assembly, endocytic trafficking; provides an essential function overlapping with that of Yck2p.	EPSLQtQHSGR
gi|238507553	S444	PKC group	0.3135	0.988	5.163	YCR088W	YBL105C	ABP1	SNF1	GDP-mannose pyrophosphorylase (mannose-1-phosphate guanyltransferase), synthesizes GDP-mannose from GTP and mannose-1-phosphate in cell wall biosynthesis; required for normal cell wall structure.	AMP-activated serine/threonine protein kinase found in a complex containing Snf4p and members of the Sip1p/Sip2p/Gal83p family; required for transcription of glucose-repressed genes, thermotolerance, sporulation, and peroxisome biogenesis.	LVSYPsSENLE
gi|238507547	S717	CK2 group	0.6139	0.976	21.1841	YER173W	YIL035C	RAD24	CKA2	Possible integral membrane protein that interacts with Rpp0p, which is a component of the ribosomal stalk.	Alpha' catalytic subunit of casein kinase 2, a Ser/Thr protein kinase with roles in cell growth and proliferation; the holoenzyme also contains CKA1, CKB1 and CKB2, the many substrates include transcription factors and all RNA polymerases.	NESKDsEDEDE
gi|238507547	S717	CK2 group	0.6139	0.977	21.2058	YER173W	YOR061W	RAD24	CKA1	Checkpoint protein, involved in the activation of the DNA damage and meiotic pachytene checkpoints; subunit of a clamp loader that loads Rad17p-Mec3p-Ddc1p onto DNA; homolog of human and S. pombe Rad17 protein.	Alpha catalytic subunit of casein kinase 2, a Ser/Thr protein kinase with roles in cell growth and proliferation; the holoenzyme also contains CKA2, CKB1 and CKB2, the many substrates include transcription factors and all RNA polymerases.	EKLILsDDDIV
gi|238506919	S60	PKC group	0.3305	0.854	4.7043	YMR220W	YBL105C	ERG8	CKA2	TFIID subunit (67 kDa), involved in RNA polymerase II transcription initiation.	Alpha' catalytic subunit of casein kinase 2, a Ser/Thr protein kinase with roles in cell growth and proliferation; the holoenzyme also contains CKA1, CKB1 and CKB2, the many substrates include transcription factors and all RNA polymerases.	GVGYDsEASDT
gi|238506919	S57	PKC group	0.2538	0.854	3.6121	YMR220W	YBL105C	ERG8	PKC1	Phosphomevalonate kinase, an essential cytosolic enzyme that acts in the biosynthesis of isoprenoids and sterols, including ergosterol, from mevalonate.	Protein serine/threonine kinase essential for cell wall remodeling during growth; localized to sites of polarized growth and the mother-daughter bud neck; homolog of the alpha, beta, and gamma isoforms of mammalian protein kinase C (PKC).	GASFSsVKGGP
gi|238506919	S57	PAKA group	0.1635	0.838	3.9543	YMR220W	YOL113W	ERG8	PKC1	Phosphomevalonate kinase, an essential cytosolic enzyme that acts in the biosynthesis of isoprenoids and sterols, including ergosterol, from mevalonate.	Protein serine/threonine kinase essential for cell wall remodeling during growth; localized to sites of polarized growth and the mother-daughter bud neck; homolog of the alpha, beta, and gamma isoforms of mammalian protein kinase C (PKC).	HRRGAsFSSVK
gi|238506919	S57	PAKA group	0.1635	0.855	4.0345	YMR220W	YNL298W	ERG8	STE20	Phosphomevalonate kinase, an essential cytosolic enzyme that acts in the biosynthesis of isoprenoids and sterols, including ergosterol, from mevalonate.	Signal transducing kinase of the PAK (p21-activated kinase) family, involved in pheromone response and pseudohyphal/invasive growth pathways, activated by Cdc42p; binds Ste4p at a GBB motif present in noncatalytic domains of PAK kinases.	HRRGAsFSSVK
gi|238506919	S57	PAKA group	0.1635	0.855	4.0345	YMR220W	YHL007C	ERG8	SKM1	Phosphomevalonate kinase, an essential cytosolic enzyme that acts in the biosynthesis of isoprenoids and sterols, including ergosterol, from mevalonate.	Member of the PAK family of serine/threonine protein kinases with similarity to Ste20p and Cla4p; proposed to be a downstream effector of Cdc42p during polarized growth.	HRRGAsFSSVK
gi|238506919	S57	SGK group	0.1803	0.809	4.2117	YMR220W	YKL126W	ERG8	CLA4	Phosphomevalonate kinase, an essential cytosolic enzyme that acts in the biosynthesis of isoprenoids and sterols, including ergosterol, from mevalonate.	Cdc42p activated signal transducing kinase of the PAK (p21-activated kinase) family, involved in septin ring assembly and cytokinesis; directly phosphorylates septins Cdc3p and Cdc10p; other yeast PAK family members are Ste20p and Skm1p.	HRRGAsFSSVK
gi|238506919	S57	SGK group	0.1803	0.818	4.2586	YMR220W	YMR104C	ERG8	YKL126W	Phosphomevalonate kinase, an essential cytosolic enzyme that acts in the biosynthesis of isoprenoids and sterols, including ergosterol, from mevalonate.	Serine/threonine protein kinase required for receptor-mediated endocytosis; involved in sphingolipid-mediated and cell integrity signaling pathways; localized to the bud neck, cytosol and plasma membrane; homolog of mammalian kinase SGK.	HRRGAsFSSVK
gi|238506919	S57	PKA group	0.1871	0.858	4.6348	YMR220W	YPL203W	ERG8	TPK3	Phosphomevalonate kinase, an essential cytosolic enzyme that acts in the biosynthesis of isoprenoids and sterols, including ergosterol, from mevalonate.	Subunit of cytoplasmic cAMP-dependent protein kinase, which contains redundant catalytic subunits Tpk1p, Tpk2p, and Tpk3p and regulatory subunit Bcy1p; promotes vegetative growth in response to nutrients; inhibits filamentous growth.	HRRGAsFSSVK
gi|238506919	S57	PKA group	0.1871	0.858	4.6348	YMR220W	YKL166C	ERG8	YPK2	Phosphomevalonate kinase, an essential cytosolic enzyme that acts in the biosynthesis of isoprenoids and sterols, including ergosterol, from mevalonate.	Protein kinase with similarityto serine/threonine protein kinase Ypk1p; functionally redundant with YPK1 at the genetic level; participates in a signaling pathway required for optimal cell wall integrity; homolog of mammalian kinase SGK.	HRRGAsFSSVK
gi|238506919	S57	PKA group	0.1871	0.859	4.6402	YMR220W	YJL164C	ERG8	TPK2	Phosphomevalonate kinase, an essential cytosolic enzyme that acts in the biosynthesis of isoprenoids and sterols, including ergosterol, from mevalonate.	Subunit of cytoplasmic cAMP-dependent protein kinase, which contains redundant catalytic subunits Tpk1p, Tpk2p, and Tpk3p and regulatory subunit Bcy1p; promotes vegetative growth in response to nutrients; activates filamentous growth.	HRRGAsFSSVK
gi|238506885	S199	PKB group	0.2824	0.722	5.8854	YOR191W	YHR205W	RIS1	PKC1	Protein with similarity to mammalian monocarboxylate permeases, which are involved in transport of monocarboxylic acids across the plasma membrane; mutant is not deficient in monocarboxylate transport.	Protein serine/threonine kinase essential for cell wall remodeling during growth; localized to sites of polarized growth and the mother-daughter bud neck; homolog of the alpha, beta, and gamma isoforms of mammalian protein kinase C (PKC).	FAGWAsDRLGR
gi|238506094	T664	GSK3 group	0.1603	0.936	5.3055	YBL061C	YMR139W	SKT5	CDC28	Activator of Chs3p (chitin synthase III), recruits Chs3p to the bud neck via interaction with Bni4p; has similarity to Shc1p, which activates Chs3p during sporulation.	Catalytic subunit of the main cell cycle cyclin-dependent kinase (CDK); alternately associates with G1 cyclins (CLNs) and G2/M cyclins (CLBs) which direct the CDK to specific substrates.	PKPVTsPSSAT
gi|238506094	T185	CDK2 CDK3 group	0.3919	0.94	13.0232	YBL061C	YPL031C	SKT5	PKC1	Activator of Chs3p (chitin synthase III), recruits Chs3p to the bud neck via interaction with Bni4p; has similarity to Shc1p, which activates Chs3p during sporulation.	Protein serine/threonine kinase essential for cell wall remodeling during growth; localized to sites of polarized growth and the mother-daughter bud neck; homolog of the alpha, beta, and gamma isoforms of mammalian protein kinase C (PKC).	PDRPPsRARPV
gi|238506094	T185	CDK2 CDK3 group	0.3919	0.946	13.1064	YBL061C	YBR160W	SKT5	PHO85	Activator of Chs3p (chitin synthase III), recruits Chs3p to the bud neck via interaction with Bni4p; has similarity to Shc1p, which activates Chs3p during sporulation.	Cyclin-dependent kinase, with ten cyclin partners; involved in environmental stress response; in phosphate-rich conditions, Pho85p-Pho80p complex phosphorylates Pho4p which in turn represses PHO5.	PPRPQtPQVEH
gi|238506094	S665	CDK2 CDK3 group	0.3476	0.94	11.5532	YBL061C	YPL031C	SKT5	CDC28	RNA binding protein with similarity to mammalian heterogeneous nuclear RNP K protein, involved in the regulation of telomere position effect and telomere length.	Catalytic subunit of the main cell cycle cyclin-dependent kinase (CDK); alternately associates with G1 cyclins (CLNs) and G2/M cyclins (CLBs) which direct the CDK to specific substrates.	LEDPSsPSGPN
gi|238506094	S665	CDK2 CDK3 group	0.3476	0.946	11.6269	YBL061C	YBR160W	SKT5	PHO85	Activator of Chs3p (chitin synthase III), recruits Chs3p to the bud neck via interaction with Bni4p; has similarity to Shc1p, which activates Chs3p during sporulation.	Cyclin-dependent kinase, with ten cyclin partners; involved in environmental stress response; in phosphate-rich conditions, Pho85p-Pho80p complex phosphorylates Pho4p which in turn represses PHO5.	PKPVTsPSSAT
gi|238506094	S659	CDK2 CDK3 group	0.385	0.94	12.7954	YBL061C	YPL031C	SKT5	RIM11	Activator of Chs3p (chitin synthase III), recruits Chs3p to the bud neck via interaction with Bni4p; has similarity to Shc1p, which activates Chs3p during sporulation.	Protein kinase required for signal transduction during entry into meiosis; promotes the formation of the Ime1p-Ume6p complex by phosphorylating Ime1p and Ume6p; shares similarity with mammalian glycogen synthase kinase 3-beta.	SPKPVtSPSSA
gi|238506094	S659	CDK2 CDK3 group	0.385	0.946	12.877	YBL061C	YBR160W	SKT5	PHO85	Activator of Chs3p (chitin synthase III), recruits Chs3p to the bud neck via interaction with Bni4p; has similarity to Shc1p, which activates Chs3p during sporulation.	Cyclin-dependent kinase, with ten cyclin partners; involved in environmental stress response; in phosphate-rich conditions, Pho85p-Pho80p complex phosphorylates Pho4p which in turn represses PHO5.	GGPVGsPKPVT
gi|238506094	S630	CDK2 CDK3 group	0.0841	0.94	2.7961	YBL061C	YPL031C	SKT5	CDC28	Activator of Chs3p (chitin synthase III), recruits Chs3p to the bud neck via interaction with Bni4p; has similarity to Shc1p, which activates Chs3p during sporulation.	Catalytic subunit of the main cell cycle cyclin-dependent kinase (CDK); alternately associates with G1 cyclins (CLNs) and G2/M cyclins (CLBs) which direct the CDK to specific substrates.	GGPVGsPKPVT
gi|238506094	S630	CDK2 CDK3 group	0.0841	0.946	2.8139	YBL061C	YBR160W	SKT5	PHO85	Activator of Chs3p (chitin synthase III), recruits Chs3p to the bud neck via interaction with Bni4p; has similarity to Shc1p, which activates Chs3p during sporulation.	Cyclin-dependent kinase, with ten cyclin partners; involved in environmental stress response; in phosphate-rich conditions, Pho85p-Pho80p complex phosphorylates Pho4p which in turn represses PHO5.	IESPNsRRPQR
gi|238506094	S630	PKC group	0.2072	0.95	3.2809	YBL061C	YBL105C	SKT5	CDC28	Activator of Chs3p (chitin synthase III), recruits Chs3p to the bud neck via interaction with Bni4p; has similarity to Shc1p, which activates Chs3p during sporulation.	Catalytic subunit of the main cell cycle cyclin-dependent kinase (CDK); alternately associates with G1 cyclins (CLNs) and G2/M cyclins (CLBs) which direct the CDK to specific substrates.	IESPNsRRPQR
gi|238506094	S627	p38 group	0.3436	0.935	8.031	YBL061C	YLR113W	SKT5	PKC1	Activator of Chs3p (chitin synthase III), recruits Chs3p to the bud neck via interaction with Bni4p; has similarity to Shc1p, which activates Chs3p during sporulation.	Protein serine/threonine kinase essential for cell wall remodeling during growth; localized to sites of polarized growth and the mother-daughter bud neck; homolog of the alpha, beta, and gamma isoforms of mammalian protein kinase C (PKC).	IESPNsRRPQR
gi|238506094	S627	CDK2 CDK3 group	0.3287	0.94	10.9244	YBL061C	YPL031C	SKT5	HOG1	Activator of Chs3p (chitin synthase III), recruits Chs3p to the bud neck via interaction with Bni4p; has similarity to Shc1p, which activates Chs3p during sporulation.	Mitogen-activated protein kinase involved in osmoregulation via three independent osmosensors; mediates the recruitment and activation of RNA Pol II at Hot1p-dependent promoters; localization regulated by Ptp2p and Ptp3p.	SAPIEsPNSRR
gi|238506094	S627	CDK2 CDK3 group	0.3287	0.946	10.9941	YBL061C	YBR160W	SKT5	PHO85	Activator of Chs3p (chitin synthase III), recruits Chs3p to the bud neck via interaction with Bni4p; has similarity to Shc1p, which activates Chs3p during sporulation.	Cyclin-dependent kinase, with ten cyclin partners; involved in environmental stress response; in phosphate-rich conditions, Pho85p-Pho80p complex phosphorylates Pho4p which in turn represses PHO5.	SAPIEsPNSRR
gi|238506094	S547	PKC group	0.2618	0.95	4.1455	YBL061C	YBL105C	SKT5	CDC28	Activator of Chs3p (chitin synthase III), recruits Chs3p to the bud neck via interaction with Bni4p; has similarity to Shc1p, which activates Chs3p during sporulation.	Catalytic subunit of the main cell cycle cyclin-dependent kinase (CDK); alternately associates with G1 cyclins (CLNs) and G2/M cyclins (CLBs) which direct the CDK to specific substrates.	SAPIEsPNSRR
gi|238506038	S507	p38 group	0.3438	0.82	7.0487	YHR073W	YLR113W	OSH3
gi|238506038	S507	CDK2 CDK3 group	0.3408	0.828	9.9773	YHR073W	YPL031C	OSH3	HOG1	Member of an oxysterol-binding protein family with seven members in S. cerevisiae; family members have overlapping, redundant functions in sterol metabolism and collectively perform a function essential for viability.	Mitogen-activated protein kinase involved in osmoregulation via three independent osmosensors; mediates the recruitment and activation of RNA Pol II at Hot1p-dependent promoters; localization regulated by Ptp2p and Ptp3p.	DGGSSsPLLK
gi|238506038	S507	CDK2 CDK3 group	0.3408	0.832	10.0255	YHR073W	YBR160W	OSH3	PHO85	Member of an oxysterol-binding protein family with seven members in S. cerevisiae; family members have overlapping, redundant functions in sterol metabolism and collectively perform a function essential for viability.	Cyclin-dependent kinase, with ten cyclin partners; involved in environmental stress response; in phosphate-rich conditions, Pho85p-Pho80p complex phosphorylates Pho4p which in turn represses PHO5.	DGGSSsPLLKI
gi|238505428	T125	YSK group	0.0838	0.826	1.9988	YGR208W	YHR102W	SER2	CKA2	Cytoplasmic thioredoxin isoenzyme of the thioredoxin system which protects cells against both oxidative and reductive stress, forms LMA1 complex with Pbi2p, acts as a cofactor for Tsa1p, required for ER-Golgi transport and vacuole inheritance.	Alpha' catalytic subunit of casein kinase 2, a Ser/Thr protein kinase with roles in cell growth and proliferation; the holoenzyme also contains CKA1, CKB1 and CKB2, the many substrates include transcription factors and all RNA polymerases.	DVDDLsEVAGE
gi|238505428	S123	p38 group	0.3447	0.885	7.6258	YGR208W	YLR113W	SER2	KIC1	Phosphoserine phosphatase of the phosphoglycerate pathway, involved in serine and glycine biosynthesis, expression is regulated by the available nitrogen source.	Protein kinase of the PAK/Ste20 kinase family, required for cell integrity possibly through regulating 1,6-beta-glucan levels in the wall; physically interacts with Cdc31p (centrin), which is a component of the spindle pole body.	KLPSPtVPVGS
gi|238505428	S123	CDK2 CDK3 group	0.2742	0.898	8.7064	YGR208W	YBR160W	SER2	HOG1	Phosphoserine phosphatase of the phosphoglycerate pathway, involved in serine and glycine biosynthesis, expression is regulated by the available nitrogen source.	Mitogen-activated protein kinase involved in osmoregulation via three independent osmosensors; mediates the recruitment and activation of RNA Pol II at Hot1p-dependent promoters; localization regulated by Ptp2p and Ptp3p.	GVKLPsPTVPV
gi|238505428	S123	CDK2 CDK3 group	0.2742	0.9	8.7258	YGR208W	YPL031C	SER2	CDC28	Phosphoserine phosphatase of the phosphoglycerate pathway, involved in serine and glycine biosynthesis, expression is regulated by the available nitrogen source.	Catalytic subunit of the main cell cycle cyclin-dependent kinase (CDK); alternately associates with G1 cyclins (CLNs) and G2/M cyclins (CLBs) which direct the CDK to specific substrates.	GVKLPsPTVPV
gi|238505298	S365	CK2 group	0.6507	0.943	21.6933	YMR235C	YIL035C	RNA1	CKA2	Translation initiation factor eIF1A, essential protein that forms a complex with Sui1p (eIF1) and the 40S ribosomal subunit and scans for the start codon; C-terminus associates with Fun12p (eIF5B); N terminus interacts with eIF2 and eIF3.	Alpha' catalytic subunit of casein kinase 2, a Ser/Thr protein kinase with roles in cell growth and proliferation; the holoenzyme also contains CKA1, CKB1 and CKB2, the many substrates include transcription factors and all RNA polymerases.	DEDREsEDEKE
gi|238505298	S365	CK2 group	0.6507	0.944	21.7163	YMR235C	YOR061W	RNA1	CKA1	GTPase activating protein (GAP) for Gsp1p, involved in nuclear transport.	Alpha catalytic subunit of casein kinase 2, a Ser/Thr protein kinase with roles in cell growth and proliferation; the holoenzyme also contains CKA2, CKB1 and CKB2, the many substrates include transcription factors and all RNA polymerases.	ELEEEsDEEEE
gi|238505256	S1246	PKC group	0.2197	0.985	3.6062	YHR023W	YBL105C	MYO1	PHO85	Peptidyl-prolyl cis-trans isomerase (cyclophilin), catalyzes the cis-trans isomerization of peptide bonds N-terminal to proline residues; has a potential role in the secretory pathway.	Cyclin-dependent kinase, with ten cyclin partners; involved in environmental stress response; in phosphate-rich conditions, Pho85p-Pho80p complex phosphorylates Pho4p which in turn represses PHO5.	VAPAEsPLPSK
gi|238504142	T184	PKC group	0.2213	0.863	3.1832	YDR353W	YBL105C	TRR1	HOG1	Phosphotyrosine-specific protein phosphatase involved in the inactivation of mitogen-activated protein kinase (MAPK) during osmolarity sensing; dephosporylates Hog1p MAPK and regulates its localization; localized to the cytoplasm.	Mitogen-activated protein kinase involved in osmoregulation via three independent osmosensors; mediates the recruitment and activation of RNA Pol II at Hot1p-dependent promoters; localization regulated by Ptp2p and Ptp3p.	YLDIDsPDSQE
gi|238503976	T255	CK2 group	0.0776	0.866	2.3764	YLR060W	YOR061W	FRS1	CKA1	Beta subunit of cytoplasmic phenylalanyl-tRNA synthetase, forms a tetramer with Frs2p to generate the active enzyme; evolutionarily distant from mitochondrial phenylalanyl-tRNA synthetase based on protein sequence, but substrate binding is similar.	Alpha catalytic subunit of casein kinase 2, a Ser/Thr protein kinase with roles in cell growth and proliferation; the holoenzyme also contains CKA2, CKB1 and CKB2, the many substrates include transcription factors and all RNA polymerases.	TALDKtKVEIV
gi|238503976	T255	CK2 group	0.0776	0.866	2.3764	YLR060W	YIL035C	FRS1	CKA2	Essential evolutionarily-conserved nucleolar protein component of the box C/D snoRNP complexes that direct 2'-O-methylation of pre-rRNA during its maturation; overexpression causes spindle orientation defects.	Alpha' catalytic subunit of casein kinase 2, a Ser/Thr protein kinase with roles in cell growth and proliferation; the holoenzyme also contains CKA1, CKB1 and CKB2, the many substrates include transcription factors and all RNA polymerases.	IGADQsDEEME
gi|238503970	S918	PAKA group	0.0853	0.96	2.364	YJL137C	YOL113W	GLG2	CDC28	Protein involved in bud-site selection and required for axial budding pattern; localizes with septins to bud neck in mitosis and may constitute an axial landmark for next round of budding; potential Cdc28p substrate.	Catalytic subunit of the main cell cycle cyclin-dependent kinase (CDK); alternately associates with G1 cyclins (CLNs) and G2/M cyclins (CLBs) which direct the CDK to specific substrates.	DWRYMsPSSAN
gi|238503970	S918	PAKA group	0.0853	0.979	2.4107	YJL137C	YNL298W	GLG2	STE20	Self-glucosylating initiator of glycogen synthesis, also glucosylates n-dodecyl-beta-D-maltoside; similar to mammalian glycogenin.	Signal transducing kinase of the PAK (p21-activated kinase) family, involved in pheromone response and pseudohyphal/invasive growth pathways, activated by Cdc42p; binds Ste4p at a GBB motif present in noncatalytic domains of PAK kinases.	LHRASsGAGLF
gi|238503970	S918	PAKA group	0.0853	0.979	2.4107	YJL137C	YHL007C	GLG2	SKM1	Self-glucosylating initiator of glycogen synthesis, also glucosylates n-dodecyl-beta-D-maltoside; similar to mammalian glycogenin.	Member of the PAK family of serine/threonine protein kinases with similarity to Ste20p and Cla4p; proposed to be a downstream effector of Cdc42p during polarized growth.	LHRASsGAGLF
gi|238503970	S918	PKA group	0.0884	0.977	2.4945	YJL137C	YPL203W	GLG2	TPK3	Self-glucosylating initiator of glycogen synthesis, also glucosylates n-dodecyl-beta-D-maltoside; similar to mammalian glycogenin.	Subunit of cytoplasmic cAMP-dependent protein kinase, which contains redundant catalytic subunits Tpk1p, Tpk2p, and Tpk3p and regulatory subunit Bcy1p; promotes vegetative growth in response to nutrients; inhibits filamentous growth.	LHRASsGAGLF
gi|238503970	S918	PKA group	0.0884	0.977	2.4945	YJL137C	YKL166C	GLG2	CLA4	Self-glucosylating initiator of glycogen synthesis, also glucosylates n-dodecyl-beta-D-maltoside; similar to mammalian glycogenin.	Cdc42p activated signal transducing kinase of the PAK (p21-activated kinase) family, involved in septin ring assembly and cytokinesis; directly phosphorylates septins Cdc3p and Cdc10p; other yeast PAK family members are Ste20p and Skm1p.	LHRASsGAGLF
gi|238503970	S918	PKA group	0.0884	0.978	2.497	YJL137C	YJL164C	GLG2	TPK2	Self-glucosylating initiator of glycogen synthesis, also glucosylates n-dodecyl-beta-D-maltoside; similar to mammalian glycogenin.	Subunit of cytoplasmic cAMP-dependent protein kinase, which contains redundant catalytic subunits Tpk1p, Tpk2p, and Tpk3p and regulatory subunit Bcy1p; promotes vegetative growth in response to nutrients; activates filamentous growth.	LHRASsGAGLF
gi|238503970	S918	AMPK group	0.0942	0.991	3.2998	YJL137C	YDR477W	GLG2	TPK1	Self-glucosylating initiator of glycogen synthesis, also glucosylates n-dodecyl-beta-D-maltoside; similar to mammalian glycogenin.	Subunit of cytoplasmic cAMP-dependent protein kinase, which contains redundant catalytic subunits Tpk1p, Tpk2p, and Tpk3p and regulatory subunit Bcy1p; promotes vegetative growth in response to nutrients; inhibits filamentous growth.	LHRASsGAGLF
gi|238503564	S187	CDK2 CDK3 group	0.394	0.991	13.8036	YLR362W	YPL031C	STE11	CKA2	Nuclear protein, putative peptidyl-prolyl cis-trans isomerase (PPIase) with similarity to Fpr3p; overproduction suppresses the growth defect resulting from the absence of E3 ubiquitin-protein ligase Tom1p.	Alpha' catalytic subunit of casein kinase 2, a Ser/Thr protein kinase with roles in cell growth and proliferation; the holoenzyme also contains CKA1, CKB1 and CKB2, the many substrates include transcription factors and all RNA polymerases.	DDDNEsDELDG
gi|238503564	S187	CDK2 CDK3 group	0.394	0.997	13.8872	YLR362W	YBR160W	STE11	PHO85	Signal transducing MEK kinase involved in pheromone response and pseudohyphal/invasive growth pathways, where it phosphorylates Ste7p, and the high osmolarity response pathway, via phosphorylation of Pbs2p; regulated by Ste20p and Ste50p.	Cyclin-dependent kinase, with ten cyclin partners; involved in environmental stress response; in phosphate-rich conditions, Pho85p-Pho80p complex phosphorylates Pho4p which in turn represses PHO5.	PSRPGsPLRAQ
gi|238503564	S183	GSK3 group	0.1616	0.984	5.6237	YLR362W	YMR139W	STE11	CDC28	Signal transducing MEK kinase involved in pheromone response and pseudohyphal/invasive growth pathways, where it phosphorylates Ste7p, and the high osmolarity response pathway, via phosphorylation of Pbs2p; regulated by Ste20p and Ste50p.	Catalytic subunit of the main cell cycle cyclin-dependent kinase (CDK); alternately associates with G1 cyclins (CLNs) and G2/M cyclins (CLBs) which direct the CDK to specific substrates.	PSRPGsPLRAQ
gi|238503490	T433	CK2 group	0.5761	0.989	20.1447	YEL037C	YIL035C	RAD23	CKA2	Checkpoint protein, involved in the activation of the DNA damage and meiotic pachytene checkpoints; subunit of a clamp loader that loads Rad17p-Mec3p-Ddc1p onto DNA; homolog of human and S. pombe Rad17 protein.	Alpha' catalytic subunit of casein kinase 2, a Ser/Thr protein kinase with roles in cell growth and proliferation; the holoenzyme also contains CKA1, CKB1 and CKB2, the many substrates include transcription factors and all RNA polymerases.	EKLILsDDDIV
gi|238503490	T433	CK2 group	0.5761	0.99	20.1651	YEL037C	YOR061W	RAD23	CKA1	Protein with ubiquitin-like N terminus, recognizes and binds damaged DNA (with Rad4p) during nucleotide excision repair; regulates Rad4p levels, subunit of Nuclear Excision Repair Factor 2 (NEF2); homolog of human HR23A and HR23B proteins.	Alpha catalytic subunit of casein kinase 2, a Ser/Thr protein kinase with roles in cell growth and proliferation; the holoenzyme also contains CKA2, CKB1 and CKB2, the many substrates include transcription factors and all RNA polymerases.	FLFENtDDPED
gi|238503490	S312	AMPK group	0.0642	0.988	2.2437	YEL037C	YDR477W	RAD23	CKA2	Protein with ubiquitin-like N terminus, recognizes and binds damaged DNA (with Rad4p) during nucleotide excision repair; regulates Rad4p levels, subunit of Nuclear Excision Repair Factor 2 (NEF2); homolog of human HR23A and HR23B proteins.	Alpha' catalytic subunit of casein kinase 2, a Ser/Thr protein kinase with roles in cell growth and proliferation; the holoenzyme also contains CKA1, CKB1 and CKB2, the many substrates include transcription factors and all RNA polymerases.	FLFENtDDPED
gi|238503490	S312	PKB group	0.1108	0.814	2.6041	YEL037C	YHR205W	RAD23	SNF1	Protein with ubiquitin-like N terminus, recognizes and binds damaged DNA (with Rad4p) during nucleotide excision repair; regulates Rad4p levels, subunit of Nuclear Excision Repair Factor 2 (NEF2); homolog of human HR23A and HR23B proteins.	AMP-activated serine/threonine protein kinase found in a complex containing Snf4p and members of the Sip1p/Sip2p/Gal83p family; required for transcription of glucose-repressed genes, thermotolerance, sporulation, and peroxisome biogenesis.	GARSGsAAGEG
gi|238503490	S312	PKA group	0.1054	0.988	3.0072	YEL037C	YPL203W	RAD23	TPK3	Protein with ubiquitin-like N terminus, recognizes and binds damaged DNA (with Rad4p) during nucleotide excision repair; regulates Rad4p levels, subunit of Nuclear Excision Repair Factor 2 (NEF2); homolog of human HR23A and HR23B proteins.	Subunit of cytoplasmic cAMP-dependent protein kinase, which contains redundant catalytic subunits Tpk1p, Tpk2p, and Tpk3p and regulatory subunit Bcy1p; promotes vegetative growth in response to nutrients; inhibits filamentous growth.	GARSGsAAGEG
gi|238503490	S312	PKA group	0.1054	0.988	3.0072	YEL037C	YKL166C	RAD23	SCH9	Protein with ubiquitin-like N terminus, recognizes and binds damaged DNA (with Rad4p) during nucleotide excision repair; regulates Rad4p levels, subunit of Nuclear Excision Repair Factor 2 (NEF2); homolog of human HR23A and HR23B proteins.	Protein kinase that regulates signal transduction activity and G1 progression, controls cAPK activity, required for nitrogen activation of the FGM pathway, involved in life span regulation, homologous to mammalian Akt/PKB.	GARSGsAAGEG
gi|238503490	S312	PKA group	0.1054	0.989	3.0102	YEL037C	YJL164C	RAD23	TPK2	Protein with ubiquitin-like N terminus, recognizes and binds damaged DNA (with Rad4p) during nucleotide excision repair; regulates Rad4p levels, subunit of Nuclear Excision Repair Factor 2 (NEF2); homolog of human HR23A and HR23B proteins.	Subunit of cytoplasmic cAMP-dependent protein kinase, which contains redundant catalytic subunits Tpk1p, Tpk2p, and Tpk3p and regulatory subunit Bcy1p; promotes vegetative growth in response to nutrients; activates filamentous growth.	GARSGsAAGEG
gi|238503480	S280	CDK2 CDK3 group	0.3475	0.956	11.7468	YGL179C	YPL031C	TOS3	CKA2	t-SNARE protein important for fusion of secretory vesicles with the plasma membrane; similar to but not functionally redundant with Spo20p; SNAP-25 homolog.	Alpha' catalytic subunit of casein kinase 2, a Ser/Thr protein kinase with roles in cell growth and proliferation; the holoenzyme also contains CKA1, CKB1 and CKB2, the many substrates include transcription factors and all RNA polymerases.	QFEADsEDEAM
gi|238503480	S280	CDK2 CDK3 group	0.3475	0.959	11.7836	YGL179C	YBR160W	TOS3	PHO85	Protein kinase, related to and functionally redundant with Elm1p and Pak1p for the phosphorylation and activation of Snf1p; functionally orthologous to LKB1, a mammalian kinase associated with Peutz-Jeghers cancer-susceptibility syndrome.	Cyclin-dependent kinase, with ten cyclin partners; involved in environmental stress response; in phosphate-rich conditions, Pho85p-Pho80p complex phosphorylates Pho4p which in turn represses PHO5.	AKSAGsPAFLP
gi|238503480	S277	CK1 group	0.1344	0.924	2.3466	YGL179C	YPL204W	TOS3	CDC28	Protein kinase, related to and functionally redundant with Elm1p and Pak1p for the phosphorylation and activation of Snf1p; functionally orthologous to LKB1, a mammalian kinase associated with Peutz-Jeghers cancer-susceptibility syndrome.	Catalytic subunit of the main cell cycle cyclin-dependent kinase (CDK); alternately associates with G1 cyclins (CLNs) and G2/M cyclins (CLBs) which direct the CDK to specific substrates.	AKSAGsPAFLP
gi|238503480	S277	AMPK group	0.0966	0.973	3.3242	YGL179C	YDR477W	TOS3	HRR25	Protein kinase, related to and functionally redundant with Elm1p and Pak1p for the phosphorylation and activation of Snf1p; functionally orthologous to LKB1, a mammalian kinase associated with Peutz-Jeghers cancer-susceptibility syndrome.	Protein kinase involved in regulating diverse events including vesicular trafficking, gene expression, DNA repair, and chromosome segregation; binds the CTD of RNA pol II; homolog of mammalian casein kinase 1delta (CK1delta).	MFTAKsAGSPA
gi|238503398	T316	CK2 group	0.6303	0.99	22.0631	YKR048C	YIL035C	NAP1	CKA2	Protein that interacts with mitotic cyclin Clb2p; required for the regulation of microtubule dynamics during mitosis; controls bud morphogenesis; involved in the transport of H2A and H2B histones to the nucleus.	Alpha' catalytic subunit of casein kinase 2, a Ser/Thr protein kinase with roles in cell growth and proliferation; the holoenzyme also contains CKA1, CKB1 and CKB2, the many substrates include transcription factors and all RNA polymerases.	DVDDDsDEEDG
gi|238503398	T316	CK2 group	0.6303	0.991	22.0854	YKR048C	YOR061W	NAP1	CKA1	Protein that interacts with mitotic cyclin Clb2p; required for the regulation of microtubule dynamics during mitosis; controls bud morphogenesis; involved in the transport of H2A and H2B histones to the nucleus.	Alpha catalytic subunit of casein kinase 2, a Ser/Thr protein kinase with roles in cell growth and proliferation; the holoenzyme also contains CKA2, CKB1 and CKB2, the many substrates include transcription factors and all RNA polymerases.	DDTVAtDIEER
gi|238503398	S391	CK2 group	0.6487	0.99	22.7043	YKR048C	YIL035C	NAP1	CDC28	Component of the commitment complex, which defines the first step in the splicing pathway; essential protein that interacts with Mud2p and Prp40p, forming a bridge between the intron ends; also involved in nuclear retention of pre-mRNA.	Catalytic subunit of the main cell cycle cyclin-dependent kinase (CDK); alternately associates with G1 cyclins (CLNs) and G2/M cyclins (CLBs) which direct the CDK to specific substrates.	ADGDRsPSPPP
gi|238503398	S391	CK2 group	0.6487	0.991	22.7273	YKR048C	YOR061W	NAP1	CKA1	Protein that interacts with mitotic cyclin Clb2p; required for the regulation of microtubule dynamics during mitosis; controls bud morphogenesis; involved in the transport of H2A and H2B histones to the nucleus.	Alpha catalytic subunit of casein kinase 2, a Ser/Thr protein kinase with roles in cell growth and proliferation; the holoenzyme also contains CKA2, CKB1 and CKB2, the many substrates include transcription factors and all RNA polymerases.	DVDDDsDEEDG
gi|238503398	S162	CK2 group	0.5217	0.99	18.2622	YKR048C	YIL035C	NAP1	CKA2	Protein that interacts with mitotic cyclin Clb2p; required for the regulation of microtubule dynamics during mitosis; controls bud morphogenesis; involved in the transport of H2A and H2B histones to the nucleus.	Alpha' catalytic subunit of casein kinase 2, a Ser/Thr protein kinase with roles in cell growth and proliferation; the holoenzyme also contains CKA1, CKB1 and CKB2, the many substrates include transcription factors and all RNA polymerases.	DDTVAtDIEER
gi|238503398	S162	CK2 group	0.5217	0.991	18.2807	YKR048C	YOR061W	NAP1	CKA1	Protein that interacts with mitotic cyclin Clb2p; required for the regulation of microtubule dynamics during mitosis; controls bud morphogenesis; involved in the transport of H2A and H2B histones to the nucleus.	Alpha catalytic subunit of casein kinase 2, a Ser/Thr protein kinase with roles in cell growth and proliferation; the holoenzyme also contains CKA2, CKB1 and CKB2, the many substrates include transcription factors and all RNA polymerases.	KSEDEsKKSED
gi|238503217	T105	CK2 group	0.0347	0.965	1.1848	YBL058W	YIL035C	SHP1	CKA2	UBX (ubiquitin regulatory X) domain-containing protein that regulates Glc7p phosphatase activity and interacts with Cdc48p; interacts with ubiquitylated proteins in vivo and is required for degradation of a ubiquitylated model substrate.	Alpha' catalytic subunit of casein kinase 2, a Ser/Thr protein kinase with roles in cell growth and proliferation; the holoenzyme also contains CKA1, CKB1 and CKB2, the many substrates include transcription factors and all RNA polymerases.	TLGDFsSGGGD
gi|238503217	T105	CK2 group	0.0347	0.966	1.186	YBL058W	YOR061W	SHP1	CKA1	UBX (ubiquitin regulatory X) domain-containing protein that regulates Glc7p phosphatase activity and interacts with Cdc48p; interacts with ubiquitylated proteins in vivo and is required for degradation of a ubiquitylated model substrate.	Alpha catalytic subunit of casein kinase 2, a Ser/Thr protein kinase with roles in cell growth and proliferation; the holoenzyme also contains CKA2, CKB1 and CKB2, the many substrates include transcription factors and all RNA polymerases.	KKKFAtLGDFS
gi|238503217	T105	CK1 group	0.0704	0.914	1.2164	YBL058W	YNL154C	SHP1	CKA2	UBX (ubiquitin regulatory X) domain-containing protein that regulates Glc7p phosphatase activity and interacts with Cdc48p; interacts with ubiquitylated proteins in vivo and is required for degradation of a ubiquitylated model substrate.	Alpha' catalytic subunit of casein kinase 2, a Ser/Thr protein kinase with roles in cell growth and proliferation; the holoenzyme also contains CKA1, CKB1 and CKB2, the many substrates include transcription factors and all RNA polymerases.	KKKFAtLGDFS
gi|238503217	T105	CK1 group	0.0704	0.915	1.2177	YBL058W	YHR135C	SHP1	YCK2	UBX (ubiquitin regulatory X) domain-containing protein that regulates Glc7p phosphatase activity and interacts with Cdc48p; interacts with ubiquitylated proteins in vivo and is required for degradation of a ubiquitylated model substrate.	Palmitoylated, plasma membrane-bound casein kinase I isoform; shares redundant functions with Yck1p in morphogenesis, proper septin assembly, endocytic trafficking; provides an essential function overlapping with that of Yck1p.	KKKFAtLGDFS
gi|238503217	T105	CK1 group	0.0704	0.934	1.243	YBL058W	YPL204W	SHP1	YCK1	UBX (ubiquitin regulatory X) domain-containing protein that regulates Glc7p phosphatase activity and interacts with Cdc48p; interacts with ubiquitylated proteins in vivo and is required for degradation of a ubiquitylated model substrate.	Palmitoylated, plasma membrane-bound casein kinase I isoform; shares redundant functions with Yck2p in morphogenesis, proper septin assembly, endocytic trafficking; provides an essential function overlapping with that of Yck2p.	KKKFAtLGDFS
gi|238503217	T105	YSK group	0.0482	0.897	1.2485	YBL058W	YHR102W	SHP1	HRR25	UBX (ubiquitin regulatory X) domain-containing protein that regulates Glc7p phosphatase activity and interacts with Cdc48p; interacts with ubiquitylated proteins in vivo and is required for degradation of a ubiquitylated model substrate.	Protein kinase involved in regulating diverse events including vesicular trafficking, gene expression, DNA repair, and chromosome segregation; binds the CTD of RNA pol II; homolog of mammalian casein kinase 1delta (CK1delta).	KKKFAtLGDFS
gi|238503217	S117	CK2 group	0.6471	0.965	22.0765	YBL058W	YIL035C	SHP1	CDC28	Activator of Chs3p (chitin synthase III), recruits Chs3p to the bud neck via interaction with Bni4p; has similarity to Shc1p, which activates Chs3p during sporulation.	Catalytic subunit of the main cell cycle cyclin-dependent kinase (CDK); alternately associates with G1 cyclins (CLNs) and G2/M cyclins (CLBs) which direct the CDK to specific substrates.	PPRPQtPQVEH
gi|238503217	S117	CK2 group	0.6471	0.966	22.0994	YBL058W	YOR061W	SHP1	CKA1	UBX (ubiquitin regulatory X) domain-containing protein that regulates Glc7p phosphatase activity and interacts with Cdc48p; interacts with ubiquitylated proteins in vivo and is required for degradation of a ubiquitylated model substrate.	Alpha catalytic subunit of casein kinase 2, a Ser/Thr protein kinase with roles in cell growth and proliferation; the holoenzyme also contains CKA2, CKB1 and CKB2, the many substrates include transcription factors and all RNA polymerases.	GGGDDsEEEDD
gi|238503217	S111	CK2 group	0.2374	0.965	8.0992	YBL058W	YIL035C	SHP1	CKA2	UBX (ubiquitin regulatory X) domain-containing protein that regulates Glc7p phosphatase activity and interacts with Cdc48p; interacts with ubiquitylated proteins in vivo and is required for degradation of a ubiquitylated model substrate.	Alpha' catalytic subunit of casein kinase 2, a Ser/Thr protein kinase with roles in cell growth and proliferation; the holoenzyme also contains CKA1, CKB1 and CKB2, the many substrates include transcription factors and all RNA polymerases.	GGGDDsEEEDD
gi|238503217	S111	CK2 group	0.2374	0.966	8.1075	YBL058W	YOR061W	SHP1	CKA1	UBX (ubiquitin regulatory X) domain-containing protein that regulates Glc7p phosphatase activity and interacts with Cdc48p; interacts with ubiquitylated proteins in vivo and is required for degradation of a ubiquitylated model substrate.	Alpha catalytic subunit of casein kinase 2, a Ser/Thr protein kinase with roles in cell growth and proliferation; the holoenzyme also contains CKA2, CKB1 and CKB2, the many substrates include transcription factors and all RNA polymerases.	LGDFSsGGGDD
gi|238503217	S110	CK2 group	0.1718	0.965	5.8613	YBL058W	YIL035C	SHP1	CKA2	UBX (ubiquitin regulatory X) domain-containing protein that regulates Glc7p phosphatase activity and interacts with Cdc48p; interacts with ubiquitylated proteins in vivo and is required for degradation of a ubiquitylated model substrate.	Alpha' catalytic subunit of casein kinase 2, a Ser/Thr protein kinase with roles in cell growth and proliferation; the holoenzyme also contains CKA1, CKB1 and CKB2, the many substrates include transcription factors and all RNA polymerases.	LGDFSsGGGDD
gi|238503217	S110	CK2 group	0.1718	0.966	5.8673	YBL058W	YOR061W	SHP1	CKA1	UBX (ubiquitin regulatory X) domain-containing protein that regulates Glc7p phosphatase activity and interacts with Cdc48p; interacts with ubiquitylated proteins in vivo and is required for degradation of a ubiquitylated model substrate.	Alpha catalytic subunit of casein kinase 2, a Ser/Thr protein kinase with roles in cell growth and proliferation; the holoenzyme also contains CKA2, CKB1 and CKB2, the many substrates include transcription factors and all RNA polymerases.	TLGDFsSGGGD
gi|238503189	S393	PKB group	0.3592	0.708	7.3418	YPL023C	YHR205W	MET12	CDC28	Protein of unknown function, mutant phenotype suggests a potential role in vacuolar function; green fluorescent protein (GFP)-fusion protein localizes to the cell periphery, cytoplasm, bud, and bud neck.	Catalytic subunit of the main cell cycle cyclin-dependent kinase (CDK); alternately associates with G1 cyclins (CLNs) and G2/M cyclins (CLBs) which direct the CDK to specific substrates.	RRNSQsPATPP
gi|238503189	S392	PKC group	0.321	0.865	4.6274	YPL023C	YBL105C	MET12	SCH9	Isozyme of methylenetetrahydrofolate reductase, catalyzes the reduction of 5,10-methylenetetrahydrofolate to 5-methyltetrahydrofolate in the methionine biosynthesis pathway.	Protein kinase that regulates signal transduction activity and G1 progression, controls cAPK activity, required for nitrogen activation of the FGM pathway, involved in life span regulation, homologous to mammalian Akt/PKB.	RRRASsINSLP
gi|238503189	S392	PAKA group	0.1953	0.848	4.7819	YPL023C	YOL113W	MET12	PKC1	Isozyme of methylenetetrahydrofolate reductase, catalyzes the reduction of 5,10-methylenetetrahydrofolate to 5-methyltetrahydrofolate in the methionine biosynthesis pathway.	Protein serine/threonine kinase essential for cell wall remodeling during growth; localized to sites of polarized growth and the mother-daughter bud neck; homolog of the alpha, beta, and gamma isoforms of mammalian protein kinase C (PKC).	TRRRAsSINSL
gi|238503189	S392	PAKA group	0.1953	0.865	4.8778	YPL023C	YNL298W	MET12	STE20	Isozyme of methylenetetrahydrofolate reductase, catalyzes the reduction of 5,10-methylenetetrahydrofolate to 5-methyltetrahydrofolate in the methionine biosynthesis pathway.	Signal transducing kinase of the PAK (p21-activated kinase) family, involved in pheromone response and pseudohyphal/invasive growth pathways, activated by Cdc42p; binds Ste4p at a GBB motif present in noncatalytic domains of PAK kinases.	TRRRAsSINSL
gi|238503189	S392	PAKA group	0.1953	0.865	4.8778	YPL023C	YHL007C	MET12	SKM1	Isozyme of methylenetetrahydrofolate reductase, catalyzes the reduction of 5,10-methylenetetrahydrofolate to 5-methyltetrahydrofolate in the methionine biosynthesis pathway.	Member of the PAK family of serine/threonine protein kinases with similarity to Ste20p and Cla4p; proposed to be a downstream effector of Cdc42p during polarized growth.	TRRRAsSINSL
gi|238503189	S392	PKA group	0.2483	0.859	6.1573	YPL023C	YPL203W	MET12	TPK3	Isozyme of methylenetetrahydrofolate reductase, catalyzes the reduction of 5,10-methylenetetrahydrofolate to 5-methyltetrahydrofolate in the methionine biosynthesis pathway.	Subunit of cytoplasmic cAMP-dependent protein kinase, which contains redundant catalytic subunits Tpk1p, Tpk2p, and Tpk3p and regulatory subunit Bcy1p; promotes vegetative growth in response to nutrients; inhibits filamentous growth.	TRRRAsSINSL
gi|238503189	S392	PKA group	0.2483	0.859	6.1573	YPL023C	YKL166C	MET12	CLA4	Isozyme of methylenetetrahydrofolate reductase, catalyzes the reduction of 5,10-methylenetetrahydrofolate to 5-methyltetrahydrofolate in the methionine biosynthesis pathway.	Cdc42p activated signal transducing kinase of the PAK (p21-activated kinase) family, involved in septin ring assembly and cytokinesis; directly phosphorylates septins Cdc3p and Cdc10p; other yeast PAK family members are Ste20p and Skm1p.	TRRRAsSINSL
gi|238503189	S392	PKA group	0.2483	0.86	6.1645	YPL023C	YJL164C	MET12	TPK2	Isozyme of methylenetetrahydrofolate reductase, catalyzes the reduction of 5,10-methylenetetrahydrofolate to 5-methyltetrahydrofolate in the methionine biosynthesis pathway.	Subunit of cytoplasmic cAMP-dependent protein kinase, which contains redundant catalytic subunits Tpk1p, Tpk2p, and Tpk3p and regulatory subunit Bcy1p; promotes vegetative growth in response to nutrients; activates filamentous growth.	TRRRAsSINSL
gi|238503175	S243	GSK3 group	0.1725	0.83	5.063	YDL117W	YMR139W	CYK3	CDC28	Essential phosphoprotein component (p150) of the COPII coat of secretory pathway vesicles, in complex with Sec13p; required for ER-derived transport vesicle formation.	Catalytic subunit of the main cell cycle cyclin-dependent kinase (CDK); alternately associates with G1 cyclins (CLNs) and G2/M cyclins (CLBs) which direct the CDK to specific substrates.	TPRRGtPAGAA
gi|238503175	S216	CDK2 CDK3 group	0.3641	0.831	10.6988	YDL117W	YPL031C	CYK3	RIM11	SH3-domain protein located in the mother-bud neck and the cytokinetic actin ring; mutant phenotype and genetic interactions suggest a role in cytokinesis.	Protein kinase required for signal transduction during entry into meiosis; promotes the formation of the Ime1p-Ume6p complex by phosphorylating Ime1p and Ume6p; shares similarity with mammalian glycogen synthase kinase 3-beta.	VYRPPsRVASP
gi|238503175	S216	CDK2 CDK3 group	0.3641	0.836	10.7632	YDL117W	YBR160W	CYK3	PHO85	SH3-domain protein located in the mother-bud neck and the cytokinetic actin ring; mutant phenotype and genetic interactions suggest a role in cytokinesis.	Cyclin-dependent kinase, with ten cyclin partners; involved in environmental stress response; in phosphate-rich conditions, Pho85p-Pho80p complex phosphorylates Pho4p which in turn represses PHO5.	PSRAVsPRPPE
gi|238503087	T416	PKC group	0.3555	0.963	5.7051	YAL032C	YBL105C	PRP45	PHO85	Key endocytic protein involved in a network of interactions with other endocytic proteins, binds membranes in a ubiquitin-dependent manner, may also bind ubiquitinated membrane-associated proteins.	Cyclin-dependent kinase, with ten cyclin partners; involved in environmental stress response; in phosphate-rich conditions, Pho85p-Pho80p complex phosphorylates Pho4p which in turn represses PHO5.	PQRTQsPINRP
gi|238503087	T416	YSK group	0.2757	0.894	7.1145	YAL032C	YHR102W	PRP45	PKC1	Ortholog of human transcriptional coactivator SKIP, can activate transcription of a reporter gene; interacts with splicing factors Prp22p and Prp46p.	Protein serine/threonine kinase essential for cell wall remodeling during growth; localized to sites of polarized growth and the mother-daughter bud neck; homolog of the alpha, beta, and gamma isoforms of mammalian protein kinase C (PKC).	QSRMGtERRIQ
gi|238502867	S649	CDK2 CDK3 group	0.3843	0.976	13.2597	YFR015C	YBR160W	GSY1	CKA2	Cytosolic protein required for sporulation.	Alpha' catalytic subunit of casein kinase 2, a Ser/Thr protein kinase with roles in cell growth and proliferation; the holoenzyme also contains CKA1, CKB1 and CKB2, the many substrates include transcription factors and all RNA polymerases.	VDNKLsEDEEE
gi|238502867	S649	CDK2 CDK3 group	0.3843	0.982	13.3412	YFR015C	YPL031C	GSY1	CDC28	Glycogen synthase with similarity to Gsy2p, the more highly expressed yeast homolog; expression induced by glucose limitation, nitrogen starvation, environmental stress, and entry into stationary phase.	Catalytic subunit of the main cell cycle cyclin-dependent kinase (CDK); alternately associates with G1 cyclins (CLNs) and G2/M cyclins (CLBs) which direct the CDK to specific substrates.	LSVPGsPRDRS
gi|238502867	S645	PAKA group	0.1578	0.953	4.3405	YFR015C	YOL113W	GSY1	PHO85	Glycogen synthase with similarity to Gsy2p, the more highly expressed yeast homolog; expression induced by glucose limitation, nitrogen starvation, environmental stress, and entry into stationary phase.	Cyclin-dependent kinase, with ten cyclin partners; involved in environmental stress response; in phosphate-rich conditions, Pho85p-Pho80p complex phosphorylates Pho4p which in turn represses PHO5.	LSVPGsPRDRS
gi|238502867	S645	PAKA group	0.1578	0.972	4.427	YFR015C	YNL298W	GSY1	STE20	Glycogen synthase with similarity to Gsy2p, the more highly expressed yeast homolog; expression induced by glucose limitation, nitrogen starvation, environmental stress, and entry into stationary phase.	Signal transducing kinase of the PAK (p21-activated kinase) family, involved in pheromone response and pseudohyphal/invasive growth pathways, activated by Cdc42p; binds Ste4p at a GBB motif present in noncatalytic domains of PAK kinases.	ISRPLsVPGSP
gi|238502867	S645	PAKA group	0.1578	0.972	4.427	YFR015C	YHL007C	GSY1	SKM1	Glycogen synthase with similarity to Gsy2p, the more highly expressed yeast homolog; expression induced by glucose limitation, nitrogen starvation, environmental stress, and entry into stationary phase.	Member of the PAK family of serine/threonine protein kinases with similarity to Ste20p and Cla4p; proposed to be a downstream effector of Cdc42p during polarized growth.	ISRPLsVPGSP
gi|238502867	S645	PKB group	0.2056	0.799	4.7427	YFR015C	YHR205W	GSY1	CLA4	Glycogen synthase with similarity to Gsy2p, the more highly expressed yeast homolog; expression induced by glucose limitation, nitrogen starvation, environmental stress, and entry into stationary phase.	Cdc42p activated signal transducing kinase of the PAK (p21-activated kinase) family, involved in septin ring assembly and cytokinesis; directly phosphorylates septins Cdc3p and Cdc10p; other yeast PAK family members are Ste20p and Skm1p.	ISRPLsVPGSP
gi|238502867	S645	GSK3 group	0.1678	0.972	5.7678	YFR015C	YMR139W	GSY1	SCH9	Glycogen synthase with similarity to Gsy2p, the more highly expressed yeast homolog; expression induced by glucose limitation, nitrogen starvation, environmental stress, and entry into stationary phase.	Protein kinase that regulates signal transduction activity and G1 progression, controls cAPK activity, required for nitrogen activation of the FGM pathway, involved in life span regulation, homologous to mammalian Akt/PKB.	ISRPLsVPGSP
gi|238502845	S556	PAKA group	0.0442	0.943	1.2036	YKR001C	YNL298W	VPS1	STE20	GTPase required for vacuolar protein sorting, functions in actin cytoskeleton organization via its interaction with Sla1p; required for late Golgi-retention of some proteins including Kex2p; involved in regulating peroxisome biogenesis.	Signal transducing kinase of the PAK (p21-activated kinase) family, involved in pheromone response and pseudohyphal/invasive growth pathways, activated by Cdc42p; binds Ste4p at a GBB motif present in noncatalytic domains of PAK kinases.	RANSPsVDLGN
gi|238502845	S556	PAKA group	0.0442	0.943	1.2036	YKR001C	YHL007C	VPS1	STE20	Hypothetical protein.	Signal transducing kinase of the PAK (p21-activated kinase) family, involved in pheromone response and pseudohyphal/invasive growth pathways, activated by Cdc42p; binds Ste4p at a GBB motif present in noncatalytic domains of PAK kinases.	RDGRGsMAGSL
gi|238502845	S556	PKC group	0.0892	0.942	1.4004	YKR001C	YBL105C	VPS1	CLA4	GTPase required for vacuolar protein sorting, functions in actin cytoskeleton organization via its interaction with Sla1p; required for late Golgi-retention of some proteins including Kex2p; involved in regulating peroxisome biogenesis.	Cdc42p activated signal transducing kinase of the PAK (p21-activated kinase) family, involved in septin ring assembly and cytokinesis; directly phosphorylates septins Cdc3p and Cdc10p; other yeast PAK family members are Ste20p and Skm1p.	RANSPsVDLGN
gi|238502845	S556	SGK group	0.0587	0.895	1.5178	YKR001C	YKL126W	VPS1	PKC1	GTPase required for vacuolar protein sorting, functions in actin cytoskeleton organization via its interaction with Sla1p; required for late Golgi-retention of some proteins including Kex2p; involved in regulating peroxisome biogenesis.	Protein serine/threonine kinase essential for cell wall remodeling during growth; localized to sites of polarized growth and the mother-daughter bud neck; homolog of the alpha, beta, and gamma isoforms of mammalian protein kinase C (PKC).	RANSPsVDLGN
gi|238502845	S556	SGK group	0.0587	0.905	1.5347	YKR001C	YMR104C	VPS1	YKL126W	GTPase required for vacuolar protein sorting, functions in actin cytoskeleton organization via its interaction with Sla1p; required for late Golgi-retention of some proteins including Kex2p; involved in regulating peroxisome biogenesis.	Serine/threonine protein kinase required for receptor-mediated endocytosis; involved in sphingolipid-mediated and cell integrity signaling pathways; localized to the bud neck, cytosol and plasma membrane; homolog of mammalian kinase SGK.	RANSPsVDLGN
gi|238502845	S556	PKB group	0.0752	0.779	1.6918	YKR001C	YHR205W	VPS1	YPK2	GTPase required for vacuolar protein sorting, functions in actin cytoskeleton organization via its interaction with Sla1p; required for late Golgi-retention of some proteins including Kex2p; involved in regulating peroxisome biogenesis.	Protein kinase with similarityto serine/threonine protein kinase Ypk1p; functionally redundant with YPK1 at the genetic level; participates in a signaling pathway required for optimal cell wall integrity; homolog of mammalian kinase SGK.	RANSPsVDLGN
gi|238502845	S554	CDK2 CDK3 group	0.3845	0.94	12.7772	YKR001C	YPL031C	VPS1	SCH9	GTPase required for vacuolar protein sorting, functions in actin cytoskeleton organization via its interaction with Sla1p; required for late Golgi-retention of some proteins including Kex2p; involved in regulating peroxisome biogenesis.	Protein kinase that regulates signal transduction activity and G1 progression, controls cAPK activity, required for nitrogen activation of the FGM pathway, involved in life span regulation, homologous to mammalian Akt/PKB.	RANSPsVDLGN
gi|238502845	S554	CDK2 CDK3 group	0.3845	0.945	12.8452	YKR001C	YBR160W	VPS1	PHO85	GTPase required for vacuolar protein sorting, functions in actin cytoskeleton organization via its interaction with Sla1p; required for late Golgi-retention of some proteins including Kex2p; involved in regulating peroxisome biogenesis.	Cyclin-dependent kinase, with ten cyclin partners; involved in environmental stress response; in phosphate-rich conditions, Pho85p-Pho80p complex phosphorylates Pho4p which in turn represses PHO5.	PPRANsPSVDL
gi|238502717	T33	CDK2 CDK3 group	0.3309	0.901	10.5408	YDR325W	YPL031C	YCG1	SNF1	Ribosomal protein P2 beta, a component of the ribosomal stalk, which is involved in the interaction between translational elongation factors and the ribosome; regulates the accumulation of P1 (Rpp1Ap and Rpp1Bp) in the cytoplasm.	AMP-activated serine/threonine protein kinase found in a complex containing Snf4p and members of the Sip1p/Sip2p/Gal83p family; required for transcription of glucose-repressed genes, thermotolerance, sporulation, and peroxisome biogenesis.	LATVPsGGAGA
gi|238502717	T33	CDK2 CDK3 group	0.3309	0.907	10.611	YDR325W	YBR160W	YCG1	PHO85	Non-SMC subunit of the condensin complex (Smc2p-Smc4p-Ycs4p-Brn1p-Ycg1p); required for establishment and maintenance of chromosome condensation, chromosome segregation and for chromatin binding of the condensin complex.	Cyclin-dependent kinase, with ten cyclin partners; involved in environmental stress response; in phosphate-rich conditions, Pho85p-Pho80p complex phosphorylates Pho4p which in turn represses PHO5.	RAGSVtPSVAI
gi|238502717	S31	PKB group	0.1401	0.735	2.9735	YDR325W	YHR205W	YCG1	CDC28	Non-SMC subunit of the condensin complex (Smc2p-Smc4p-Ycs4p-Brn1p-Ycg1p); required for establishment and maintenance of chromosome condensation, chromosome segregation and for chromatin binding of the condensin complex.	Catalytic subunit of the main cell cycle cyclin-dependent kinase (CDK); alternately associates with G1 cyclins (CLNs) and G2/M cyclins (CLBs) which direct the CDK to specific substrates.	RAGSVtPSVAI
gi|238502717	S31	PKC group	0.2583	0.903	3.8874	YDR325W	YBL105C	YCG1	SCH9	Non-SMC subunit of the condensin complex (Smc2p-Smc4p-Ycs4p-Brn1p-Ycg1p); required for establishment and maintenance of chromosome condensation, chromosome segregation and for chromatin binding of the condensin complex.	Protein kinase that regulates signal transduction activity and G1 progression, controls cAPK activity, required for nitrogen activation of the FGM pathway, involved in life span regulation, homologous to mammalian Akt/PKB.	GGRAGsVTPSV
gi|238502409	T809	CK2 group	0.2912	0.966	9.9449	YDL126C	YIL035C	CDC48	CDC28	Cullin, structural protein of SCF complexes (which also contain Skp1p, Cdc34p, and an F-box protein) involved in ubiquitination; SCF promotes the G1-S transition by targeting G1 cyclins and the Cln-CDK inhibitor Sic1p for degradation.	Catalytic subunit of the main cell cycle cyclin-dependent kinase (CDK); alternately associates with G1 cyclins (CLNs) and G2/M cyclins (CLBs) which direct the CDK to specific substrates.	KRPRLsPSPSG
gi|238502409	T809	CK2 group	0.2912	0.967	9.9552	YDL126C	YOR061W	CDC48	CKA1	ATPase in ER, nuclear membrane and cytosol with homology to mammalian p97; in a complex with Npl4p and Ufd1p participates in retrotranslocation of ubiquitinated proteins from the ER into the cytosol for degradation by the proteasome.	Alpha catalytic subunit of casein kinase 2, a Ser/Thr protein kinase with roles in cell growth and proliferation; the holoenzyme also contains CKA2, CKB1 and CKB2, the many substrates include transcription factors and all RNA polymerases.	VQDNNtFGEAG
gi|238501980	T490	CK2 group	0.2011	0.841	5.9801	YCL043C	YIL035C	PDI1	HRR25	Actin-binding protein of the cortical actin cytoskeleton, important for activation of the Arp2/3 complex that plays a key role actin in cytoskeleton organization.	Protein kinase involved in regulating diverse events including vesicular trafficking, gene expression, DNA repair, and chromosome segregation; binds the CTD of RNA pol II; homolog of mammalian casein kinase 1delta (CK1delta).	EPSLQtQHSGR
gi|238501980	T490	CK2 group	0.2011	0.842	5.9872	YCL043C	YOR061W	PDI1	CKA1	Protein disulfide isomerase, multifunctional protein resident in the endoplasmic reticulum lumen, essential for the formation of disulfide bonds in secretory and cell-surface proteins, unscrambles non-native disulfide bonds.	Alpha catalytic subunit of casein kinase 2, a Ser/Thr protein kinase with roles in cell growth and proliferation; the holoenzyme also contains CKA2, CKB1 and CKB2, the many substrates include transcription factors and all RNA polymerases.	ESGDAtETRAA
gi|238501948	S204	PKC group	0.2252	0.92	3.4537	YDL215C	YBL105C	GDH2	CKA2	Protein required for mismatch repair in mitosis and meiosis, forms a complex with Msh2p to repair both single-base & insertion-deletion mispairs; potentially phosphorylated by Cdc28p.	Alpha' catalytic subunit of casein kinase 2, a Ser/Thr protein kinase with roles in cell growth and proliferation; the holoenzyme also contains CKA1, CKB1 and CKB2, the many substrates include transcription factors and all RNA polymerases.	VNYFEsDSEGE
gi|238501932	S15	PKB group	0.1303	0.8	3.0095	YGL253W	YHR205W	HXK2	SNF1	Ribosomal protein 28 (rp28) of the small (40S) ribosomal subunit, required for translational accuracy; nearly identical to Rps23Bp and similar to E. coli S12 and rat S23 ribosomal proteins; deletion of both RPS23A and RPS23B is lethal.	AMP-activated serine/threonine protein kinase found in a complex containing Snf4p and members of the Sip1p/Sip2p/Gal83p family; required for transcription of glucose-repressed genes, thermotolerance, sporulation, and peroxisome biogenesis.	KVVKVsGVSLL
gi|238501932	S15	PKA group	0.149	0.971	4.1768	YGL253W	YPL203W	HXK2	TPK3	Hexokinase isoenzyme 2 that catalyzes phosphorylation of glucose in the cytosol; predominant hexokinase during growth on glucose; functions in the nucleus to repress expression of HXK1 and GLK1 and to induce expression of its own gene.	Subunit of cytoplasmic cAMP-dependent protein kinase, which contains redundant catalytic subunits Tpk1p, Tpk2p, and Tpk3p and regulatory subunit Bcy1p; promotes vegetative growth in response to nutrients; inhibits filamentous growth.	PSRKGsMHELP
gi|238501932	S15	PKA group	0.149	0.971	4.1768	YGL253W	YKL166C	HXK2	SCH9	Hexokinase isoenzyme 2 that catalyzes phosphorylation of glucose in the cytosol; predominant hexokinase during growth on glucose; functions in the nucleus to repress expression of HXK1 and GLK1 and to induce expression of its own gene.	Protein kinase that regulates signal transduction activity and G1 progression, controls cAPK activity, required for nitrogen activation of the FGM pathway, involved in life span regulation, homologous to mammalian Akt/PKB.	PSRKGsMHELP
gi|238501932	S15	PKA group	0.149	0.972	4.1811	YGL253W	YJL164C	HXK2	TPK2	Hexokinase isoenzyme 2 that catalyzes phosphorylation of glucose in the cytosol; predominant hexokinase during growth on glucose; functions in the nucleus to repress expression of HXK1 and GLK1 and to induce expression of its own gene.	Subunit of cytoplasmic cAMP-dependent protein kinase, which contains redundant catalytic subunits Tpk1p, Tpk2p, and Tpk3p and regulatory subunit Bcy1p; promotes vegetative growth in response to nutrients; activates filamentous growth.	PSRKGsMHELP
gi|238501558	T275	CDK2 CDK3 group	0.0842	0.909	2.7045	YLR449W	YPL031C	FPR4	CKA2	Nucleolar protein, component of the small subunit (SSU) processome containing the U3 snoRNA that is involved in processing of pre-18S rRNA.	Alpha' catalytic subunit of casein kinase 2, a Ser/Thr protein kinase with roles in cell growth and proliferation; the holoenzyme also contains CKA1, CKB1 and CKB2, the many substrates include transcription factors and all RNA polymerases.	DEGDDsDNDGN
gi|238501558	T275	CDK2 CDK3 group	0.0842	0.913	2.7164	YLR449W	YBR160W	FPR4	PHO85	Nuclear protein, putative peptidyl-prolyl cis-trans isomerase (PPIase) with similarity to Fpr3p; overproduction suppresses the growth defect resulting from the absence of E3 ubiquitin-protein ligase Tom1p.	Cyclin-dependent kinase, with ten cyclin partners; involved in environmental stress response; in phosphate-rich conditions, Pho85p-Pho80p complex phosphorylates Pho4p which in turn represses PHO5.	PKLVDtKGKNK
gi|238501558	S265	CK2 group	0.6291	0.912	20.2848	YLR449W	YIL035C	FPR4	CDC28	Nuclear protein, putative peptidyl-prolyl cis-trans isomerase (PPIase) with similarity to Fpr3p; overproduction suppresses the growth defect resulting from the absence of E3 ubiquitin-protein ligase Tom1p.	Catalytic subunit of the main cell cycle cyclin-dependent kinase (CDK); alternately associates with G1 cyclins (CLNs) and G2/M cyclins (CLBs) which direct the CDK to specific substrates.	PKLVDtKGKNK
gi|238501558	S265	CK2 group	0.6291	0.913	20.3071	YLR449W	YOR061W	FPR4	CKA1	Nuclear protein, putative peptidyl-prolyl cis-trans isomerase (PPIase) with similarity to Fpr3p; overproduction suppresses the growth defect resulting from the absence of E3 ubiquitin-protein ligase Tom1p.	Alpha catalytic subunit of casein kinase 2, a Ser/Thr protein kinase with roles in cell growth and proliferation; the holoenzyme also contains CKA2, CKB1 and CKB2, the many substrates include transcription factors and all RNA polymerases.	ITEVDsDEEPP
gi|238501558	S249	CK2 group	0.6247	0.912	20.1435	YLR449W	YIL035C	FPR4	CKA2	Nuclear protein, putative peptidyl-prolyl cis-trans isomerase (PPIase) with similarity to Fpr3p; overproduction suppresses the growth defect resulting from the absence of E3 ubiquitin-protein ligase Tom1p.	Alpha' catalytic subunit of casein kinase 2, a Ser/Thr protein kinase with roles in cell growth and proliferation; the holoenzyme also contains CKA1, CKB1 and CKB2, the many substrates include transcription factors and all RNA polymerases.	ITEVDsDEEPP
gi|238501558	S249	CK2 group	0.6247	0.913	20.1655	YLR449W	YOR061W	FPR4	CKA1	Nuclear protein, putative peptidyl-prolyl cis-trans isomerase (PPIase) with similarity to Fpr3p; overproduction suppresses the growth defect resulting from the absence of E3 ubiquitin-protein ligase Tom1p.	Alpha catalytic subunit of casein kinase 2, a Ser/Thr protein kinase with roles in cell growth and proliferation; the holoenzyme also contains CKA2, CKB1 and CKB2, the many substrates include transcription factors and all RNA polymerases.	DDDNEsDELDG
gi|238501458	S489	CDK2 CDK3 group	0.3873	0.931	12.7493	YHR108W	YBR160W	GGA2	PHO85	Protein kinase that regulates signal transduction activity and G1 progression, controls cAPK activity, required for nitrogen activation of the FGM pathway, involved in life span regulation, homologous to mammalian Akt/PKB.	Cyclin-dependent kinase, with ten cyclin partners; involved in environmental stress response; in phosphate-rich conditions, Pho85p-Pho80p complex phosphorylates Pho4p which in turn represses PHO5.	NFFQNtPPLTP
gi|238501458	S489	CDK2 CDK3 group	0.3873	0.932	12.763	YHR108W	YPL031C	GGA2	CDC28	Golgi-localized protein with homology to gamma-adaptin, interacts with and regulates Arf1p and Arf2p in a GTP-dependent manner in order to facilitate traffic through the late Golgi.	Catalytic subunit of the main cell cycle cyclin-dependent kinase (CDK); alternately associates with G1 cyclins (CLNs) and G2/M cyclins (CLBs) which direct the CDK to specific substrates.	LAGASsPQPAA
gi|238501458	S463	GSK3 group	0.1795	0.934	5.9284	YHR108W	YMR139W	GGA2	PHO85	Golgi-localized protein with homology to gamma-adaptin, interacts with and regulates Arf1p and Arf2p in a GTP-dependent manner in order to facilitate traffic through the late Golgi.	Cyclin-dependent kinase, with ten cyclin partners; involved in environmental stress response; in phosphate-rich conditions, Pho85p-Pho80p complex phosphorylates Pho4p which in turn represses PHO5.	LAGASsPQPAA
gi|238501458	S463	p38 group	0.2947	0.921	6.7851	YHR108W	YLR113W	GGA2	RIM11	Golgi-localized protein with homology to gamma-adaptin, interacts with and regulates Arf1p and Arf2p in a GTP-dependent manner in order to facilitate traffic through the late Golgi.	Protein kinase required for signal transduction during entry into meiosis; promotes the formation of the Ime1p-Ume6p complex by phosphorylating Ime1p and Ume6p; shares similarity with mammalian glycogen synthase kinase 3-beta.	SPRHPsPFPSG
gi|238501458	S463	CDK2 CDK3 group	0.2343	0.931	7.711	YHR108W	YBR160W	GGA2	HOG1	Golgi-localized protein with homology to gamma-adaptin, interacts with and regulates Arf1p and Arf2p in a GTP-dependent manner in order to facilitate traffic through the late Golgi.	Mitogen-activated protein kinase involved in osmoregulation via three independent osmosensors; mediates the recruitment and activation of RNA Pol II at Hot1p-dependent promoters; localization regulated by Ptp2p and Ptp3p.	SPRHPsPFPSG
gi|238501458	S463	CDK2 CDK3 group	0.2343	0.932	7.7193	YHR108W	YPL031C	GGA2	CDC28	Golgi-localized protein with homology to gamma-adaptin, interacts with and regulates Arf1p and Arf2p in a GTP-dependent manner in order to facilitate traffic through the late Golgi.	Catalytic subunit of the main cell cycle cyclin-dependent kinase (CDK); alternately associates with G1 cyclins (CLNs) and G2/M cyclins (CLBs) which direct the CDK to specific substrates.	SPRHPsPFPSG
gi|238501448	S91	CK2 group	0.1856	0.719	4.7171	YKL192C	YIL035C	ACP1	CDC28	GTPase required for vacuolar protein sorting, functions in actin cytoskeleton organization via its interaction with Sla1p; required for late Golgi-retention of some proteins including Kex2p; involved in regulating peroxisome biogenesis.	Catalytic subunit of the main cell cycle cyclin-dependent kinase (CDK); alternately associates with G1 cyclins (CLNs) and G2/M cyclins (CLBs) which direct the CDK to specific substrates.	PPRANsPSVDL
gi|238501448	S91	CK2 group	0.1856	0.72	4.7237	YKL192C	YOR061W	ACP1	CKA1	Mitochondrial matrix acyl carrier protein, involved in biosynthesis of octanoate, which is a precursor to lipoic acid; activated by phosphopantetheinylation catalyzed by Ppt2p.	Alpha catalytic subunit of casein kinase 2, a Ser/Thr protein kinase with roles in cell growth and proliferation; the holoenzyme also contains CKA2, CKB1 and CKB2, the many substrates include transcription factors and all RNA polymerases.	DLGLDsLDTVE
gi|238501406	T70	CDK2 CDK3 group	0.3909	0.81	11.1949	YHR205W	YBR160W	SCH9	PHO85	Protein kinase that regulates signal transduction activity and G1 progression, controls cAPK activity, required for nitrogen activation of the FGM pathway, involved in life span regulation, homologous to mammalian Akt/PKB.	Cyclin-dependent kinase, with ten cyclin partners; involved in environmental stress response; in phosphate-rich conditions, Pho85p-Pho80p complex phosphorylates Pho4p which in turn represses PHO5.	EEAFPsPAETP
gi|238501406	T70	CDK2 CDK3 group	0.3909	0.813	11.2364	YHR205W	YPL031C	SCH9	CDC28	Protein kinase that regulates signal transduction activity and G1 progression, controls cAPK activity, required for nitrogen activation of the FGM pathway, involved in life span regulation, homologous to mammalian Akt/PKB.	Catalytic subunit of the main cell cycle cyclin-dependent kinase (CDK); alternately associates with G1 cyclins (CLNs) and G2/M cyclins (CLBs) which direct the CDK to specific substrates.	NTPPLtPRAMS
gi|238501406	T66	CDK2 CDK3 group	0.402	0.81	11.5115	YHR205W	YBR160W	SCH9	PHO85	Protein kinase that regulates signal transduction activity and G1 progression, controls cAPK activity, required for nitrogen activation of the FGM pathway, involved in life span regulation, homologous to mammalian Akt/PKB.	Cyclin-dependent kinase, with ten cyclin partners; involved in environmental stress response; in phosphate-rich conditions, Pho85p-Pho80p complex phosphorylates Pho4p which in turn represses PHO5.	NTPPLtPRAMS
gi|238501406	T66	CDK2 CDK3 group	0.402	0.813	11.5541	YHR205W	YPL031C	SCH9	CDC28	Protein kinase that regulates signal transduction activity and G1 progression, controls cAPK activity, required for nitrogen activation of the FGM pathway, involved in life span regulation, homologous to mammalian Akt/PKB.	Catalytic subunit of the main cell cycle cyclin-dependent kinase (CDK); alternately associates with G1 cyclins (CLNs) and G2/M cyclins (CLBs) which direct the CDK to specific substrates.	NFFQNtPPLTP
gi|238501406	S119	CDK2 CDK3 group	0.3355	0.81	9.6095	YHR205W	YBR160W	SCH9	CKA2	Protein of unknown function involved in nuclear processes of the Ran-GTPase cycle; involved in nuclear protein export; contains Ran Binding Domain and FxFG repeats; interacts with Srm1p, GTP-Gsp1p, Rna1p and Crm1p; is not essential.	Alpha' catalytic subunit of casein kinase 2, a Ser/Thr protein kinase with roles in cell growth and proliferation; the holoenzyme also contains CKA1, CKB1 and CKB2, the many substrates include transcription factors and all RNA polymerases.	RGRKRsFDEDQ
gi|238501406	S119	CDK2 CDK3 group	0.3355	0.813	9.645	YHR205W	YPL031C	SCH9	CDC28	Protein kinase that regulates signal transduction activity and G1 progression, controls cAPK activity, required for nitrogen activation of the FGM pathway, involved in life span regulation, homologous to mammalian Akt/PKB.	Catalytic subunit of the main cell cycle cyclin-dependent kinase (CDK); alternately associates with G1 cyclins (CLNs) and G2/M cyclins (CLBs) which direct the CDK to specific substrates.	EEAFPsPAETP
gi|238501174	T138	CK2 group	0.0736	0.906	2.3564	YGR281W	YOR061W	YOR1	CKA1	Plasma membrane transporter of the ATP-binding cassette (ABC) family, mediates export of many different organic anions including oligomycin.	Alpha catalytic subunit of casein kinase 2, a Ser/Thr protein kinase with roles in cell growth and proliferation; the holoenzyme also contains CKA2, CKB1 and CKB2, the many substrates include transcription factors and all RNA polymerases.	SFSFKtDDKPT
gi|238501174	T138	CK2 group	0.0736	0.906	2.3564	YGR281W	YIL035C	YOR1	PKC1	Plasma membrane transporter of the ATP-binding cassette (ABC) family, mediates export of many different organic anions including oligomycin.	Protein serine/threonine kinase essential for cell wall remodeling during growth; localized to sites of polarized growth and the mother-daughter bud neck; homolog of the alpha, beta, and gamma isoforms of mammalian protein kinase C (PKC).	TFQGVsINIKR
gi|238501174	S148	PKC group	0.2215	0.911	3.3631	YGR281W	YBL105C	YOR1	RIM11	Protein of unknown function, member of the ATP-binding cassette (ABC) family, potential Cdc28p substrate.	Protein kinase required for signal transduction during entry into meiosis; promotes the formation of the Ime1p-Ume6p complex by phosphorylating Ime1p and Ume6p; shares similarity with mammalian glycogen synthase kinase 3-beta.	TVETPsSLPQA
gi|238499925	S74	p38 group	0.3367	0.984	8.2825	YDL132W	YLR113W	CDC53	RIM11	Ubiquitin chain assembly factor (E4) that cooperates with a ubiquitin-activating enzyme (E1), a ubiquitin-conjugating enzyme (E2), and a ubiquitin protein ligase (E3) to conjugate ubiquitin to substrates; also functions as an E3.	Protein kinase required for signal transduction during entry into meiosis; promotes the formation of the Ime1p-Ume6p complex by phosphorylating Ime1p and Ume6p; shares similarity with mammalian glycogen synthase kinase 3-beta.	GAEPSsRPQSP
gi|238499925	S74	CDK2 CDK3 group	0.2884	0.992	10.1142	YDL132W	YPL031C	CDC53	HOG1	Cullin, structural protein of SCF complexes (which also contain Skp1p, Cdc34p, and an F-box protein) involved in ubiquitination; SCF promotes the G1-S transition by targeting G1 cyclins and the Cln-CDK inhibitor Sic1p for degradation.	Mitogen-activated protein kinase involved in osmoregulation via three independent osmosensors; mediates the recruitment and activation of RNA Pol II at Hot1p-dependent promoters; localization regulated by Ptp2p and Ptp3p.	KRPRLsPSPSG
gi|238499925	S74	CDK2 CDK3 group	0.2884	0.997	10.1652	YDL132W	YBR160W	CDC53	PHO85	Cullin, structural protein of SCF complexes (which also contain Skp1p, Cdc34p, and an F-box protein) involved in ubiquitination; SCF promotes the G1-S transition by targeting G1 cyclins and the Cln-CDK inhibitor Sic1p for degradation.	Cyclin-dependent kinase, with ten cyclin partners; involved in environmental stress response; in phosphate-rich conditions, Pho85p-Pho80p complex phosphorylates Pho4p which in turn represses PHO5.	KRPRLsPSPSG
gi|238499859	S443	p38 group	0.3108	0.722	5.6093	YKL039W	YLR113W	PTM1	CKA2	Mitochondrial matrix acyl carrier protein, involved in biosynthesis of octanoate, which is a precursor to lipoic acid; activated by phosphopantetheinylation catalyzed by Ppt2p.	Alpha' catalytic subunit of casein kinase 2, a Ser/Thr protein kinase with roles in cell growth and proliferation; the holoenzyme also contains CKA1, CKB1 and CKB2, the many substrates include transcription factors and all RNA polymerases.	DLGLDsLDTVE
gi|238499859	S443	CDK2 CDK3 group	0.2858	0.727	7.3452	YKL039W	YPL031C	PTM1	HOG1	Protein of unknown function, copurifies with late Golgi vesicles containing the v-SNARE Tlg2p.	Mitogen-activated protein kinase involved in osmoregulation via three independent osmosensors; mediates the recruitment and activation of RNA Pol II at Hot1p-dependent promoters; localization regulated by Ptp2p and Ptp3p.	QRRDLsPVPPK
gi|238499859	S443	CDK2 CDK3 group	0.2858	0.731	7.3856	YKL039W	YBR160W	PTM1	PHO85	Protein of unknown function, copurifies with late Golgi vesicles containing the v-SNARE Tlg2p.	Cyclin-dependent kinase, with ten cyclin partners; involved in environmental stress response; in phosphate-rich conditions, Pho85p-Pho80p complex phosphorylates Pho4p which in turn represses PHO5.	QRRDLsPVPPK
gi|238499859	S434	CK2 group	0.4057	0.73	10.4719	YKL039W	YOR061W	PTM1	CKA1	Protein of unknown function, copurifies with late Golgi vesicles containing the v-SNARE Tlg2p.	Alpha catalytic subunit of casein kinase 2, a Ser/Thr protein kinase with roles in cell growth and proliferation; the holoenzyme also contains CKA2, CKB1 and CKB2, the many substrates include transcription factors and all RNA polymerases.	GIPESsAHEQR
gi|238499859	S434	CK2 group	0.4057	0.73	10.4719	YKL039W	YIL035C	PTM1	CDC28	Protein of unknown function, copurifies with late Golgi vesicles containing the v-SNARE Tlg2p.	Catalytic subunit of the main cell cycle cyclin-dependent kinase (CDK); alternately associates with G1 cyclins (CLNs) and G2/M cyclins (CLBs) which direct the CDK to specific substrates.	QRRDLsPVPPK
gi|238499859	S419	CK2 group	0.6112	0.73	15.7741	YKL039W	YOR061W	PTM1	CKA1	Protein of unknown function, copurifies with late Golgi vesicles containing the v-SNARE Tlg2p.	Alpha catalytic subunit of casein kinase 2, a Ser/Thr protein kinase with roles in cell growth and proliferation; the holoenzyme also contains CKA2, CKB1 and CKB2, the many substrates include transcription factors and all RNA polymerases.	IRSFNsELDEE
gi|238499859	S419	CK2 group	0.6112	0.73	15.7741	YKL039W	YIL035C	PTM1	CKA2	Protein of unknown function, copurifies with late Golgi vesicles containing the v-SNARE Tlg2p.	Alpha' catalytic subunit of casein kinase 2, a Ser/Thr protein kinase with roles in cell growth and proliferation; the holoenzyme also contains CKA1, CKB1 and CKB2, the many substrates include transcription factors and all RNA polymerases.	GIPESsAHEQR
gi|238499859	S416	CK2 group	0.3854	0.73	9.9461	YKL039W	YOR061W	PTM1	CKA1	Protein of unknown function, copurifies with late Golgi vesicles containing the v-SNARE Tlg2p.	Alpha catalytic subunit of casein kinase 2, a Ser/Thr protein kinase with roles in cell growth and proliferation; the holoenzyme also contains CKA2, CKB1 and CKB2, the many substrates include transcription factors and all RNA polymerases.	GFEIRsFNSEL
gi|238499859	S416	CK2 group	0.3854	0.73	9.9461	YKL039W	YIL035C	PTM1	CKA2	Protein of unknown function, copurifies with late Golgi vesicles containing the v-SNARE Tlg2p.	Alpha' catalytic subunit of casein kinase 2, a Ser/Thr protein kinase with roles in cell growth and proliferation; the holoenzyme also contains CKA1, CKB1 and CKB2, the many substrates include transcription factors and all RNA polymerases.	IRSFNsELDEE
gi|238499815	T91	CK2 group	0.6163	0.972	21.1784	YDR002W	YIL035C	YRB1	PHO85	Ran GTpase binding protein; involved in nuclear protein import and RNA export, ubiquitin-mediated protein degradation during the cell cycle; shuttles between the nucleus and cytoplasm; is essential; homolog of human RanBP1.	Cyclin-dependent kinase, with ten cyclin partners; involved in environmental stress response; in phosphate-rich conditions, Pho85p-Pho80p complex phosphorylates Pho4p which in turn represses PHO5.	DEAPEsPDVHF
gi|238499815	T91	CK2 group	0.6163	0.973	21.2001	YDR002W	YOR061W	YRB1	CKA1	Ran GTpase binding protein; involved in nuclear protein import and RNA export, ubiquitin-mediated protein degradation during the cell cycle; shuttles between the nucleus and cytoplasm; is essential; homolog of human RanBP1.	Alpha catalytic subunit of casein kinase 2, a Ser/Thr protein kinase with roles in cell growth and proliferation; the holoenzyme also contains CKA2, CKB1 and CKB2, the many substrates include transcription factors and all RNA polymerases.	SKAQKtEEEDE
gi|238499815	S100	p38 group	0.3447	0.965	8.315	YDR002W	YLR113W	YRB1	PKC1	Cytoplasmic peptidyl-prolyl cis-trans isomerase (cyclophilin), catalyzes the cis-trans isomerization of peptide bonds N-terminal to proline residues; binds the drug cyclosporin A.	Protein serine/threonine kinase essential for cell wall remodeling during growth; localized to sites of polarized growth and the mother-daughter bud neck; homolog of the alpha, beta, and gamma isoforms of mammalian protein kinase C (PKC).	APVGTsAKKVG
gi|238499815	S100	CDK2 CDK3 group	0.3027	0.979	10.4759	YDR002W	YBR160W	YRB1	HOG1	Ran GTpase binding protein; involved in nuclear protein import and RNA export, ubiquitin-mediated protein degradation during the cell cycle; shuttles between the nucleus and cytoplasm; is essential; homolog of human RanBP1.	Mitogen-activated protein kinase involved in osmoregulation via three independent osmosensors; mediates the recruitment and activation of RNA Pol II at Hot1p-dependent promoters; localization regulated by Ptp2p and Ptp3p.	DEAPEsPDVHF
gi|238499815	S100	CDK2 CDK3 group	0.3027	0.983	10.5187	YDR002W	YPL031C	YRB1	CDC28	Ran GTpase binding protein; involved in nuclear protein import and RNA export, ubiquitin-mediated protein degradation during the cell cycle; shuttles between the nucleus and cytoplasm; is essential; homolog of human RanBP1.	Catalytic subunit of the main cell cycle cyclin-dependent kinase (CDK); alternately associates with G1 cyclins (CLNs) and G2/M cyclins (CLBs) which direct the CDK to specific substrates.	DEAPEsPDVHF
gi|238499747	S772	PKC group	0.188	0.972	3.0464	YOR267C	YBL105C	HRK1	TPK1	Subunit of the core complex of translation initiation factor 3(eIF3), essential for translation; part of a subcomplex (Prt1p-Rpg1p-Nip1p) that stimulates binding of mRNA and tRNA(i)Met to ribosomes.	Subunit of cytoplasmic cAMP-dependent protein kinase, which contains redundant catalytic subunits Tpk1p, Tpk2p, and Tpk3p and regulatory subunit Bcy1p; promotes vegetative growth in response to nutrients; inhibits filamentous growth.	--MAPsFDTLS
gi|238499747	S772	PKA group	0.1111	0.971	3.1139	YOR267C	YPL203W	HRK1	TPK3	Protein kinase implicated in activation of the plasma membrane H(+)-ATPase Pma1p in response to glucose metabolism; plays a role in ion homeostasis.	Subunit of cytoplasmic cAMP-dependent protein kinase, which contains redundant catalytic subunits Tpk1p, Tpk2p, and Tpk3p and regulatory subunit Bcy1p; promotes vegetative growth in response to nutrients; inhibits filamentous growth.	PRRTTsKEAPP
gi|238499747	S772	PKA group	0.1111	0.971	3.1139	YOR267C	YKL166C	HRK1	PKC1	Protein kinase implicated in activation of the plasma membrane H(+)-ATPase Pma1p in response to glucose metabolism; plays a role in ion homeostasis.	Protein serine/threonine kinase essential for cell wall remodeling during growth; localized to sites of polarized growth and the mother-daughter bud neck; homolog of the alpha, beta, and gamma isoforms of mammalian protein kinase C (PKC).	PRRTTsKEAPP
gi|238499747	S772	PKA group	0.1111	0.972	3.1171	YOR267C	YJL164C	HRK1	TPK2	Protein kinase implicated in activation of the plasma membrane H(+)-ATPase Pma1p in response to glucose metabolism; plays a role in ion homeostasis.	Subunit of cytoplasmic cAMP-dependent protein kinase, which contains redundant catalytic subunits Tpk1p, Tpk2p, and Tpk3p and regulatory subunit Bcy1p; promotes vegetative growth in response to nutrients; activates filamentous growth.	PRRTTsKEAPP
gi|238499747	S772	PAKA group	0.1456	0.949	3.9882	YOR267C	YOL113W	HRK1	TPK1	Protein kinase implicated in activation of the plasma membrane H(+)-ATPase Pma1p in response to glucose metabolism; plays a role in ion homeostasis.	Subunit of cytoplasmic cAMP-dependent protein kinase, which contains redundant catalytic subunits Tpk1p, Tpk2p, and Tpk3p and regulatory subunit Bcy1p; promotes vegetative growth in response to nutrients; inhibits filamentous growth.	PRRTTsKEAPP
gi|238499747	S772	PAKA group	0.1456	0.968	4.068	YOR267C	YNL298W	HRK1	STE20	Protein kinase implicated in activation of the plasma membrane H(+)-ATPase Pma1p in response to glucose metabolism; plays a role in ion homeostasis.	Signal transducing kinase of the PAK (p21-activated kinase) family, involved in pheromone response and pseudohyphal/invasive growth pathways, activated by Cdc42p; binds Ste4p at a GBB motif present in noncatalytic domains of PAK kinases.	PRRTTsKEAPP
gi|238499747	S772	PAKA group	0.1456	0.968	4.068	YOR267C	YHL007C	HRK1	SKM1	Protein kinase implicated in activation of the plasma membrane H(+)-ATPase Pma1p in response to glucose metabolism; plays a role in ion homeostasis.	Member of the PAK family of serine/threonine protein kinases with similarity to Ste20p and Cla4p; proposed to be a downstream effector of Cdc42p during polarized growth.	PRRTTsKEAPP
gi|238499747	S271	CDK2 CDK3 group	0.3782	0.963	12.8757	YOR267C	YPL031C	HRK1	CLA4	Protein kinase implicated in activation of the plasma membrane H(+)-ATPase Pma1p in response to glucose metabolism; plays a role in ion homeostasis.	Cdc42p activated signal transducing kinase of the PAK (p21-activated kinase) family, involved in septin ring assembly and cytokinesis; directly phosphorylates septins Cdc3p and Cdc10p; other yeast PAK family members are Ste20p and Skm1p.	PRRTTsKEAPP
gi|238499747	S271	CDK2 CDK3 group	0.3782	0.968	12.9426	YOR267C	YBR160W	HRK1	PHO85	Protein kinase implicated in activation of the plasma membrane H(+)-ATPase Pma1p in response to glucose metabolism; plays a role in ion homeostasis.	Cyclin-dependent kinase, with ten cyclin partners; involved in environmental stress response; in phosphate-rich conditions, Pho85p-Pho80p complex phosphorylates Pho4p which in turn represses PHO5.	NSQEEsPPATP
gi|238499661	S212	CK2 group	0.2821	0.982	9.794	YDR099W	YIL035C	BMH2	SCH9	Protein kinase, phosphorylates the alpha-subunit of translation initiation factor eIF2 (Sui2p) in response to starvation; activated by uncharged tRNAs and the Gcn1p-Gcn20p complex.	Protein kinase that regulates signal transduction activity and G1 progression, controls cAPK activity, required for nitrogen activation of the FGM pathway, involved in life span regulation, homologous to mammalian Akt/PKB.	RPRFDsFGGLP
gi|238499661	S212	CK2 group	0.2821	0.983	9.804	YDR099W	YOR061W	BMH2	CKA1	14-3-3 protein, minor isoform; binds proteins and DNA, involved in regulation of many processes including exocytosis and vesicle transport, Ras/MAPK signaling during pseudohyphal development, rapamycin-sensitive signaling, and others.	Alpha catalytic subunit of casein kinase 2, a Ser/Thr protein kinase with roles in cell growth and proliferation; the holoenzyme also contains CKA2, CKB1 and CKB2, the many substrates include transcription factors and all RNA polymerases.	TLSEEsYKDST
gi|238499661	S209	CK2 group	0.3004	0.982	10.4306	YDR099W	YIL035C	BMH2	CKA2	14-3-3 protein, minor isoform; binds proteins and DNA, involved in regulation of many processes including exocytosis and vesicle transport, Ras/MAPK signaling during pseudohyphal development, rapamycin-sensitive signaling, and others.	Alpha' catalytic subunit of casein kinase 2, a Ser/Thr protein kinase with roles in cell growth and proliferation; the holoenzyme also contains CKA1, CKB1 and CKB2, the many substrates include transcription factors and all RNA polymerases.	TLSEEsYKDST
gi|238499661	S209	CK2 group	0.3004	0.983	10.4412	YDR099W	YOR061W	BMH2	CKA1	14-3-3 protein, minor isoform; binds proteins and DNA, involved in regulation of many processes including exocytosis and vesicle transport, Ras/MAPK signaling during pseudohyphal development, rapamycin-sensitive signaling, and others.	Alpha catalytic subunit of casein kinase 2, a Ser/Thr protein kinase with roles in cell growth and proliferation; the holoenzyme also contains CKA2, CKB1 and CKB2, the many substrates include transcription factors and all RNA polymerases.	ELDTLsEESYK
gi|238499643	T607	GSK3 group	0.1767	0.997	6.2303	YNL330C	YMR139W	RPD3	CDC28	Histone deacetylase; regulates transcription and silencing.	Catalytic subunit of the main cell cycle cyclin-dependent kinase (CDK); alternately associates with G1 cyclins (CLNs) and G2/M cyclins (CLBs) which direct the CDK to specific substrates.	ATEPSsPADAQ
gi|238499643	S647	CDK2 CDK3 group	0.2344	0.985	8.1622	YNL330C	YPL031C	RPD3	SNF1	Acetyl-CoA carboxylase, biotin containing enzyme that catalyzes the carboxylation of acetyl-CoA to form malonyl-CoA; required for de novo biosynthesis of long-chain fatty acids.	AMP-activated serine/threonine protein kinase found in a complex containing Snf4p and members of the Sip1p/Sip2p/Gal83p family; required for transcription of glucose-repressed genes, thermotolerance, sporulation, and peroxisome biogenesis.	EFGGVtSTHPS
gi|238499643	S647	CDK2 CDK3 group	0.2344	0.988	8.1871	YNL330C	YBR160W	RPD3	PHO85	Histone deacetylase; regulates transcription and silencing.	Cyclin-dependent kinase, with ten cyclin partners; involved in environmental stress response; in phosphate-rich conditions, Pho85p-Pho80p complex phosphorylates Pho4p which in turn represses PHO5.	ETKEKsPEAPK
gi|238499643	S611	CDK2 CDK3 group	0.3885	0.985	13.5299	YNL330C	YPL031C	RPD3	CDC28	Histone deacetylase; regulates transcription and silencing.	Catalytic subunit of the main cell cycle cyclin-dependent kinase (CDK); alternately associates with G1 cyclins (CLNs) and G2/M cyclins (CLBs) which direct the CDK to specific substrates.	ETKEKsPEAPK
gi|238499643	S611	CDK2 CDK3 group	0.3885	0.988	13.5711	YNL330C	YBR160W	RPD3	PHO85	Histone deacetylase; regulates transcription and silencing.	Cyclin-dependent kinase, with ten cyclin partners; involved in environmental stress response; in phosphate-rich conditions, Pho85p-Pho80p complex phosphorylates Pho4p which in turn represses PHO5.	ATEPSsPADAQ
gi|238499569	S60	PKC group	0.2978	0.982	4.8737	YDR155C	YBL105C	CPR1	CKA2	Essential Hsp90p co-chaperone; necessary for passage through the START phase of the cell cycle.	Alpha' catalytic subunit of casein kinase 2, a Ser/Thr protein kinase with roles in cell growth and proliferation; the holoenzyme also contains CKA1, CKB1 and CKB2, the many substrates include transcription factors and all RNA polymerases.	DALELsDDSDI
gi|238499491	S224	CK2 group	0.3744	0.859	11.3711	YPL037C	YIL035C	EGD1	SCH9	COPII vesicle coat protein required for ER transport vesicle budding and autophagosome formation; Sec16p is bound to the periphery of ER membranes and may act to stabilize initial COPII complexes; interacts with Sec23p, Sec24p and Sec31p.	Protein kinase that regulates signal transduction activity and G1 progression, controls cAPK activity, required for nitrogen activation of the FGM pathway, involved in life span regulation, homologous to mammalian Akt/PKB.	PPRSSsIPVPP
gi|238499491	S224	CK2 group	0.3744	0.86	11.3844	YPL037C	YOR061W	EGD1	CKA1	Subunit beta1 of the nascent polypeptide-associated complex (NAC) involved in protein targeting, associated with cytoplasmic ribosomes; enhances DNA binding of the Gal4p activator; homolog of human BTF3b.	Alpha catalytic subunit of casein kinase 2, a Ser/Thr protein kinase with roles in cell growth and proliferation; the holoenzyme also contains CKA2, CKB1 and CKB2, the many substrates include transcription factors and all RNA polymerases.	GENFEsNVE--
gi|238499451	S640	p38 group	0.3447	0.726	6.2558	YPL032C	YLR113W	SVL3	CDC28	Cytoplasmic class E vacuolar protein sorting (VPS) factor that coordinates deubiquitination in the multivesicular body (MVB) pathway by recruiting Doa4p to endosomes.	Catalytic subunit of the main cell cycle cyclin-dependent kinase (CDK); alternately associates with G1 cyclins (CLNs) and G2/M cyclins (CLBs) which direct the CDK to specific substrates.	PAKVKsPPPPV
gi|238499451	S640	CDK2 CDK3 group	0.25	0.729	6.4425	YPL032C	YPL031C	SVL3	HOG1	Protein of unknown function, mutant phenotype suggests a potential role in vacuolar function; green fluorescent protein (GFP)-fusion protein localizes to the cell periphery, cytoplasm, bud, and bud neck.	Mitogen-activated protein kinase involved in osmoregulation via three independent osmosensors; mediates the recruitment and activation of RNA Pol II at Hot1p-dependent promoters; localization regulated by Ptp2p and Ptp3p.	RRNSQsPATPP
gi|238499451	S640	CDK2 CDK3 group	0.25	0.733	6.4778	YPL032C	YBR160W	SVL3	PHO85	Protein of unknown function, mutant phenotype suggests a potential role in vacuolar function; green fluorescent protein (GFP)-fusion protein localizes to the cell periphery, cytoplasm, bud, and bud neck.	Cyclin-dependent kinase, with ten cyclin partners; involved in environmental stress response; in phosphate-rich conditions, Pho85p-Pho80p complex phosphorylates Pho4p which in turn represses PHO5.	RRNSQsPATPP
gi|238499433	S138	CK2 group	0.631	0.871	19.4329	YMR260C	YIL035C	TIF11	SNF1	Probable component of the Rpd3 histone deacetylase complex, involved in transcriptional regulation of PHO5; C-terminus has similarity to human candidate tumor suppressor p33(ING1).	AMP-activated serine/threonine protein kinase found in a complex containing Snf4p and members of the Sip1p/Sip2p/Gal83p family; required for transcription of glucose-repressed genes, thermotolerance, sporulation, and peroxisome biogenesis.	LRKDIsSQLDR
gi|238499433	S138	CK2 group	0.631	0.872	19.4552	YMR260C	YOR061W	TIF11	CKA1	Translation initiation factor eIF1A, essential protein that forms a complex with Sui1p (eIF1) and the 40S ribosomal subunit and scans for the start codon; C-terminus associates with Fun12p (eIF5B); N terminus interacts with eIF2 and eIF3.	Alpha catalytic subunit of casein kinase 2, a Ser/Thr protein kinase with roles in cell growth and proliferation; the holoenzyme also contains CKA2, CKB1 and CKB2, the many substrates include transcription factors and all RNA polymerases.	DEDREsEDEKE
gi|238499005	T14	CDK2 CDK3 group	0.3923	0.924	12.8162	YKL182W	YBR160W	FAS1	CDC28	Hypothetical protein.	Catalytic subunit of the main cell cycle cyclin-dependent kinase (CDK); alternately associates with G1 cyclins (CLNs) and G2/M cyclins (CLBs) which direct the CDK to specific substrates.	SEGPGsPSERV
gi|238499005	T14	CDK2 CDK3 group	0.3923	0.927	12.8578	YKL182W	YPL031C	FAS1	CDC28	Beta subunit of fatty acid synthetase, which catalyzes the synthesis of long-chain saturated fatty acids; contains acetyltransacylase, dehydratase, enoyl reductase, malonyl transacylase, and palmitoyl transacylase activities.	Catalytic subunit of the main cell cycle cyclin-dependent kinase (CDK); alternately associates with G1 cyclins (CLNs) and G2/M cyclins (CLBs) which direct the CDK to specific substrates.	QTGINtPRSSQ
gi|238498916	S188	CDK2 CDK3 group	0.3913	0.665	9.1994	YHR057C	YBR160W	CPR2	PHO85	Golgi-localized protein with homology to gamma-adaptin, interacts with and regulates Arf1p and Arf2p in a GTP-dependent manner in order to facilitate traffic through the late Golgi.	Cyclin-dependent kinase, with ten cyclin partners; involved in environmental stress response; in phosphate-rich conditions, Pho85p-Pho80p complex phosphorylates Pho4p which in turn represses PHO5.	SPRHPsPFPSG
gi|238498916	S188	CDK2 CDK3 group	0.3913	0.668	9.241	YHR057C	YPL031C	CPR2	CDC28	Peptidyl-prolyl cis-trans isomerase (cyclophilin), catalyzes the cis-trans isomerization of peptide bonds N-terminal to proline residues; has a potential role in the secretory pathway.	Catalytic subunit of the main cell cycle cyclin-dependent kinase (CDK); alternately associates with G1 cyclins (CLNs) and G2/M cyclins (CLBs) which direct the CDK to specific substrates.	VAPAEsPLPSK
gi|238498670	S313	CK2 group	0.6326	0.68	15.2079	YPL006W	YIL035C	NCR1	CKA2	Vacuolar membrane protein that transits through the biosynthetic vacuolar protein sorting pathway, involved in sphingolipid metabolism; glycoprotein homologous to human Niemann Pick C1 (NPC) protein.	Alpha' catalytic subunit of casein kinase 2, a Ser/Thr protein kinase with roles in cell growth and proliferation; the holoenzyme also contains CKA1, CKB1 and CKB2, the many substrates include transcription factors and all RNA polymerases.	DDDYDsDGY--
gi|238498670	S313	CK2 group	0.6326	0.681	15.2302	YPL006W	YOR061W	NCR1	CKA1	Vacuolar membrane protein that transits through the biosynthetic vacuolar protein sorting pathway, involved in sphingolipid metabolism; glycoprotein homologous to human Niemann Pick C1 (NPC) protein.	Alpha catalytic subunit of casein kinase 2, a Ser/Thr protein kinase with roles in cell growth and proliferation; the holoenzyme also contains CKA2, CKB1 and CKB2, the many substrates include transcription factors and all RNA polymerases.	QDPTPsDDEDE
gi|238498670	S1144	CK2 group	0.4893	0.68	11.7645	YPL006W	YIL035C	NCR1	CKA2	Subunit beta1 of the nascent polypeptide-associated complex (NAC) involved in protein targeting, associated with cytoplasmic ribosomes; enhances DNA binding of the Gal4p activator; homolog of human BTF3b.	Alpha' catalytic subunit of casein kinase 2, a Ser/Thr protein kinase with roles in cell growth and proliferation; the holoenzyme also contains CKA1, CKB1 and CKB2, the many substrates include transcription factors and all RNA polymerases.	GENFEsNVE--
gi|238498670	S1144	CK2 group	0.4893	0.681	11.7818	YPL006W	YOR061W	NCR1	CKA1	Vacuolar membrane protein that transits through the biosynthetic vacuolar protein sorting pathway, involved in sphingolipid metabolism; glycoprotein homologous to human Niemann Pick C1 (NPC) protein.	Alpha catalytic subunit of casein kinase 2, a Ser/Thr protein kinase with roles in cell growth and proliferation; the holoenzyme also contains CKA2, CKB1 and CKB2, the many substrates include transcription factors and all RNA polymerases.	DDDYDsDGY--
gi|238498316	S1117	CK2 group	0.5794	0.979	20.0558	YDR293C	YIL035C	SSD1	CKA2	Low affinity glucose transporter of the major facilitator superfamily, expression is induced in low or high glucose conditions.	Alpha' catalytic subunit of casein kinase 2, a Ser/Thr protein kinase with roles in cell growth and proliferation; the holoenzyme also contains CKA1, CKB1 and CKB2, the many substrates include transcription factors and all RNA polymerases.	PVRADsNLEKD
gi|238498316	S1117	CK2 group	0.5794	0.98	20.0763	YDR293C	YOR061W	SSD1	CKA1	Protein with a role in maintenance of cellular integrity, interacts with components of the TOR pathway; ssd1 mutant of a clinical S. cerevisiae strain displays elevated virulence.	Alpha catalytic subunit of casein kinase 2, a Ser/Thr protein kinase with roles in cell growth and proliferation; the holoenzyme also contains CKA2, CKB1 and CKB2, the many substrates include transcription factors and all RNA polymerases.	DDDDVsEVTEM
gi|238498316	S1065	GSK3 group	0.0915	0.974	3.1509	YDR293C	YMR139W	SSD1	CKA2	Protein with a role in maintenance of cellular integrity, interacts with components of the TOR pathway; ssd1 mutant of a clinical S. cerevisiae strain displays elevated virulence.	Alpha' catalytic subunit of casein kinase 2, a Ser/Thr protein kinase with roles in cell growth and proliferation; the holoenzyme also contains CKA1, CKB1 and CKB2, the many substrates include transcription factors and all RNA polymerases.	DDDDVsEVTEM
gi|238498168	S398	CDK2 CDK3 group	0.3458	0.905	11.0651	YNL016W	YPL031C	PUB1	SNF1	Leucyl aminopeptidase with epoxide hydrolase activity, metalloenzyme containing one zinc atom; role in vivo is not defined.	AMP-activated serine/threonine protein kinase found in a complex containing Snf4p and members of the Sip1p/Sip2p/Gal83p family; required for transcription of glucose-repressed genes, thermotolerance, sporulation, and peroxisome biogenesis.	LGEVYsLAKSE
gi|238498168	S398	CDK2 CDK3 group	0.3458	0.91	11.1262	YNL016W	YBR160W	PUB1	PHO85	Poly(A)+ RNA-binding protein, abundant mRNP-component protein hypothesized to bind a pool of non-translatable mRNAs; not reported to associate with polyribosomes.	Cyclin-dependent kinase, with ten cyclin partners; involved in environmental stress response; in phosphate-rich conditions, Pho85p-Pho80p complex phosphorylates Pho4p which in turn represses PHO5.	GQQGNsPFNNS
gi|238498052	S326	CK2 group	0.3035	0.68	7.2961	YER169W	YIL035C	RPH1	CKA2	Karyopherin, responsible for nuclear import of Spt15p, histones H2A and H2B, and Nap1p; amino terminus shows similarity to those of other importins, particularly Cse1p; localization is primarily nuclear.	Alpha' catalytic subunit of casein kinase 2, a Ser/Thr protein kinase with roles in cell growth and proliferation; the holoenzyme also contains CKA1, CKB1 and CKB2, the many substrates include transcription factors and all RNA polymerases.	LEEEDsDDDDW
gi|238498052	S326	CK2 group	0.3035	0.681	7.3068	YER169W	YOR061W	RPH1	CKA1	Transcriptional repressor of PHR1, which is a photolyase induced by DNA damage; binds to AG(4) (C(4)T) sequence upstream of PHR1; Rph1p phosphorylation during DNA damage is under control of the MEC1-RAD53 pathway.	Alpha catalytic subunit of casein kinase 2, a Ser/Thr protein kinase with roles in cell growth and proliferation; the holoenzyme also contains CKA2, CKB1 and CKB2, the many substrates include transcription factors and all RNA polymerases.	QWYSIsQEDAP
gi|238498016	T3870	GSK3 group	0.1691	0.946	5.6551	YBR115C	YMR139W	LYS2	YPK2	Alpha aminoadipate reductase, catalyzes the reduction of alpha-aminoadipate to alpha-aminoadipate 6-semialdehyde, which is the fifth step in biosynthesis of lysine; activation requires posttranslational phosphopantetheinylation by Lys5p.	Protein kinase with similarityto serine/threonine protein kinase Ypk1p; functionally redundant with YPK1 at the genetic level; participates in a signaling pathway required for optimal cell wall integrity; homolog of mammalian kinase SGK.	RVHATsVASFA
gi|238498016	S3871	PAKA group	0.1109	0.922	2.9512	YBR115C	YOL113W	LYS2	HRR25	Bifunctional dehydrogenase and ferrochelatase, involved in the biosynthesis of siroheme; also involved in the expression of PAPS reductase and sulfite reductase.	Protein kinase involved in regulating diverse events including vesicular trafficking, gene expression, DNA repair, and chromosome segregation; binds the CTD of RNA pol II; homolog of mammalian casein kinase 1delta (CK1delta).	VQGGGsLIVAW
gi|238498016	S3871	PAKA group	0.1109	0.941	3.012	YBR115C	YNL298W	LYS2	STE20	Alpha aminoadipate reductase, catalyzes the reduction of alpha-aminoadipate to alpha-aminoadipate 6-semialdehyde, which is the fifth step in biosynthesis of lysine; activation requires posttranslational phosphopantetheinylation by Lys5p.	Signal transducing kinase of the PAK (p21-activated kinase) family, involved in pheromone response and pseudohyphal/invasive growth pathways, activated by Cdc42p; binds Ste4p at a GBB motif present in noncatalytic domains of PAK kinases.	RVHATsVASFA
gi|238498016	S3871	PAKA group	0.1109	0.941	3.012	YBR115C	YHL007C	LYS2	SKM1	Alpha aminoadipate reductase, catalyzes the reduction of alpha-aminoadipate to alpha-aminoadipate 6-semialdehyde, which is the fifth step in biosynthesis of lysine; activation requires posttranslational phosphopantetheinylation by Lys5p.	Member of the PAK family of serine/threonine protein kinases with similarity to Ste20p and Cla4p; proposed to be a downstream effector of Cdc42p during polarized growth.	RVHATsVASFA
gi|238498016	S3871	SGK group	0.1345	0.892	3.4636	YBR115C	YKL126W	LYS2	CLA4	Alpha aminoadipate reductase, catalyzes the reduction of alpha-aminoadipate to alpha-aminoadipate 6-semialdehyde, which is the fifth step in biosynthesis of lysine; activation requires posttranslational phosphopantetheinylation by Lys5p.	Cdc42p activated signal transducing kinase of the PAK (p21-activated kinase) family, involved in septin ring assembly and cytokinesis; directly phosphorylates septins Cdc3p and Cdc10p; other yeast PAK family members are Ste20p and Skm1p.	RVHATsVASFA
gi|238498016	S3871	SGK group	0.1345	0.901	3.4985	YBR115C	YMR104C	LYS2	YKL126W	Alpha aminoadipate reductase, catalyzes the reduction of alpha-aminoadipate to alpha-aminoadipate 6-semialdehyde, which is the fifth step in biosynthesis of lysine; activation requires posttranslational phosphopantetheinylation by Lys5p.	Serine/threonine protein kinase required for receptor-mediated endocytosis; involved in sphingolipid-mediated and cell integrity signaling pathways; localized to the bud neck, cytosol and plasma membrane; homolog of mammalian kinase SGK.	RVHATsVASFA
gi|238496967	S349	CK2 group	0.6442	0.978	22.2764	YGR009C	YIL035C	SEC9	STE20	Polyamine transport protein specific for spermine; localizes to the plasma membrane; transcription of TPO2 is regulated by Haa1p; member of the major facilitator superfamily.	Signal transducing kinase of the PAK (p21-activated kinase) family, involved in pheromone response and pseudohyphal/invasive growth pathways, activated by Cdc42p; binds Ste4p at a GBB motif present in noncatalytic domains of PAK kinases.	AARTLsGSGQD
gi|238496967	S349	CK2 group	0.6442	0.979	22.2992	YGR009C	YOR061W	SEC9	CKA1	t-SNARE protein important for fusion of secretory vesicles with the plasma membrane; similar to but not functionally redundant with Spo20p; SNAP-25 homolog.	Alpha catalytic subunit of casein kinase 2, a Ser/Thr protein kinase with roles in cell growth and proliferation; the holoenzyme also contains CKA2, CKB1 and CKB2, the many substrates include transcription factors and all RNA polymerases.	QFEADsEDEAM
gi|238496827	S593	GSK3 group	0.0804	0.857	2.4353	YPL105C	YMR139W	YPL105C	CDC28	Hypothetical protein.	Catalytic subunit of the main cell cycle cyclin-dependent kinase (CDK); alternately associates with G1 cyclins (CLNs) and G2/M cyclins (CLBs) which direct the CDK to specific substrates.	PTTGPsPPPEA
gi|238496827	S593	AMPK group	0.0962	0.857	2.9147	YPL105C	YDR477W	YPL105C	RIM11	Hypothetical protein.	Protein kinase required for signal transduction during entry into meiosis; promotes the formation of the Ime1p-Ume6p complex by phosphorylating Ime1p and Ume6p; shares similarity with mammalian glycogen synthase kinase 3-beta.	ISGTGsIGRSS
gi|238496827	S585	p38 group	0.3447	0.845	7.2812	YPL105C	YLR113W	YPL105C	SNF1	Hypothetical protein.	AMP-activated serine/threonine protein kinase found in a complex containing Snf4p and members of the Sip1p/Sip2p/Gal83p family; required for transcription of glucose-repressed genes, thermotolerance, sporulation, and peroxisome biogenesis.	ISGTGsIGRSS
gi|238496827	S585	CDK2 CDK3 group	0.2442	0.849	7.329	YPL105C	YPL031C	YPL105C	HOG1	Hypothetical protein.	Mitogen-activated protein kinase involved in osmoregulation via three independent osmosensors; mediates the recruitment and activation of RNA Pol II at Hot1p-dependent promoters; localization regulated by Ptp2p and Ptp3p.	GGGLFsPGISG
gi|238496827	S585	CDK2 CDK3 group	0.2442	0.853	7.3635	YPL105C	YBR160W	YPL105C	PHO85	Hypothetical protein.	Cyclin-dependent kinase, with ten cyclin partners; involved in environmental stress response; in phosphate-rich conditions, Pho85p-Pho80p complex phosphorylates Pho4p which in turn represses PHO5.	GGGLFsPGISG
gi|238496827	S499	PKA group	0.1134	0.855	2.7988	YPL105C	YPL203W	YPL105C	TPK3	Hypothetical protein.	Subunit of cytoplasmic cAMP-dependent protein kinase, which contains redundant catalytic subunits Tpk1p, Tpk2p, and Tpk3p and regulatory subunit Bcy1p; promotes vegetative growth in response to nutrients; inhibits filamentous growth.	IRRVGsGMDLP
gi|238496827	S499	PKA group	0.1134	0.855	2.7988	YPL105C	YKL166C	YPL105C	CDC28	Hypothetical protein.	Catalytic subunit of the main cell cycle cyclin-dependent kinase (CDK); alternately associates with G1 cyclins (CLNs) and G2/M cyclins (CLBs) which direct the CDK to specific substrates.	GGGLFsPGISG
gi|238496827	S499	PKA group	0.1134	0.856	2.8021	YPL105C	YJL164C	YPL105C	TPK2	Hypothetical protein.	Subunit of cytoplasmic cAMP-dependent protein kinase, which contains redundant catalytic subunits Tpk1p, Tpk2p, and Tpk3p and regulatory subunit Bcy1p; promotes vegetative growth in response to nutrients; activates filamentous growth.	IRRVGsGMDLP
gi|238496827	S499	AMPK group	0.1035	0.857	3.1355	YPL105C	YDR477W	YPL105C	TPK1	Hypothetical protein.	Subunit of cytoplasmic cAMP-dependent protein kinase, which contains redundant catalytic subunits Tpk1p, Tpk2p, and Tpk3p and regulatory subunit Bcy1p; promotes vegetative growth in response to nutrients; inhibits filamentous growth.	IRRVGsGMDLP
gi|238496827	S499	CK2 group	0.1307	0.859	3.9689	YPL105C	YIL035C	YPL105C	SNF1	Hypothetical protein.	AMP-activated serine/threonine protein kinase found in a complex containing Snf4p and members of the Sip1p/Sip2p/Gal83p family; required for transcription of glucose-repressed genes, thermotolerance, sporulation, and peroxisome biogenesis.	IRRVGsGMDLP
gi|238496827	S499	CK2 group	0.1307	0.86	3.9735	YPL105C	YOR061W	YPL105C	CKA1	Hypothetical protein.	Alpha catalytic subunit of casein kinase 2, a Ser/Thr protein kinase with roles in cell growth and proliferation; the holoenzyme also contains CKA2, CKB1 and CKB2, the many substrates include transcription factors and all RNA polymerases.	IRRVGsGMDLP
gi|238496827	S1164	AMPK group	0.0577	0.857	1.7495	YPL105C	YDR477W	YPL105C	CKA2	Hypothetical protein.	Alpha' catalytic subunit of casein kinase 2, a Ser/Thr protein kinase with roles in cell growth and proliferation; the holoenzyme also contains CKA1, CKB1 and CKB2, the many substrates include transcription factors and all RNA polymerases.	GDPLEsDEEDL
gi|238496827	S1069	p38 group	0.3447	0.845	7.281	YPL105C	YLR113W	YPL105C	SNF1	Hypothetical protein.	AMP-activated serine/threonine protein kinase found in a complex containing Snf4p and members of the Sip1p/Sip2p/Gal83p family; required for transcription of glucose-repressed genes, thermotolerance, sporulation, and peroxisome biogenesis.	AANSRsQTQTP
gi|238496827	S1069	CDK2 CDK3 group	0.2819	0.849	8.461	YPL105C	YPL031C	YPL105C	HOG1	Hypothetical protein.	Mitogen-activated protein kinase involved in osmoregulation via three independent osmosensors; mediates the recruitment and activation of RNA Pol II at Hot1p-dependent promoters; localization regulated by Ptp2p and Ptp3p.	DVDLGsPTVEA
gi|238496827	S1069	CDK2 CDK3 group	0.2819	0.853	8.5008	YPL105C	YBR160W	YPL105C	PHO85	Hypothetical protein.	Cyclin-dependent kinase, with ten cyclin partners; involved in environmental stress response; in phosphate-rich conditions, Pho85p-Pho80p complex phosphorylates Pho4p which in turn represses PHO5.	DVDLGsPTVEA
gi|238496827	S1061	CK2 group	0.3061	0.859	9.2954	YPL105C	YIL035C	YPL105C	CDC28	Hypothetical protein.	Catalytic subunit of the main cell cycle cyclin-dependent kinase (CDK); alternately associates with G1 cyclins (CLNs) and G2/M cyclins (CLBs) which direct the CDK to specific substrates.	DVDLGsPTVEA
gi|238496827	S1061	CK2 group	0.3061	0.86	9.3062	YPL105C	YOR061W	YPL105C	CKA1	Hypothetical protein.	Alpha catalytic subunit of casein kinase 2, a Ser/Thr protein kinase with roles in cell growth and proliferation; the holoenzyme also contains CKA2, CKB1 and CKB2, the many substrates include transcription factors and all RNA polymerases.	PPEAEsVQDVD
gi|238496827	S1054	CDK2 CDK3 group	0.3164	0.849	9.4988	YPL105C	YPL031C	YPL105C	CKA2	Hypothetical protein.	Alpha' catalytic subunit of casein kinase 2, a Ser/Thr protein kinase with roles in cell growth and proliferation; the holoenzyme also contains CKA1, CKB1 and CKB2, the many substrates include transcription factors and all RNA polymerases.	PPEAEsVQDVD
gi|238496827	S1054	CDK2 CDK3 group	0.3164	0.853	9.5436	YPL105C	YBR160W	YPL105C	PHO85	Hypothetical protein.	Cyclin-dependent kinase, with ten cyclin partners; involved in environmental stress response; in phosphate-rich conditions, Pho85p-Pho80p complex phosphorylates Pho4p which in turn represses PHO5.	PTTGPsPPPEA
gi|238496761	S799	CK2 group	0.5409	0.945	18.0731	YBR023C	YIL035C	CHS3	CKA2	Calmodulin; Ca++ binding protein that regulates Ca++ independent processes (mitosis, bud growth, actin organization, endocytosis, etc.) and Ca++ dependent processes (stress-activated pathways), targets include Nuf1p, Myo2p and calcineurin.	Alpha' catalytic subunit of casein kinase 2, a Ser/Thr protein kinase with roles in cell growth and proliferation; the holoenzyme also contains CKA1, CKB1 and CKB2, the many substrates include transcription factors and all RNA polymerases.	QNPSEsELQDM
gi|238496761	S799	CK2 group	0.5409	0.946	18.0922	YBR023C	YOR061W	CHS3	CKA1	Chitin synthase III, catalyzes the transfer of N-acetylglucosamine (GlcNAc) to chitin; required for synthesis of the majority of cell wall chitin, the chitin ring during bud emergence, and spore wall chitosan.	Alpha catalytic subunit of casein kinase 2, a Ser/Thr protein kinase with roles in cell growth and proliferation; the holoenzyme also contains CKA2, CKB1 and CKB2, the many substrates include transcription factors and all RNA polymerases.	YHADGsDEGGD
gi|238496733	T964	CDK2 CDK3 group	0.3622	0.977	12.5103	YDL195W	YPL031C	SEC31	CDC28	Essential phosphoprotein component (p150) of the COPII coat of secretory pathway vesicles, in complex with Sec13p; required for ER-derived transport vesicle formation.	Catalytic subunit of the main cell cycle cyclin-dependent kinase (CDK); alternately associates with G1 cyclins (CLNs) and G2/M cyclins (CLBs) which direct the CDK to specific substrates.	AAPISsPFPNQ
gi|238496733	T964	CDK2 CDK3 group	0.3622	0.982	12.5743	YDL195W	YBR160W	SEC31	PHO85	Essential phosphoprotein component (p150) of the COPII coat of secretory pathway vesicles, in complex with Sec13p; required for ER-derived transport vesicle formation.	Cyclin-dependent kinase, with ten cyclin partners; involved in environmental stress response; in phosphate-rich conditions, Pho85p-Pho80p complex phosphorylates Pho4p which in turn represses PHO5.	TPRRGtPAGAA
gi|238496733	S982	GSK3 group	0.0944	0.976	3.2585	YDL195W	YMR139W	SEC31	CDC28	Essential phosphoprotein component (p150) of the COPII coat of secretory pathway vesicles, in complex with Sec13p; required for ER-derived transport vesicle formation.	Catalytic subunit of the main cell cycle cyclin-dependent kinase (CDK); alternately associates with G1 cyclins (CLNs) and G2/M cyclins (CLBs) which direct the CDK to specific substrates.	PPRVTsPPSAI
gi|238496733	S980	p38 group	0.3446	0.97	8.3563	YDL195W	YLR113W	SEC31	RIM11	Essential phosphoprotein component (p150) of the COPII coat of secretory pathway vesicles, in complex with Sec13p; required for ER-derived transport vesicle formation.	Protein kinase required for signal transduction during entry into meiosis; promotes the formation of the Ime1p-Ume6p complex by phosphorylating Ime1p and Ume6p; shares similarity with mammalian glycogen synthase kinase 3-beta.	PNQSPsIAQGP
gi|238496733	S980	CDK2 CDK3 group	0.3246	0.977	11.2139	YDL195W	YPL031C	SEC31	HOG1	Essential phosphoprotein component (p150) of the COPII coat of secretory pathway vesicles, in complex with Sec13p; required for ER-derived transport vesicle formation.	Mitogen-activated protein kinase involved in osmoregulation via three independent osmosensors; mediates the recruitment and activation of RNA Pol II at Hot1p-dependent promoters; localization regulated by Ptp2p and Ptp3p.	PFPNQsPSIAQ
gi|238496733	S980	CDK2 CDK3 group	0.3246	0.982	11.2713	YDL195W	YBR160W	SEC31	PHO85	Essential phosphoprotein component (p150) of the COPII coat of secretory pathway vesicles, in complex with Sec13p; required for ER-derived transport vesicle formation.	Cyclin-dependent kinase, with ten cyclin partners; involved in environmental stress response; in phosphate-rich conditions, Pho85p-Pho80p complex phosphorylates Pho4p which in turn represses PHO5.	PFPNQsPSIAQ
gi|238496733	S974	CDK2 CDK3 group	0.3511	0.977	12.1283	YDL195W	YPL031C	SEC31	CDC28	Essential phosphoprotein component (p150) of the COPII coat of secretory pathway vesicles, in complex with Sec13p; required for ER-derived transport vesicle formation.	Catalytic subunit of the main cell cycle cyclin-dependent kinase (CDK); alternately associates with G1 cyclins (CLNs) and G2/M cyclins (CLBs) which direct the CDK to specific substrates.	PFPNQsPSIAQ
gi|238496733	S974	CDK2 CDK3 group	0.3511	0.982	12.1903	YDL195W	YBR160W	SEC31	PHO85	Essential phosphoprotein component (p150) of the COPII coat of secretory pathway vesicles, in complex with Sec13p; required for ER-derived transport vesicle formation.	Cyclin-dependent kinase, with ten cyclin partners; involved in environmental stress response; in phosphate-rich conditions, Pho85p-Pho80p complex phosphorylates Pho4p which in turn represses PHO5.	AAPISsPFPNQ
gi|238496733	S1058	p38 group	0.3354	0.97	8.1333	YDL195W	YLR113W	SEC31	CKA2	Ran GTpase binding protein; involved in nuclear protein import and RNA export, ubiquitin-mediated protein degradation during the cell cycle; shuttles between the nucleus and cytoplasm; is essential; homolog of human RanBP1.	Alpha' catalytic subunit of casein kinase 2, a Ser/Thr protein kinase with roles in cell growth and proliferation; the holoenzyme also contains CKA1, CKB1 and CKB2, the many substrates include transcription factors and all RNA polymerases.	SKAQKtEEEDE
gi|238496733	S1058	CDK2 CDK3 group	0.2762	0.977	9.5423	YDL195W	YPL031C	SEC31	HOG1	Essential phosphoprotein component (p150) of the COPII coat of secretory pathway vesicles, in complex with Sec13p; required for ER-derived transport vesicle formation.	Mitogen-activated protein kinase involved in osmoregulation via three independent osmosensors; mediates the recruitment and activation of RNA Pol II at Hot1p-dependent promoters; localization regulated by Ptp2p and Ptp3p.	IPRGPsPYNAP
gi|238496733	S1058	CDK2 CDK3 group	0.2762	0.982	9.5911	YDL195W	YBR160W	SEC31	PHO85	Essential phosphoprotein component (p150) of the COPII coat of secretory pathway vesicles, in complex with Sec13p; required for ER-derived transport vesicle formation.	Cyclin-dependent kinase, with ten cyclin partners; involved in environmental stress response; in phosphate-rich conditions, Pho85p-Pho80p complex phosphorylates Pho4p which in turn represses PHO5.	IPRGPsPYNAP
gi|238496733	S1038	CDK2 CDK3 group	0.3753	0.977	12.9623	YDL195W	YPL031C	SEC31	CDC28	Essential phosphoprotein component (p150) of the COPII coat of secretory pathway vesicles, in complex with Sec13p; required for ER-derived transport vesicle formation.	Catalytic subunit of the main cell cycle cyclin-dependent kinase (CDK); alternately associates with G1 cyclins (CLNs) and G2/M cyclins (CLBs) which direct the CDK to specific substrates.	IPRGPsPYNAP
gi|238496733	S1038	CDK2 CDK3 group	0.3753	0.982	13.0286	YDL195W	YBR160W	SEC31	PHO85	Essential phosphoprotein component (p150) of the COPII coat of secretory pathway vesicles, in complex with Sec13p; required for ER-derived transport vesicle formation.	Cyclin-dependent kinase, with ten cyclin partners; involved in environmental stress response; in phosphate-rich conditions, Pho85p-Pho80p complex phosphorylates Pho4p which in turn represses PHO5.	ASLPQsPPQLN
gi|238496733	S1019	GSK3 group	0.1696	0.976	5.8523	YDL195W	YMR139W	SEC31	CDC28	Essential phosphoprotein component (p150) of the COPII coat of secretory pathway vesicles, in complex with Sec13p; required for ER-derived transport vesicle formation.	Catalytic subunit of the main cell cycle cyclin-dependent kinase (CDK); alternately associates with G1 cyclins (CLNs) and G2/M cyclins (CLBs) which direct the CDK to specific substrates.	ASLPQsPPQLN
gi|238496733	S1016	CDK2 CDK3 group	0.3782	0.977	13.0639	YDL195W	YPL031C	SEC31	RIM11	Essential phosphoprotein component (p150) of the COPII coat of secretory pathway vesicles, in complex with Sec13p; required for ER-derived transport vesicle formation.	Protein kinase required for signal transduction during entry into meiosis; promotes the formation of the Ime1p-Ume6p complex by phosphorylating Ime1p and Ume6p; shares similarity with mammalian glycogen synthase kinase 3-beta.	VTSPPsAIPPG
gi|238496733	S1016	CDK2 CDK3 group	0.3782	0.982	13.1308	YDL195W	YBR160W	SEC31	PHO85	Essential phosphoprotein component (p150) of the COPII coat of secretory pathway vesicles, in complex with Sec13p; required for ER-derived transport vesicle formation.	Cyclin-dependent kinase, with ten cyclin partners; involved in environmental stress response; in phosphate-rich conditions, Pho85p-Pho80p complex phosphorylates Pho4p which in turn represses PHO5.	PPRVTsPPSAI
gi|238496545	S244	PAKA group	0.1712	0.71	3.508	YDL001W	YOL113W	RMD1	CKA2	Chaperone and import receptor for newly-synthesized class I peroxisomal membrane proteins (PMPs), binds PMPs in the cytoplasm and delivers them to the peroxisome for subsequent insertion into the peroxisomal membrane.	Alpha' catalytic subunit of casein kinase 2, a Ser/Thr protein kinase with roles in cell growth and proliferation; the holoenzyme also contains CKA1, CKB1 and CKB2, the many substrates include transcription factors and all RNA polymerases.	DDDDEsDLDEL
gi|238496545	S244	PAKA group	0.1712	0.724	3.5772	YDL001W	YNL298W	RMD1	SKM1	Cytoplasmic protein required for sporulation.	Member of the PAK family of serine/threonine protein kinases with similarity to Ste20p and Cla4p; proposed to be a downstream effector of Cdc42p during polarized growth.	TERRFsDSVVE
gi|238496545	S244	PAKA group	0.1712	0.726	3.5871	YDL001W	YHL007C	RMD1	CLA4	Cytoplasmic protein required for sporulation.	Cdc42p activated signal transducing kinase of the PAK (p21-activated kinase) family, involved in septin ring assembly and cytokinesis; directly phosphorylates septins Cdc3p and Cdc10p; other yeast PAK family members are Ste20p and Skm1p.	TERRFsDSVVE
gi|238496545	S244	PKA group	0.2202	0.716	4.5514	YDL001W	YJL164C	RMD1	TPK3	Cytoplasmic protein required for sporulation.	Subunit of cytoplasmic cAMP-dependent protein kinase, which contains redundant catalytic subunits Tpk1p, Tpk2p, and Tpk3p and regulatory subunit Bcy1p; promotes vegetative growth in response to nutrients; inhibits filamentous growth.	TERRFsDSVVE
gi|238496545	S244	PKA group	0.2202	0.716	4.5514	YDL001W	YKL166C	RMD1	TPK2	Cytoplasmic protein required for sporulation.	Subunit of cytoplasmic cAMP-dependent protein kinase, which contains redundant catalytic subunits Tpk1p, Tpk2p, and Tpk3p and regulatory subunit Bcy1p; promotes vegetative growth in response to nutrients; activates filamentous growth.	TERRFsDSVVE
gi|238496545	S244	PKA group	0.2202	0.716	4.5514	YDL001W	YPL203W	RMD1	STE20	Cytoplasmic protein required for sporulation.	Signal transducing kinase of the PAK (p21-activated kinase) family, involved in pheromone response and pseudohyphal/invasive growth pathways, activated by Cdc42p; binds Ste4p at a GBB motif present in noncatalytic domains of PAK kinases.	TERRFsDSVVE
gi|238496501	S7	p38 group	0.286	0.969	6.9284	YBR112C	YLR113W	CYC8	RIM11	Alpha aminoadipate reductase, catalyzes the reduction of alpha-aminoadipate to alpha-aminoadipate 6-semialdehyde, which is the fifth step in biosynthesis of lysine; activation requires posttranslational phosphopantetheinylation by Lys5p.	Protein kinase required for signal transduction during entry into meiosis; promotes the formation of the Ime1p-Ume6p complex by phosphorylating Ime1p and Ume6p; shares similarity with mammalian glycogen synthase kinase 3-beta.	TRVHAtSVASF
gi|238496501	S7	CDK2 CDK3 group	0.249	0.976	8.5922	YBR112C	YPL031C	CYC8	HOG1	General transcriptional co-repressor, acts together with Tup1p; also acts as part of a transcriptional co-activator complex that recruits the SWI/SNF and SAGA complexes to promoters.	Mitogen-activated protein kinase involved in osmoregulation via three independent osmosensors; mediates the recruitment and activation of RNA Pol II at Hot1p-dependent promoters; localization regulated by Ptp2p and Ptp3p.	AHTQPsPTGGV
gi|238496501	S7	CDK2 CDK3 group	0.249	0.982	8.6451	YBR112C	YBR160W	CYC8	PHO85	General transcriptional co-repressor, acts together with Tup1p; also acts as part of a transcriptional co-activator complex that recruits the SWI/SNF and SAGA complexes to promoters.	Cyclin-dependent kinase, with ten cyclin partners; involved in environmental stress response; in phosphate-rich conditions, Pho85p-Pho80p complex phosphorylates Pho4p which in turn represses PHO5.	AHTQPsPTGGV
gi|238496481	S814	CDK2 CDK3 group	0.3949	0.937	13.0823	YPL084W	YPL031C	BRO1	CKA2	Rho GTPase activating protein (RhoGAP) involved in control of the cytoskeleton organization; targets the essential Rho-GTPase Cdc42p, which controls establishment and maintenance of cell polarity, including bud-site assembly.	Alpha' catalytic subunit of casein kinase 2, a Ser/Thr protein kinase with roles in cell growth and proliferation; the holoenzyme also contains CKA1, CKB1 and CKB2, the many substrates include transcription factors and all RNA polymerases.	PDIYDsESEYE
gi|238496481	S814	CDK2 CDK3 group	0.3949	0.942	13.1521	YPL084W	YBR160W	BRO1	PHO85	Cytoplasmic class E vacuolar protein sorting (VPS) factor that coordinates deubiquitination in the multivesicular body (MVB) pathway by recruiting Doa4p to endosomes.	Cyclin-dependent kinase, with ten cyclin partners; involved in environmental stress response; in phosphate-rich conditions, Pho85p-Pho80p complex phosphorylates Pho4p which in turn represses PHO5.	GPGISsPKMSP
gi|238496481	S797	CDK2 CDK3 group	0.3805	0.937	12.6051	YPL084W	YPL031C	BRO1	CDC28	Cytoplasmic class E vacuolar protein sorting (VPS) factor that coordinates deubiquitination in the multivesicular body (MVB) pathway by recruiting Doa4p to endosomes.	Catalytic subunit of the main cell cycle cyclin-dependent kinase (CDK); alternately associates with G1 cyclins (CLNs) and G2/M cyclins (CLBs) which direct the CDK to specific substrates.	GPGISsPKMSP
gi|238496481	S797	CDK2 CDK3 group	0.3805	0.942	12.6723	YPL084W	YBR160W	BRO1	PHO85	Cytoplasmic class E vacuolar protein sorting (VPS) factor that coordinates deubiquitination in the multivesicular body (MVB) pathway by recruiting Doa4p to endosomes.	Cyclin-dependent kinase, with ten cyclin partners; involved in environmental stress response; in phosphate-rich conditions, Pho85p-Pho80p complex phosphorylates Pho4p which in turn represses PHO5.	PAKVKsPPPPV
gi|238496439	S32	CK2 group	0.1383	0.916	4.4777	YDR345C	YIL035C	HXT3	TPK1	Protein with ubiquitin-like N terminus, recognizes and binds damaged DNA (with Rad4p) during nucleotide excision repair; regulates Rad4p levels, subunit of Nuclear Excision Repair Factor 2 (NEF2); homolog of human HR23A and HR23B proteins.	Subunit of cytoplasmic cAMP-dependent protein kinase, which contains redundant catalytic subunits Tpk1p, Tpk2p, and Tpk3p and regulatory subunit Bcy1p; promotes vegetative growth in response to nutrients; inhibits filamentous growth.	GARSGsAAGEG
gi|238496439	S32	CK2 group	0.1383	0.917	4.4825	YDR345C	YOR061W	HXT3	CKA1	Low affinity glucose transporter of the major facilitator superfamily, expression is induced in low or high glucose conditions.	Alpha catalytic subunit of casein kinase 2, a Ser/Thr protein kinase with roles in cell growth and proliferation; the holoenzyme also contains CKA2, CKB1 and CKB2, the many substrates include transcription factors and all RNA polymerases.	PVRADsNLEKD
gi|238496411	S323	CK2 group	0.633	0.98	21.933	YHR172W	YIL035C	SPC97	CKA2	Subunit of TORC1, a rapamycin-sensitive complex involved in growth control that contains Tor1p or Tor2p, Lst8p and Tco89p; contains four HEAT repeats and seven WD-40 repeats; may act as a scaffold protein to couple TOR and its effectors.	Alpha' catalytic subunit of casein kinase 2, a Ser/Thr protein kinase with roles in cell growth and proliferation; the holoenzyme also contains CKA1, CKB1 and CKB2, the many substrates include transcription factors and all RNA polymerases.	RPTSSsAGEGP
gi|238496411	S323	CK2 group	0.633	0.981	21.9553	YHR172W	YOR061W	SPC97	CKA1	Component of the microtubule-nucleating Tub4p (gamma-tubulin) complex; interacts with Spc110p at the spindle pole body (SPB) inner plaque and with Spc72p at the SPB outer plaque.	Alpha catalytic subunit of casein kinase 2, a Ser/Thr protein kinase with roles in cell growth and proliferation; the holoenzyme also contains CKA2, CKB1 and CKB2, the many substrates include transcription factors and all RNA polymerases.	QDLDEsIDDFD
gi|238496375	T505	CK2 group	0.6427	0.892	20.2681	YGL009C	YIL035C	LEU1	YPK2	Translation initiation factor eIF4G, subunit of the mRNA cap-binding protein complex (eIF4F) that also contains eIF4E (Cdc33p); associates with the poly(A)-binding protein Pab1p, also interacts with eIF4A (Tif1p); homologous to Tif4631p.	Protein kinase with similarityto serine/threonine protein kinase Ypk1p; functionally redundant with YPK1 at the genetic level; participates in a signaling pathway required for optimal cell wall integrity; homolog of mammalian kinase SGK.	HGKSTsVSPVS
gi|238496375	T505	CK2 group	0.6427	0.893	20.2909	YGL009C	YOR061W	LEU1	CKA1	Isopropylmalate isomerase, catalyzes the second step in the leucine biosynthesis pathway.	Alpha catalytic subunit of casein kinase 2, a Ser/Thr protein kinase with roles in cell growth and proliferation; the holoenzyme also contains CKA2, CKB1 and CKB2, the many substrates include transcription factors and all RNA polymerases.	AEDVDtEEELD
gi|238496375	S484	p38 group	0.3447	0.892	7.6859	YGL009C	YLR113W	LEU1	CKA2	Isopropylmalate isomerase, catalyzes the second step in the leucine biosynthesis pathway.	Alpha' catalytic subunit of casein kinase 2, a Ser/Thr protein kinase with roles in cell growth and proliferation; the holoenzyme also contains CKA1, CKB1 and CKB2, the many substrates include transcription factors and all RNA polymerases.	AEDVDtEEELD
gi|238496375	S484	CDK2 CDK3 group	0.3396	0.896	10.7582	YGL009C	YPL031C	LEU1	HOG1	Isopropylmalate isomerase, catalyzes the second step in the leucine biosynthesis pathway.	Mitogen-activated protein kinase involved in osmoregulation via three independent osmosensors; mediates the recruitment and activation of RNA Pol II at Hot1p-dependent promoters; localization regulated by Ptp2p and Ptp3p.	EHVVTsPVLGK
gi|238496375	S484	CDK2 CDK3 group	0.3396	0.901	10.8183	YGL009C	YBR160W	LEU1	PHO85	Isopropylmalate isomerase, catalyzes the second step in the leucine biosynthesis pathway.	Cyclin-dependent kinase, with ten cyclin partners; involved in environmental stress response; in phosphate-rich conditions, Pho85p-Pho80p complex phosphorylates Pho4p which in turn represses PHO5.	EHVVTsPVLGK
gi|238496279	S82	CK2 group	0.2649	0.969	9.076	YHR186C	YIL035C	KOG1	TPK1	ADP-ribosylation factor (ARF) GTPase activating protein (GAP) effector, involved in Trans-Golgi-Network (TGN) transport; contains C2C2H2 cysteine/histidine motif.	Subunit of cytoplasmic cAMP-dependent protein kinase, which contains redundant catalytic subunits Tpk1p, Tpk2p, and Tpk3p and regulatory subunit Bcy1p; promotes vegetative growth in response to nutrients; inhibits filamentous growth.	AAPKVsSPTAS
gi|238496279	S82	CK2 group	0.2649	0.97	9.0854	YHR186C	YOR061W	KOG1	CKA1	Subunit of TORC1, a rapamycin-sensitive complex involved in growth control that contains Tor1p or Tor2p, Lst8p and Tco89p; contains four HEAT repeats and seven WD-40 repeats; may act as a scaffold protein to couple TOR and its effectors.	Alpha catalytic subunit of casein kinase 2, a Ser/Thr protein kinase with roles in cell growth and proliferation; the holoenzyme also contains CKA2, CKB1 and CKB2, the many substrates include transcription factors and all RNA polymerases.	RPTSSsAGEGP
gi|238496065	S66	CK2 group	0.4878	0.877	15.1261	YGR209C	YIL035C	YGR209C	PKC1	Protein of unknown function, member of CDC48/PAS1/SEC18 family of ATPases, potentially phosphorylated by Cdc28p.	Protein serine/threonine kinase essential for cell wall remodeling during growth; localized to sites of polarized growth and the mother-daughter bud neck; homolog of the alpha, beta, and gamma isoforms of mammalian protein kinase C (PKC).	KRASRsRGQSE
gi|238496065	S66	CK2 group	0.4878	0.878	15.1434	YGR209C	YOR061W	YGR209C	CKA1	Cytoplasmic thioredoxin isoenzyme of the thioredoxin system which protects cells against both oxidative and reductive stress, forms LMA1 complex with Pbi2p, acts as a cofactor for Tsa1p, required for ER-Golgi transport and vacuole inheritance.	Alpha catalytic subunit of casein kinase 2, a Ser/Thr protein kinase with roles in cell growth and proliferation; the holoenzyme also contains CKA2, CKB1 and CKB2, the many substrates include transcription factors and all RNA polymerases.	DVDDLsEVAGE
gi|238496031	T291	GSK3 group	0.078	0.702	1.9361	YMR178W	YMR139W	YMR178W	CKA2	Hypothetical protein.	Alpha' catalytic subunit of casein kinase 2, a Ser/Thr protein kinase with roles in cell growth and proliferation; the holoenzyme also contains CKA1, CKB1 and CKB2, the many substrates include transcription factors and all RNA polymerases.	ELDPPsDAEEG
gi|238496031	S326	CK2 group	0.63	0.701	15.6144	YMR178W	YIL035C	YMR178W	CKA2	Ribonuclease H1, removes RNA primers during Okazaki fragment synthesis; degrades RNA attached to the 5'-end of a DNA strand.	Alpha' catalytic subunit of casein kinase 2, a Ser/Thr protein kinase with roles in cell growth and proliferation; the holoenzyme also contains CKA1, CKB1 and CKB2, the many substrates include transcription factors and all RNA polymerases.	APGILsDVPKD
gi|238496031	S326	CK2 group	0.63	0.702	15.6366	YMR178W	YOR061W	YMR178W	CKA1	Hypothetical protein.	Alpha catalytic subunit of casein kinase 2, a Ser/Thr protein kinase with roles in cell growth and proliferation; the holoenzyme also contains CKA2, CKB1 and CKB2, the many substrates include transcription factors and all RNA polymerases.	ELDPPsDAEEG
gi|238495985	T116	GSK3 group	0.0698	0.823	2.0303	YIL145C	YMR139W	PAN6	SNF1	Pantothenate synthase, also known as pantoate-beta-alanine ligase, required for pantothenic acid biosynthesis, deletion causes pantothenic acid auxotrophy, homologous to E. coli panC.	AMP-activated serine/threonine protein kinase found in a complex containing Snf4p and members of the Sip1p/Sip2p/Gal83p family; required for transcription of glucose-repressed genes, thermotolerance, sporulation, and peroxisome biogenesis.	ILAPTsKVMYP
gi|238495985	T116	PKC group	0.1833	0.828	2.5296	YIL145C	YBL105C	PAN6	RIM11	Pantothenate synthase, also known as pantoate-beta-alanine ligase, required for pantothenic acid biosynthesis, deletion causes pantothenic acid auxotrophy, homologous to E. coli panC.	Protein kinase required for signal transduction during entry into meiosis; promotes the formation of the Ime1p-Ume6p complex by phosphorylating Ime1p and Ume6p; shares similarity with mammalian glycogen synthase kinase 3-beta.	AILAPtSKVMY
gi|238495985	S117	AMPK group	0.0861	0.817	2.486	YIL145C	YDR477W	PAN6	CLA4	Protein possibly involved in assembly of actin patches; interacts with an actin assembly factor Las17p and with the SH3 domains of Type I myosins Myo3p and Myo5p; localized predominantly to cortical actin patches.	Cdc42p activated signal transducing kinase of the PAK (p21-activated kinase) family, involved in septin ring assembly and cytokinesis; directly phosphorylates septins Cdc3p and Cdc10p; other yeast PAK family members are Ste20p and Skm1p.	SPERRsSVAPP
gi|238495813	S920	p38 group	0.334	0.962	8.0337	YIR006C	YLR113W	PAN1	PHO85	Part of actin cytoskeleton-regulatory complex Pan1p-Sla1p-End3p, associates with actin patches on the cell cortex; promotes protein-protein interactions essential for endocytosis; previously thought to be a subunit of poly(A) ribonuclease.	Cyclin-dependent kinase, with ten cyclin partners; involved in environmental stress response; in phosphate-rich conditions, Pho85p-Pho80p complex phosphorylates Pho4p which in turn represses PHO5.	TSATSsPTSDR
gi|238495813	S920	CDK2 CDK3 group	0.3055	0.973	10.5095	YIR006C	YBR160W	PAN1	HOG1	Part of actin cytoskeleton-regulatory complex Pan1p-Sla1p-End3p, associates with actin patches on the cell cortex; promotes protein-protein interactions essential for endocytosis; previously thought to be a subunit of poly(A) ribonuclease.	Mitogen-activated protein kinase involved in osmoregulation via three independent osmosensors; mediates the recruitment and activation of RNA Pol II at Hot1p-dependent promoters; localization regulated by Ptp2p and Ptp3p.	PATRPsPPPST
gi|238495813	S920	CDK2 CDK3 group	0.3055	0.976	10.5419	YIR006C	YPL031C	PAN1	CDC28	Part of actin cytoskeleton-regulatory complex Pan1p-Sla1p-End3p, associates with actin patches on the cell cortex; promotes protein-protein interactions essential for endocytosis; previously thought to be a subunit of poly(A) ribonuclease.	Catalytic subunit of the main cell cycle cyclin-dependent kinase (CDK); alternately associates with G1 cyclins (CLNs) and G2/M cyclins (CLBs) which direct the CDK to specific substrates.	PATRPsPPPST
gi|238495813	S1216	AMPK group	0.0534	0.976	1.8423	YIR006C	YDR477W	PAN1	CKA2	Vacuolar membrane protein involved in vacuolar polyphosphate accumulation; functions as a regulator of vacuolar H+-ATPase activity and vacuolar transporter chaperones; involved in non-autophagic vacuolar fusion.	Alpha' catalytic subunit of casein kinase 2, a Ser/Thr protein kinase with roles in cell growth and proliferation; the holoenzyme also contains CKA1, CKB1 and CKB2, the many substrates include transcription factors and all RNA polymerases.	YPLYDsDEEDT
gi|238495813	S1216	GSK3 group	0.0601	0.978	2.0796	YIR006C	YMR139W	PAN1	SNF1	Part of actin cytoskeleton-regulatory complex Pan1p-Sla1p-End3p, associates with actin patches on the cell cortex; promotes protein-protein interactions essential for endocytosis; previously thought to be a subunit of poly(A) ribonuclease.	AMP-activated serine/threonine protein kinase found in a complex containing Snf4p and members of the Sip1p/Sip2p/Gal83p family; required for transcription of glucose-repressed genes, thermotolerance, sporulation, and peroxisome biogenesis.	TSSPTsDRTGL
gi|238495813	S1216	CK2 group	0.0617	0.974	2.1239	YIR006C	YIL035C	PAN1	RIM11	Part of actin cytoskeleton-regulatory complex Pan1p-Sla1p-End3p, associates with actin patches on the cell cortex; promotes protein-protein interactions essential for endocytosis; previously thought to be a subunit of poly(A) ribonuclease.	Protein kinase required for signal transduction during entry into meiosis; promotes the formation of the Ime1p-Ume6p complex by phosphorylating Ime1p and Ume6p; shares similarity with mammalian glycogen synthase kinase 3-beta.	TSSPTsDRTGL
gi|238495813	S1216	CK2 group	0.0617	0.975	2.1261	YIR006C	YOR061W	PAN1	CKA1	Part of actin cytoskeleton-regulatory complex Pan1p-Sla1p-End3p, associates with actin patches on the cell cortex; promotes protein-protein interactions essential for endocytosis; previously thought to be a subunit of poly(A) ribonuclease.	Alpha catalytic subunit of casein kinase 2, a Ser/Thr protein kinase with roles in cell growth and proliferation; the holoenzyme also contains CKA2, CKB1 and CKB2, the many substrates include transcription factors and all RNA polymerases.	TSSPTsDRTGL
gi|238495813	S1216	CK1 group	0.1273	0.92	2.2129	YIR006C	YNL154C	PAN1	CKA2	Part of actin cytoskeleton-regulatory complex Pan1p-Sla1p-End3p, associates with actin patches on the cell cortex; promotes protein-protein interactions essential for endocytosis; previously thought to be a subunit of poly(A) ribonuclease.	Alpha' catalytic subunit of casein kinase 2, a Ser/Thr protein kinase with roles in cell growth and proliferation; the holoenzyme also contains CKA1, CKB1 and CKB2, the many substrates include transcription factors and all RNA polymerases.	TSSPTsDRTGL
gi|238495813	S1216	CK1 group	0.1273	0.921	2.2153	YIR006C	YHR135C	PAN1	YCK2	Part of actin cytoskeleton-regulatory complex Pan1p-Sla1p-End3p, associates with actin patches on the cell cortex; promotes protein-protein interactions essential for endocytosis; previously thought to be a subunit of poly(A) ribonuclease.	Palmitoylated, plasma membrane-bound casein kinase I isoform; shares redundant functions with Yck1p in morphogenesis, proper septin assembly, endocytic trafficking; provides an essential function overlapping with that of Yck1p.	TSSPTsDRTGL
gi|238495813	S1216	CK1 group	0.1273	0.945	2.273	YIR006C	YPL204W	PAN1	YCK1	Part of actin cytoskeleton-regulatory complex Pan1p-Sla1p-End3p, associates with actin patches on the cell cortex; promotes protein-protein interactions essential for endocytosis; previously thought to be a subunit of poly(A) ribonuclease.	Palmitoylated, plasma membrane-bound casein kinase I isoform; shares redundant functions with Yck2p in morphogenesis, proper septin assembly, endocytic trafficking; provides an essential function overlapping with that of Yck2p.	TSSPTsDRTGL
gi|238495813	S1216	PKC group	0.1416	0.974	2.2993	YIR006C	YBL105C	PAN1	HRR25	Part of actin cytoskeleton-regulatory complex Pan1p-Sla1p-End3p, associates with actin patches on the cell cortex; promotes protein-protein interactions essential for endocytosis; previously thought to be a subunit of poly(A) ribonuclease.	Protein kinase involved in regulating diverse events including vesicular trafficking, gene expression, DNA repair, and chromosome segregation; binds the CTD of RNA pol II; homolog of mammalian casein kinase 1delta (CK1delta).	TSSPTsDRTGL
gi|238495813	S1213	CDK2 CDK3 group	0.3336	0.973	11.4754	YIR006C	YBR160W	PAN1	PKC1	Part of actin cytoskeleton-regulatory complex Pan1p-Sla1p-End3p, associates with actin patches on the cell cortex; promotes protein-protein interactions essential for endocytosis; previously thought to be a subunit of poly(A) ribonuclease.	Protein serine/threonine kinase essential for cell wall remodeling during growth; localized to sites of polarized growth and the mother-daughter bud neck; homolog of the alpha, beta, and gamma isoforms of mammalian protein kinase C (PKC).	TSSPTsDRTGL
gi|238495813	S1213	CDK2 CDK3 group	0.3336	0.976	11.5108	YIR006C	YPL031C	PAN1	CDC28	Part of actin cytoskeleton-regulatory complex Pan1p-Sla1p-End3p, associates with actin patches on the cell cortex; promotes protein-protein interactions essential for endocytosis; previously thought to be a subunit of poly(A) ribonuclease.	Catalytic subunit of the main cell cycle cyclin-dependent kinase (CDK); alternately associates with G1 cyclins (CLNs) and G2/M cyclins (CLBs) which direct the CDK to specific substrates.	TSATSsPTSDR
gi|238495166	S606	CDK2 CDK3 group	0.3443	0.976	11.8812	YDR189W	YPL031C	SLY1	PKC1	Cytoplasmic thioredoxin reductase, key regulatory enzyme that determines the redox state of the thioredoxin system, which acts as a disulfide reductase system and protects cells against both oxidative and reductive stress.	Protein serine/threonine kinase essential for cell wall remodeling during growth; localized to sites of polarized growth and the mother-daughter bud neck; homolog of the alpha, beta, and gamma isoforms of mammalian protein kinase C (PKC).	YGSSVtVLVRR
gi|238495166	S606	CDK2 CDK3 group	0.3443	0.982	11.9542	YDR189W	YBR160W	SLY1	PHO85	Hydrophilic protein involved in vesicle trafficking between the ER and Golgi; SM (Sec1/Munc-18) family protein that binds the tSNARE Sed5p and stimulates its assembly into a trans-SNARE membrane-protein complex.	Cyclin-dependent kinase, with ten cyclin partners; involved in environmental stress response; in phosphate-rich conditions, Pho85p-Pho80p complex phosphorylates Pho4p which in turn represses PHO5.	SRNAQsPATSG
gi|238494360	S568	PKB group	0.3807	0.806	8.8586	YDR283C	YHR205W	GCN2	RIM11	Protein with a role in maintenance of cellular integrity, interacts with components of the TOR pathway; ssd1 mutant of a clinical S. cerevisiae strain displays elevated virulence.	Protein kinase required for signal transduction during entry into meiosis; promotes the formation of the Ime1p-Ume6p complex by phosphorylating Ime1p and Ume6p; shares similarity with mammalian glycogen synthase kinase 3-beta.	PKPANsRAAQA
gi|238494286	S37	AMPK group	0.1048	0.632	2.3422	YPR002W	YDR477W	PDH1	CDC28	Protein involved in G2/M phase progression and response to DNA damage, interacts with Rad53p; contains an RNA recognition motif, a nuclear localization signal, and several SQ/TQ cluster domains; hyperphosphorylated in response to DNA damage.	Catalytic subunit of the main cell cycle cyclin-dependent kinase (CDK); alternately associates with G1 cyclins (CLNs) and G2/M cyclins (CLBs) which direct the CDK to specific substrates.	GGPSSsPRRLR
gi|238494234	T556	CDK2 CDK3 group	0.3965	0.977	13.6971	YPL085W	YPL031C	SEC16	CDC28	COPII vesicle coat protein required for ER transport vesicle budding and autophagosome formation; Sec16p is bound to the periphery of ER membranes and may act to stabilize initial COPII complexes; interacts with Sec23p, Sec24p and Sec31p.	Catalytic subunit of the main cell cycle cyclin-dependent kinase (CDK); alternately associates with G1 cyclins (CLNs) and G2/M cyclins (CLBs) which direct the CDK to specific substrates.	SAPRYsPAPPQ
gi|238494234	T556	CDK2 CDK3 group	0.3965	0.982	13.7672	YPL085W	YBR160W	SEC16	PHO85	COPII vesicle coat protein required for ER transport vesicle budding and autophagosome formation; Sec16p is bound to the periphery of ER membranes and may act to stabilize initial COPII complexes; interacts with Sec23p, Sec24p and Sec31p.	Cyclin-dependent kinase, with ten cyclin partners; involved in environmental stress response; in phosphate-rich conditions, Pho85p-Pho80p complex phosphorylates Pho4p which in turn represses PHO5.	VPAVTtPKNFY
gi|238494234	T1411	GSK3 group	0.1817	0.976	6.2701	YPL085W	YMR139W	SEC16	RIM11	COPII vesicle coat protein required for ER transport vesicle budding and autophagosome formation; Sec16p is bound to the periphery of ER membranes and may act to stabilize initial COPII complexes; interacts with Sec23p, Sec24p and Sec31p.	Protein kinase required for signal transduction during entry into meiosis; promotes the formation of the Ime1p-Ume6p complex by phosphorylating Ime1p and Ume6p; shares similarity with mammalian glycogen synthase kinase 3-beta.	GTPTVsRSPSV
gi|238494234	S862	CDK2 CDK3 group	0.3845	0.977	13.2816	YPL085W	YPL031C	SEC16	RIM11	COPII vesicle coat protein required for ER transport vesicle budding and autophagosome formation; Sec16p is bound to the periphery of ER membranes and may act to stabilize initial COPII complexes; interacts with Sec23p, Sec24p and Sec31p.	Protein kinase required for signal transduction during entry into meiosis; promotes the formation of the Ime1p-Ume6p complex by phosphorylating Ime1p and Ume6p; shares similarity with mammalian glycogen synthase kinase 3-beta.	FSGTPtVSRSP
gi|238494234	S862	CDK2 CDK3 group	0.3845	0.982	13.3496	YPL085W	YBR160W	SEC16	PHO85	COPII vesicle coat protein required for ER transport vesicle budding and autophagosome formation; Sec16p is bound to the periphery of ER membranes and may act to stabilize initial COPII complexes; interacts with Sec23p, Sec24p and Sec31p.	Cyclin-dependent kinase, with ten cyclin partners; involved in environmental stress response; in phosphate-rich conditions, Pho85p-Pho80p complex phosphorylates Pho4p which in turn represses PHO5.	VHAPAsPTKSA
gi|238494234	S856	MAPK3 MAPK1 MAPK7 NLK group	0.1284	0.979	3.1426	YPL085W	YHR030C	SEC16	CDC28	COPII vesicle coat protein required for ER transport vesicle budding and autophagosome formation; Sec16p is bound to the periphery of ER membranes and may act to stabilize initial COPII complexes; interacts with Sec23p, Sec24p and Sec31p.	Catalytic subunit of the main cell cycle cyclin-dependent kinase (CDK); alternately associates with G1 cyclins (CLNs) and G2/M cyclins (CLBs) which direct the CDK to specific substrates.	VHAPAsPTKSA
gi|238494234	S856	MAPK3 MAPK1 MAPK7 NLK group	0.1284	0.98	3.1458	YPL085W	YGR040W	SEC16	SLT2	COPII vesicle coat protein required for ER transport vesicle budding and autophagosome formation; Sec16p is bound to the periphery of ER membranes and may act to stabilize initial COPII complexes; interacts with Sec23p, Sec24p and Sec31p.	Serine/threonine MAP kinase involved in regulating the maintenance of cell wall integrity and progression through the cell cycle; regulated by the PKC1-mediated signaling pathway.	LQRPAsVHAPA
gi|238494234	S856	MAPK3 MAPK1 MAPK7 NLK group	0.1284	0.982	3.1523	YPL085W	YBL016W	SEC16	KSS1	COPII vesicle coat protein required for ER transport vesicle budding and autophagosome formation; Sec16p is bound to the periphery of ER membranes and may act to stabilize initial COPII complexes; interacts with Sec23p, Sec24p and Sec31p.	Mitogen-activated protein kinase (MAPK) involved in signal transduction pathways that control filamentous growth and pheromone response.	LQRPAsVHAPA
gi|238494234	S856	PAKA group	0.1524	0.964	4.2413	YPL085W	YOL113W	SEC16	FUS3	COPII vesicle coat protein required for ER transport vesicle budding and autophagosome formation; Sec16p is bound to the periphery of ER membranes and may act to stabilize initial COPII complexes; interacts with Sec23p, Sec24p and Sec31p.	Mitogen-activated protein kinase involved in mating pheromone response; activated by phoshporylation by Ste7p; provides specificity during the mating vs. filamentous growth response by phosphorylating transcriptional and cytoplasmic targets.	LQRPAsVHAPA
gi|238494234	S856	PAKA group	0.1524	0.984	4.3292	YPL085W	YNL298W	SEC16	STE20	COPII vesicle coat protein required for ER transport vesicle budding and autophagosome formation; Sec16p is bound to the periphery of ER membranes and may act to stabilize initial COPII complexes; interacts with Sec23p, Sec24p and Sec31p.	Signal transducing kinase of the PAK (p21-activated kinase) family, involved in pheromone response and pseudohyphal/invasive growth pathways, activated by Cdc42p; binds Ste4p at a GBB motif present in noncatalytic domains of PAK kinases.	LQRPAsVHAPA
gi|238494234	S856	PAKA group	0.1524	0.984	4.3292	YPL085W	YHL007C	SEC16	SKM1	COPII vesicle coat protein required for ER transport vesicle budding and autophagosome formation; Sec16p is bound to the periphery of ER membranes and may act to stabilize initial COPII complexes; interacts with Sec23p, Sec24p and Sec31p.	Member of the PAK family of serine/threonine protein kinases with similarity to Ste20p and Cla4p; proposed to be a downstream effector of Cdc42p during polarized growth.	LQRPAsVHAPA
gi|238494234	S675	CDK2 CDK3 group	0.3349	0.977	11.5689	YPL085W	YPL031C	SEC16	CLA4	COPII vesicle coat protein required for ER transport vesicle budding and autophagosome formation; Sec16p is bound to the periphery of ER membranes and may act to stabilize initial COPII complexes; interacts with Sec23p, Sec24p and Sec31p.	Cdc42p activated signal transducing kinase of the PAK (p21-activated kinase) family, involved in septin ring assembly and cytokinesis; directly phosphorylates septins Cdc3p and Cdc10p; other yeast PAK family members are Ste20p and Skm1p.	LQRPAsVHAPA
gi|238494234	S675	CDK2 CDK3 group	0.3349	0.982	11.6281	YPL085W	YBR160W	SEC16	PHO85	COPII vesicle coat protein required for ER transport vesicle budding and autophagosome formation; Sec16p is bound to the periphery of ER membranes and may act to stabilize initial COPII complexes; interacts with Sec23p, Sec24p and Sec31p.	Cyclin-dependent kinase, with ten cyclin partners; involved in environmental stress response; in phosphate-rich conditions, Pho85p-Pho80p complex phosphorylates Pho4p which in turn represses PHO5.	SAPRYsPAPPQ
gi|238494234	S530	PKB group	0.3244	0.806	7.5483	YPL085W	YHR205W	SEC16	CDC28	COPII vesicle coat protein required for ER transport vesicle budding and autophagosome formation; Sec16p is bound to the periphery of ER membranes and may act to stabilize initial COPII complexes; interacts with Sec23p, Sec24p and Sec31p.	Catalytic subunit of the main cell cycle cyclin-dependent kinase (CDK); alternately associates with G1 cyclins (CLNs) and G2/M cyclins (CLBs) which direct the CDK to specific substrates.	VPAVTtPKNFY
gi|238494234	S1415	p38 group	0.3447	0.97	8.358	YPL085W	YLR113W	SEC16	CDC28	MADS-box transcription factor, component of the protein kinase C-mediated MAP kinase pathway involved in the maintenance of cell integrity; phosphorylated and activated by the MAP-kinase Slt2p.	Catalytic subunit of the main cell cycle cyclin-dependent kinase (CDK); alternately associates with G1 cyclins (CLNs) and G2/M cyclins (CLBs) which direct the CDK to specific substrates.	GVGPPtSPRNE
gi|238494234	S1415	CDK2 CDK3 group	0.2557	0.977	8.8323	YPL085W	YPL031C	SEC16	HOG1	COPII vesicle coat protein required for ER transport vesicle budding and autophagosome formation; Sec16p is bound to the periphery of ER membranes and may act to stabilize initial COPII complexes; interacts with Sec23p, Sec24p and Sec31p.	Mitogen-activated protein kinase involved in osmoregulation via three independent osmosensors; mediates the recruitment and activation of RNA Pol II at Hot1p-dependent promoters; localization regulated by Ptp2p and Ptp3p.	PTVSRsPSVSD
gi|238494234	S1415	CDK2 CDK3 group	0.2557	0.982	8.8775	YPL085W	YBR160W	SEC16	PHO85	COPII vesicle coat protein required for ER transport vesicle budding and autophagosome formation; Sec16p is bound to the periphery of ER membranes and may act to stabilize initial COPII complexes; interacts with Sec23p, Sec24p and Sec31p.	Cyclin-dependent kinase, with ten cyclin partners; involved in environmental stress response; in phosphate-rich conditions, Pho85p-Pho80p complex phosphorylates Pho4p which in turn represses PHO5.	PTVSRsPSVSD
gi|238494234	S1413	GSK3 group	0.1684	0.976	5.8098	YPL085W	YMR139W	SEC16	CDC28	COPII vesicle coat protein required for ER transport vesicle budding and autophagosome formation; Sec16p is bound to the periphery of ER membranes and may act to stabilize initial COPII complexes; interacts with Sec23p, Sec24p and Sec31p.	Catalytic subunit of the main cell cycle cyclin-dependent kinase (CDK); alternately associates with G1 cyclins (CLNs) and G2/M cyclins (CLBs) which direct the CDK to specific substrates.	PTVSRsPSVSD
gi|238494224	S601	CK2 group	0.3426	0.863	10.4549	YNL127W	YIL035C	FAR11	RIM11	Histone deacetylase; regulates transcription and silencing.	Protein kinase required for signal transduction during entry into meiosis; promotes the formation of the Ime1p-Ume6p complex by phosphorylating Ime1p and Ume6p; shares similarity with mammalian glycogen synthase kinase 3-beta.	TDKPAtEPSSP
gi|238494224	S601	CK2 group	0.3426	0.864	10.467	YNL127W	YOR061W	FAR11	CKA1	Protein involved in G1 cell cycle arrest in response to pheromone, in a pathway different from the Far1p-dependent pathway; interacts with Far3p, Far7p, Far8p, Far9p, and Far10p.	Alpha catalytic subunit of casein kinase 2, a Ser/Thr protein kinase with roles in cell growth and proliferation; the holoenzyme also contains CKA2, CKB1 and CKB2, the many substrates include transcription factors and all RNA polymerases.	WYLDDsGAPSD
gi|238494062	S239	CK2 group	0.0845	0.99	2.9572	YFL039C	YIL035C	ACT1	CKA2	Member of the PUF protein family, which is defined by the presence of Pumilio homology domains that confer RNA binding activity; preferentially binds mRNAs encoding nucleolar ribosomal RNA-processing factors.	Alpha' catalytic subunit of casein kinase 2, a Ser/Thr protein kinase with roles in cell growth and proliferation; the holoenzyme also contains CKA1, CKB1 and CKB2, the many substrates include transcription factors and all RNA polymerases.	GSRRNsEKEDF
gi|238494062	S239	CK2 group	0.0845	0.991	2.9602	YFL039C	YOR061W	ACT1	CKA1	Actin, structural protein involved in cell polarization, endocytosis, and other cytoskeletal functions.	Alpha catalytic subunit of casein kinase 2, a Ser/Thr protein kinase with roles in cell growth and proliferation; the holoenzyme also contains CKA2, CKB1 and CKB2, the many substrates include transcription factors and all RNA polymerases.	SSLEKsYELPD
gi|238493990	S505	p38 group	0.3446	0.862	7.4271	YLR345W	YLR113W	YLR345W	CKA2	Mitochondrial alcohol dehydrogenase isozyme III; involved in the shuttling of mitochondrial NADH to the cytosol under anaerobic conditions and ethanol production.	Alpha' catalytic subunit of casein kinase 2, a Ser/Thr protein kinase with roles in cell growth and proliferation; the holoenzyme also contains CKA1, CKB1 and CKB2, the many substrates include transcription factors and all RNA polymerases.	GVDHGsKADLV
gi|238493990	S505	CDK2 CDK3 group	0.3096	0.866	9.4788	YLR345W	YPL031C	YLR345W	HOG1	Hypothetical protein.	Mitogen-activated protein kinase involved in osmoregulation via three independent osmosensors; mediates the recruitment and activation of RNA Pol II at Hot1p-dependent promoters; localization regulated by Ptp2p and Ptp3p.	VGGLSsPQEGF
gi|238493990	S505	CDK2 CDK3 group	0.3096	0.871	9.5335	YLR345W	YBR160W	YLR345W	PHO85	Hypothetical protein.	Cyclin-dependent kinase, with ten cyclin partners; involved in environmental stress response; in phosphate-rich conditions, Pho85p-Pho80p complex phosphorylates Pho4p which in turn represses PHO5.	VGGLSsPQEGF
gi|238493917	S580	GSK3 group	0.0467	0.695	1.1476	YNL045W	YMR139W	YNL045W	PKC1	Leucyl aminopeptidase with epoxide hydrolase activity, metalloenzyme containing one zinc atom; role in vivo is not defined.	Protein serine/threonine kinase essential for cell wall remodeling during growth; localized to sites of polarized growth and the mother-daughter bud neck; homolog of the alpha, beta, and gamma isoforms of mammalian protein kinase C (PKC).	LGEVYsLAKSE
gi|238493917	S580	AMPK group	0.052	0.69	1.2685	YNL045W	YDR477W	YNL045W	RIM11	Leucyl aminopeptidase with epoxide hydrolase activity, metalloenzyme containing one zinc atom; role in vivo is not defined.	Protein kinase required for signal transduction during entry into meiosis; promotes the formation of the Ime1p-Ume6p complex by phosphorylating Ime1p and Ume6p; shares similarity with mammalian glycogen synthase kinase 3-beta.	LGEVYsLAKSE
gi|238493755	S273	CK2 group	0.3159	0.93	10.3877	YJR092W	YIL035C	BUD4	CKA2	Protein of unknown function, copurifies with late Golgi vesicles containing the v-SNARE Tlg2p.	Alpha' catalytic subunit of casein kinase 2, a Ser/Thr protein kinase with roles in cell growth and proliferation; the holoenzyme also contains CKA1, CKB1 and CKB2, the many substrates include transcription factors and all RNA polymerases.	GFEIRsFNSEL
gi|238493755	S273	CK2 group	0.3159	0.931	10.3988	YJR092W	YOR061W	BUD4	CKA1	Protein involved in bud-site selection and required for axial budding pattern; localizes with septins to bud neck in mitosis and may constitute an axial landmark for next round of budding; potential Cdc28p substrate.	Alpha catalytic subunit of casein kinase 2, a Ser/Thr protein kinase with roles in cell growth and proliferation; the holoenzyme also contains CKA2, CKB1 and CKB2, the many substrates include transcription factors and all RNA polymerases.	YMSPSsANDDL
gi|238493755	S272	CK2 group	0.1507	0.93	4.9547	YJR092W	YIL035C	BUD4	CKA2	Protein involved in bud-site selection and required for axial budding pattern; localizes with septins to bud neck in mitosis and may constitute an axial landmark for next round of budding; potential Cdc28p substrate.	Alpha' catalytic subunit of casein kinase 2, a Ser/Thr protein kinase with roles in cell growth and proliferation; the holoenzyme also contains CKA1, CKB1 and CKB2, the many substrates include transcription factors and all RNA polymerases.	YMSPSsANDDL
gi|238493755	S272	CK2 group	0.1507	0.931	4.96	YJR092W	YOR061W	BUD4	CKA1	Protein involved in bud-site selection and required for axial budding pattern; localizes with septins to bud neck in mitosis and may constitute an axial landmark for next round of budding; potential Cdc28p substrate.	Alpha catalytic subunit of casein kinase 2, a Ser/Thr protein kinase with roles in cell growth and proliferation; the holoenzyme also contains CKA2, CKB1 and CKB2, the many substrates include transcription factors and all RNA polymerases.	RYMSPsSANDD
gi|238493755	S270	CDK2 CDK3 group	0.205	0.931	6.748	YJR092W	YPL031C	BUD4	CKA2	Protein involved in bud-site selection and required for axial budding pattern; localizes with septins to bud neck in mitosis and may constitute an axial landmark for next round of budding; potential Cdc28p substrate.	Alpha' catalytic subunit of casein kinase 2, a Ser/Thr protein kinase with roles in cell growth and proliferation; the holoenzyme also contains CKA1, CKB1 and CKB2, the many substrates include transcription factors and all RNA polymerases.	RYMSPsSANDD
gi|238493755	S270	CDK2 CDK3 group	0.205	0.937	6.7915	YJR092W	YBR160W	BUD4	PHO85	Protein involved in bud-site selection and required for axial budding pattern; localizes with septins to bud neck in mitosis and may constitute an axial landmark for next round of budding; potential Cdc28p substrate.	Cyclin-dependent kinase, with ten cyclin partners; involved in environmental stress response; in phosphate-rich conditions, Pho85p-Pho80p complex phosphorylates Pho4p which in turn represses PHO5.	DWRYMsPSSAN
gi|238493723	T1144	GSK3 group	0.1096	0.951	3.6845	YNR016C	YMR139W	ACC1	CKA2	Protein component of the small (40S) ribosomal subunit; has similarity to E. coli S19 and rat S15 ribosomal proteins.	Alpha' catalytic subunit of casein kinase 2, a Ser/Thr protein kinase with roles in cell growth and proliferation; the holoenzyme also contains CKA1, CKB1 and CKB2, the many substrates include transcription factors and all RNA polymerases.	LLDLSsEQLRD
gi|238493723	T1142	CDK2 CDK3 group	0.3972	0.946	13.2862	YNR016C	YBR160W	ACC1	RIM11	Acetyl-CoA carboxylase, biotin containing enzyme that catalyzes the carboxylation of acetyl-CoA to form malonyl-CoA; required for de novo biosynthesis of long-chain fatty acids.	Protein kinase required for signal transduction during entry into meiosis; promotes the formation of the Ime1p-Ume6p complex by phosphorylating Ime1p and Ume6p; shares similarity with mammalian glycogen synthase kinase 3-beta.	TPSTPtTESNP
gi|238493723	T1142	CDK2 CDK3 group	0.3972	0.949	13.3283	YNR016C	YPL031C	ACC1	CDC28	Acetyl-CoA carboxylase, biotin containing enzyme that catalyzes the carboxylation of acetyl-CoA to form malonyl-CoA; required for de novo biosynthesis of long-chain fatty acids.	Catalytic subunit of the main cell cycle cyclin-dependent kinase (CDK); alternately associates with G1 cyclins (CLNs) and G2/M cyclins (CLBs) which direct the CDK to specific substrates.	PSTPStPTTES
gi|238493723	T1139	CDK2 CDK3 group	0.3975	0.946	13.2938	YNR016C	YBR160W	ACC1	RIM11	Acetyl-CoA carboxylase, biotin containing enzyme that catalyzes the carboxylation of acetyl-CoA to form malonyl-CoA; required for de novo biosynthesis of long-chain fatty acids.	Protein kinase required for signal transduction during entry into meiosis; promotes the formation of the Ime1p-Ume6p complex by phosphorylating Ime1p and Ume6p; shares similarity with mammalian glycogen synthase kinase 3-beta.	HPSTPsTPTTE
gi|238493723	T1139	CDK2 CDK3 group	0.3975	0.949	13.336	YNR016C	YPL031C	ACC1	CDC28	Acetyl-CoA carboxylase, biotin containing enzyme that catalyzes the carboxylation of acetyl-CoA to form malonyl-CoA; required for de novo biosynthesis of long-chain fatty acids.	Catalytic subunit of the main cell cycle cyclin-dependent kinase (CDK); alternately associates with G1 cyclins (CLNs) and G2/M cyclins (CLBs) which direct the CDK to specific substrates.	STHPStPSTPT
gi|238493723	T1135	GSK3 group	0.1166	0.951	3.9212	YNR016C	YMR139W	ACC1	RIM11	Acetyl-CoA carboxylase, biotin containing enzyme that catalyzes the carboxylation of acetyl-CoA to form malonyl-CoA; required for de novo biosynthesis of long-chain fatty acids.	Protein kinase required for signal transduction during entry into meiosis; promotes the formation of the Ime1p-Ume6p complex by phosphorylating Ime1p and Ume6p; shares similarity with mammalian glycogen synthase kinase 3-beta.	TSTHPsTPSTP
gi|238493723	T1135	CDK2 CDK3 group	0.1616	0.946	5.4049	YNR016C	YBR160W	ACC1	RIM11	Acetyl-CoA carboxylase, biotin containing enzyme that catalyzes the carboxylation of acetyl-CoA to form malonyl-CoA; required for de novo biosynthesis of long-chain fatty acids.	Protein kinase required for signal transduction during entry into meiosis; promotes the formation of the Ime1p-Ume6p complex by phosphorylating Ime1p and Ume6p; shares similarity with mammalian glycogen synthase kinase 3-beta.	GGVTStHPSTP
gi|238493723	T1135	CDK2 CDK3 group	0.1616	0.949	5.422	YNR016C	YPL031C	ACC1	CDC28	Acetyl-CoA carboxylase, biotin containing enzyme that catalyzes the carboxylation of acetyl-CoA to form malonyl-CoA; required for de novo biosynthesis of long-chain fatty acids.	Catalytic subunit of the main cell cycle cyclin-dependent kinase (CDK); alternately associates with G1 cyclins (CLNs) and G2/M cyclins (CLBs) which direct the CDK to specific substrates.	GGVTStHPSTP
gi|238493723	T1133	CK1 group	0.0747	0.894	1.2617	YNR016C	YNL154C	ACC1	RIM11	Acetyl-CoA carboxylase, biotin containing enzyme that catalyzes the carboxylation of acetyl-CoA to form malonyl-CoA; required for de novo biosynthesis of long-chain fatty acids.	Protein kinase required for signal transduction during entry into meiosis; promotes the formation of the Ime1p-Ume6p complex by phosphorylating Ime1p and Ume6p; shares similarity with mammalian glycogen synthase kinase 3-beta.	FGGVTsTHPST
gi|238493723	T1133	CK1 group	0.0747	0.895	1.2631	YNR016C	YHR135C	ACC1	YCK2	Acetyl-CoA carboxylase, biotin containing enzyme that catalyzes the carboxylation of acetyl-CoA to form malonyl-CoA; required for de novo biosynthesis of long-chain fatty acids.	Palmitoylated, plasma membrane-bound casein kinase I isoform; shares redundant functions with Yck1p in morphogenesis, proper septin assembly, endocytic trafficking; provides an essential function overlapping with that of Yck1p.	EFGGVtSTHPS
gi|238493723	T1133	CK1 group	0.0747	0.919	1.297	YNR016C	YPL204W	ACC1	YCK1	Acetyl-CoA carboxylase, biotin containing enzyme that catalyzes the carboxylation of acetyl-CoA to form malonyl-CoA; required for de novo biosynthesis of long-chain fatty acids.	Palmitoylated, plasma membrane-bound casein kinase I isoform; shares redundant functions with Yck2p in morphogenesis, proper septin assembly, endocytic trafficking; provides an essential function overlapping with that of Yck2p.	EFGGVtSTHPS
gi|238493723	T1133	AMPK group	0.0404	0.945	1.3502	YNR016C	YDR477W	ACC1	HRR25	Acetyl-CoA carboxylase, biotin containing enzyme that catalyzes the carboxylation of acetyl-CoA to form malonyl-CoA; required for de novo biosynthesis of long-chain fatty acids.	Protein kinase involved in regulating diverse events including vesicular trafficking, gene expression, DNA repair, and chromosome segregation; binds the CTD of RNA pol II; homolog of mammalian casein kinase 1delta (CK1delta).	EFGGVtSTHPS
gi|238493723	S1141	GSK3 group	0.1732	0.951	5.8233	YNR016C	YMR139W	ACC1	PHO85	Acetyl-CoA carboxylase, biotin containing enzyme that catalyzes the carboxylation of acetyl-CoA to form malonyl-CoA; required for de novo biosynthesis of long-chain fatty acids.	Cyclin-dependent kinase, with ten cyclin partners; involved in environmental stress response; in phosphate-rich conditions, Pho85p-Pho80p complex phosphorylates Pho4p which in turn represses PHO5.	PSTPStPTTES
gi|238493723	S1138	GSK3 group	0.1559	0.951	5.2409	YNR016C	YMR139W	ACC1	PHO85	Acetyl-CoA carboxylase, biotin containing enzyme that catalyzes the carboxylation of acetyl-CoA to form malonyl-CoA; required for de novo biosynthesis of long-chain fatty acids.	Cyclin-dependent kinase, with ten cyclin partners; involved in environmental stress response; in phosphate-rich conditions, Pho85p-Pho80p complex phosphorylates Pho4p which in turn represses PHO5.	STHPStPSTPT
gi|238493723	S1134	GSK3 group	0.1734	0.951	5.8309	YNR016C	YMR139W	ACC1	PHO85	Acetyl-CoA carboxylase, biotin containing enzyme that catalyzes the carboxylation of acetyl-CoA to form malonyl-CoA; required for de novo biosynthesis of long-chain fatty acids.	Cyclin-dependent kinase, with ten cyclin partners; involved in environmental stress response; in phosphate-rich conditions, Pho85p-Pho80p complex phosphorylates Pho4p which in turn represses PHO5.	GGVTStHPSTP
gi|238493653	S419	CK2 group	0.6475	0.98	22.4347	YPR041W	YIL035C	TIF5	PHO85	Cytoskeletal protein binding protein required for assembly of the cortical actin cytoskeleton; contains 3 SH3 domains; interacts with proteins regulating actin dynamics and with proteins required for endocytosis.	Cyclin-dependent kinase, with ten cyclin partners; involved in environmental stress response; in phosphate-rich conditions, Pho85p-Pho80p complex phosphorylates Pho4p which in turn represses PHO5.	YQREPsPPPPA
gi|238493653	S419	CK2 group	0.6475	0.981	22.4576	YPR041W	YOR061W	TIF5	CKA1	Translation initiation factor eIF-5; N-terminal domain functions as a GTPase-activating protein to mediate hydrolysis of ribosome-bound GTP; C-terminal domain is the core of ribosomal preinitiation complex formation.	Alpha catalytic subunit of casein kinase 2, a Ser/Thr protein kinase with roles in cell growth and proliferation; the holoenzyme also contains CKA2, CKB1 and CKB2, the many substrates include transcription factors and all RNA polymerases.	SEEEEsDDE--
gi|238493653	S414	CK2 group	0.6347	0.98	21.9931	YPR041W	YIL035C	TIF5	CKA2	Translation initiation factor eIF-5; N-terminal domain functions as a GTPase-activating protein to mediate hydrolysis of ribosome-bound GTP; C-terminal domain is the core of ribosomal preinitiation complex formation.	Alpha' catalytic subunit of casein kinase 2, a Ser/Thr protein kinase with roles in cell growth and proliferation; the holoenzyme also contains CKA1, CKB1 and CKB2, the many substrates include transcription factors and all RNA polymerases.	SEEEEsDDE--
gi|238493653	S414	CK2 group	0.6347	0.981	22.0155	YPR041W	YOR061W	TIF5	CKA1	Translation initiation factor eIF-5; N-terminal domain functions as a GTPase-activating protein to mediate hydrolysis of ribosome-bound GTP; C-terminal domain is the core of ribosomal preinitiation complex formation.	Alpha catalytic subunit of casein kinase 2, a Ser/Thr protein kinase with roles in cell growth and proliferation; the holoenzyme also contains CKA2, CKB1 and CKB2, the many substrates include transcription factors and all RNA polymerases.	LETAEsEEEES
gi|238493645	S584	CK2 group	0.6392	0.882	19.9324	YJL012C	YIL035C	VTC4	SNF1	Self-glucosylating initiator of glycogen synthesis, also glucosylates n-dodecyl-beta-D-maltoside; similar to mammalian glycogenin.	AMP-activated serine/threonine protein kinase found in a complex containing Snf4p and members of the Sip1p/Sip2p/Gal83p family; required for transcription of glucose-repressed genes, thermotolerance, sporulation, and peroxisome biogenesis.	LHRASsGAGLF
gi|238493645	S584	CK2 group	0.6392	0.883	19.955	YJL012C	YOR061W	VTC4	CKA1	Vacuolar membrane protein involved in vacuolar polyphosphate accumulation; functions as a regulator of vacuolar H+-ATPase activity and vacuolar transporter chaperones; involved in non-autophagic vacuolar fusion.	Alpha catalytic subunit of casein kinase 2, a Ser/Thr protein kinase with roles in cell growth and proliferation; the holoenzyme also contains CKA2, CKB1 and CKB2, the many substrates include transcription factors and all RNA polymerases.	YPLYDsDEEDT
gi|238493517	T860	GSK3 group	0.1327	0.966	4.5331	YGL049C	YMR139W	TIF4632	CDC28	Translation initiation factor eIF4G, subunit of the mRNA cap-binding protein complex (eIF4F) that also contains eIF4E (Cdc33p); associates with the poly(A)-binding protein Pab1p, also interacts with eIF4A (Tif1p); homologous to Tif4631p.	Catalytic subunit of the main cell cycle cyclin-dependent kinase (CDK); alternately associates with G1 cyclins (CLNs) and G2/M cyclins (CLBs) which direct the CDK to specific substrates.	PDSIVsPNPAL
gi|238493517	T178	GSK3 group	0.0868	0.966	2.9648	YGL049C	YMR139W	TIF4632	CDC28	Translation initiation factor eIF4G, subunit of the mRNA cap-binding protein complex (eIF4F) that also contains eIF4E (Cdc33p); associates with the poly(A)-binding protein Pab1p, also interacts with eIF4A (Tif1p); homologous to Tif4631p.	Catalytic subunit of the main cell cycle cyclin-dependent kinase (CDK); alternately associates with G1 cyclins (CLNs) and G2/M cyclins (CLBs) which direct the CDK to specific substrates.	TSPQTsPSPIP
gi|238493517	T178	AMPK group	0.0935	0.966	3.1921	YGL049C	YDR477W	TIF4632	RIM11	Translation initiation factor eIF4G, subunit of the mRNA cap-binding protein complex (eIF4F) that also contains eIF4E (Cdc33p); associates with the poly(A)-binding protein Pab1p, also interacts with eIF4A (Tif1p); homologous to Tif4631p.	Protein kinase required for signal transduction during entry into meiosis; promotes the formation of the Ime1p-Ume6p complex by phosphorylating Ime1p and Ume6p; shares similarity with mammalian glycogen synthase kinase 3-beta.	VTSPQtSPSPI
gi|238493517	T178	CDK2 CDK3 group	0.1147	0.972	3.9412	YGL049C	YPL031C	TIF4632	SNF1	Translation initiation factor eIF4G, subunit of the mRNA cap-binding protein complex (eIF4F) that also contains eIF4E (Cdc33p); associates with the poly(A)-binding protein Pab1p, also interacts with eIF4A (Tif1p); homologous to Tif4631p.	AMP-activated serine/threonine protein kinase found in a complex containing Snf4p and members of the Sip1p/Sip2p/Gal83p family; required for transcription of glucose-repressed genes, thermotolerance, sporulation, and peroxisome biogenesis.	VTSPQtSPSPI
gi|238493517	T178	CDK2 CDK3 group	0.1147	0.978	3.9655	YGL049C	YBR160W	TIF4632	PHO85	Translation initiation factor eIF4G, subunit of the mRNA cap-binding protein complex (eIF4F) that also contains eIF4E (Cdc33p); associates with the poly(A)-binding protein Pab1p, also interacts with eIF4A (Tif1p); homologous to Tif4631p.	Cyclin-dependent kinase, with ten cyclin partners; involved in environmental stress response; in phosphate-rich conditions, Pho85p-Pho80p complex phosphorylates Pho4p which in turn represses PHO5.	VTSPQtSPSPI
gi|238493517	S976	PKA group	0.1276	0.967	3.5607	YGL049C	YJL164C	TIF4632	TPK3	Translation initiation factor eIF4G, subunit of the mRNA cap-binding protein complex (eIF4F) that also contains eIF4E (Cdc33p); associates with the poly(A)-binding protein Pab1p, also interacts with eIF4A (Tif1p); homologous to Tif4631p.	Subunit of cytoplasmic cAMP-dependent protein kinase, which contains redundant catalytic subunits Tpk1p, Tpk2p, and Tpk3p and regulatory subunit Bcy1p; promotes vegetative growth in response to nutrients; inhibits filamentous growth.	AARTAsMNNPF
gi|238493517	S976	PKA group	0.1276	0.967	3.5607	YGL049C	YKL166C	TIF4632	TPK2	Translation initiation factor eIF4G, subunit of the mRNA cap-binding protein complex (eIF4F) that also contains eIF4E (Cdc33p); associates with the poly(A)-binding protein Pab1p, also interacts with eIF4A (Tif1p); homologous to Tif4631p.	Subunit of cytoplasmic cAMP-dependent protein kinase, which contains redundant catalytic subunits Tpk1p, Tpk2p, and Tpk3p and regulatory subunit Bcy1p; promotes vegetative growth in response to nutrients; activates filamentous growth.	AARTAsMNNPF
gi|238493517	S976	PKA group	0.1276	0.967	3.5607	YGL049C	YPL203W	TIF4632	HRR25	Minor isoform of pyruvate decarboxylase, key enzyme in alcoholic fermentation, decarboxylates pyruvate to acetaldehyde, regulation is glucose- and ethanol-dependent, involved in amino acid catabolism.	Protein kinase involved in regulating diverse events including vesicular trafficking, gene expression, DNA repair, and chromosome segregation; binds the CTD of RNA pol II; homolog of mammalian casein kinase 1delta (CK1delta).	TPLDLsLPPND
gi|238493517	S976	PAKA group	0.1385	0.959	3.8332	YGL049C	YOL113W	TIF4632	TPK1	Translation initiation factor eIF4G, subunit of the mRNA cap-binding protein complex (eIF4F) that also contains eIF4E (Cdc33p); associates with the poly(A)-binding protein Pab1p, also interacts with eIF4A (Tif1p); homologous to Tif4631p.	Subunit of cytoplasmic cAMP-dependent protein kinase, which contains redundant catalytic subunits Tpk1p, Tpk2p, and Tpk3p and regulatory subunit Bcy1p; promotes vegetative growth in response to nutrients; inhibits filamentous growth.	AARTAsMNNPF
gi|238493517	S976	PAKA group	0.1385	0.978	3.9091	YGL049C	YNL298W	TIF4632	SKM1	Translation initiation factor eIF4G, subunit of the mRNA cap-binding protein complex (eIF4F) that also contains eIF4E (Cdc33p); associates with the poly(A)-binding protein Pab1p, also interacts with eIF4A (Tif1p); homologous to Tif4631p.	Member of the PAK family of serine/threonine protein kinases with similarity to Ste20p and Cla4p; proposed to be a downstream effector of Cdc42p during polarized growth.	AARTAsMNNPF
gi|238493517	S976	PAKA group	0.1385	0.98	3.9171	YGL049C	YHL007C	TIF4632	CLA4	Translation initiation factor eIF4G, subunit of the mRNA cap-binding protein complex (eIF4F) that also contains eIF4E (Cdc33p); associates with the poly(A)-binding protein Pab1p, also interacts with eIF4A (Tif1p); homologous to Tif4631p.	Cdc42p activated signal transducing kinase of the PAK (p21-activated kinase) family, involved in septin ring assembly and cytokinesis; directly phosphorylates septins Cdc3p and Cdc10p; other yeast PAK family members are Ste20p and Skm1p.	AARTAsMNNPF
gi|238493517	S976	SGK group	0.1612	0.923	4.2956	YGL049C	YKL126W	TIF4632	STE20	Translation initiation factor eIF4G, subunit of the mRNA cap-binding protein complex (eIF4F) that also contains eIF4E (Cdc33p); associates with the poly(A)-binding protein Pab1p, also interacts with eIF4A (Tif1p); homologous to Tif4631p.	Signal transducing kinase of the PAK (p21-activated kinase) family, involved in pheromone response and pseudohyphal/invasive growth pathways, activated by Cdc42p; binds Ste4p at a GBB motif present in noncatalytic domains of PAK kinases.	AARTAsMNNPF
gi|238493517	S976	SGK group	0.1612	0.934	4.3468	YGL049C	YMR104C	TIF4632	YKL126W	Translation initiation factor eIF4G, subunit of the mRNA cap-binding protein complex (eIF4F) that also contains eIF4E (Cdc33p); associates with the poly(A)-binding protein Pab1p, also interacts with eIF4A (Tif1p); homologous to Tif4631p.	Serine/threonine protein kinase required for receptor-mediated endocytosis; involved in sphingolipid-mediated and cell integrity signaling pathways; localized to the bud neck, cytosol and plasma membrane; homolog of mammalian kinase SGK.	AARTAsMNNPF
gi|238493517	S867	p38 group	0.3421	0.968	8.2785	YGL049C	YLR113W	TIF4632	YPK2	Translation initiation factor eIF4G, subunit of the mRNA cap-binding protein complex (eIF4F) that also contains eIF4E (Cdc33p); associates with the poly(A)-binding protein Pab1p, also interacts with eIF4A (Tif1p); homologous to Tif4631p.	Protein kinase with similarityto serine/threonine protein kinase Ypk1p; functionally redundant with YPK1 at the genetic level; participates in a signaling pathway required for optimal cell wall integrity; homolog of mammalian kinase SGK.	AARTAsMNNPF
gi|238493517	S867	CDK2 CDK3 group	0.2755	0.972	9.4689	YGL049C	YPL031C	TIF4632	HOG1	Translation initiation factor eIF4G, subunit of the mRNA cap-binding protein complex (eIF4F) that also contains eIF4E (Cdc33p); associates with the poly(A)-binding protein Pab1p, also interacts with eIF4A (Tif1p); homologous to Tif4631p.	Mitogen-activated protein kinase involved in osmoregulation via three independent osmosensors; mediates the recruitment and activation of RNA Pol II at Hot1p-dependent promoters; localization regulated by Ptp2p and Ptp3p.	PDSIVsPNPAL
gi|238493517	S867	CDK2 CDK3 group	0.2755	0.978	9.5274	YGL049C	YBR160W	TIF4632	PHO85	Translation initiation factor eIF4G, subunit of the mRNA cap-binding protein complex (eIF4F) that also contains eIF4E (Cdc33p); associates with the poly(A)-binding protein Pab1p, also interacts with eIF4A (Tif1p); homologous to Tif4631p.	Cyclin-dependent kinase, with ten cyclin partners; involved in environmental stress response; in phosphate-rich conditions, Pho85p-Pho80p complex phosphorylates Pho4p which in turn represses PHO5.	PDSIVsPNPAL
gi|238493517	S78	GSK3 group	0.1121	0.966	3.8289	YGL049C	YMR139W	TIF4632	CDC28	Translation initiation factor eIF4G, subunit of the mRNA cap-binding protein complex (eIF4F) that also contains eIF4E (Cdc33p); associates with the poly(A)-binding protein Pab1p, also interacts with eIF4A (Tif1p); homologous to Tif4631p.	Catalytic subunit of the main cell cycle cyclin-dependent kinase (CDK); alternately associates with G1 cyclins (CLNs) and G2/M cyclins (CLBs) which direct the CDK to specific substrates.	NPRVTsPQTSP
gi|238493517	S75	p38 group	0.332	0.968	8.0354	YGL049C	YLR113W	TIF4632	RIM11	Translation initiation factor eIF4G, subunit of the mRNA cap-binding protein complex (eIF4F) that also contains eIF4E (Cdc33p); associates with the poly(A)-binding protein Pab1p, also interacts with eIF4A (Tif1p); homologous to Tif4631p.	Protein kinase required for signal transduction during entry into meiosis; promotes the formation of the Ime1p-Ume6p complex by phosphorylating Ime1p and Ume6p; shares similarity with mammalian glycogen synthase kinase 3-beta.	SVSPVsGKPMQ
gi|238493517	S73	PAKA group	0.1339	0.959	3.7079	YGL049C	YOL113W	TIF4632	HOG1	Translation initiation factor eIF4G, subunit of the mRNA cap-binding protein complex (eIF4F) that also contains eIF4E (Cdc33p); associates with the poly(A)-binding protein Pab1p, also interacts with eIF4A (Tif1p); homologous to Tif4631p.	Mitogen-activated protein kinase involved in osmoregulation via three independent osmosensors; mediates the recruitment and activation of RNA Pol II at Hot1p-dependent promoters; localization regulated by Ptp2p and Ptp3p.	KSTSVsPVSGK
gi|238493517	S73	PAKA group	0.1339	0.978	3.7813	YGL049C	YNL298W	TIF4632	SKM1	Translation initiation factor eIF4G, subunit of the mRNA cap-binding protein complex (eIF4F) that also contains eIF4E (Cdc33p); associates with the poly(A)-binding protein Pab1p, also interacts with eIF4A (Tif1p); homologous to Tif4631p.	Member of the PAK family of serine/threonine protein kinases with similarity to Ste20p and Cla4p; proposed to be a downstream effector of Cdc42p during polarized growth.	HGKSTsVSPVS
gi|238493517	S73	PAKA group	0.1339	0.98	3.7891	YGL049C	YHL007C	TIF4632	CLA4	Translation initiation factor eIF4G, subunit of the mRNA cap-binding protein complex (eIF4F) that also contains eIF4E (Cdc33p); associates with the poly(A)-binding protein Pab1p, also interacts with eIF4A (Tif1p); homologous to Tif4631p.	Cdc42p activated signal transducing kinase of the PAK (p21-activated kinase) family, involved in septin ring assembly and cytokinesis; directly phosphorylates septins Cdc3p and Cdc10p; other yeast PAK family members are Ste20p and Skm1p.	HGKSTsVSPVS
gi|238493517	S73	SGK group	0.1756	0.923	4.68	YGL049C	YKL126W	TIF4632	STE20	Translation initiation factor eIF4G, subunit of the mRNA cap-binding protein complex (eIF4F) that also contains eIF4E (Cdc33p); associates with the poly(A)-binding protein Pab1p, also interacts with eIF4A (Tif1p); homologous to Tif4631p.	Signal transducing kinase of the PAK (p21-activated kinase) family, involved in pheromone response and pseudohyphal/invasive growth pathways, activated by Cdc42p; binds Ste4p at a GBB motif present in noncatalytic domains of PAK kinases.	HGKSTsVSPVS
gi|238493517	S73	SGK group	0.1756	0.934	4.7358	YGL049C	YMR104C	TIF4632	YKL126W	Translation initiation factor eIF4G, subunit of the mRNA cap-binding protein complex (eIF4F) that also contains eIF4E (Cdc33p); associates with the poly(A)-binding protein Pab1p, also interacts with eIF4A (Tif1p); homologous to Tif4631p.	Serine/threonine protein kinase required for receptor-mediated endocytosis; involved in sphingolipid-mediated and cell integrity signaling pathways; localized to the bud neck, cytosol and plasma membrane; homolog of mammalian kinase SGK.	HGKSTsVSPVS
gi|238493517	S487	AMPK group	0.0968	0.966	3.3069	YGL049C	YDR477W	TIF4632	RIM11	Translation initiation factor eIF4G, subunit of the mRNA cap-binding protein complex (eIF4F) that also contains eIF4E (Cdc33p); associates with the poly(A)-binding protein Pab1p, also interacts with eIF4A (Tif1p); homologous to Tif4631p.	Protein kinase required for signal transduction during entry into meiosis; promotes the formation of the Ime1p-Ume6p complex by phosphorylating Ime1p and Ume6p; shares similarity with mammalian glycogen synthase kinase 3-beta.	DLSQVtYPDSI
gi|238493517	S486	PKC group	0.1322	0.976	2.15	YGL049C	YBL105C	TIF4632	SNF1	Translation initiation factor eIF4G, subunit of the mRNA cap-binding protein complex (eIF4F) that also contains eIF4E (Cdc33p); associates with the poly(A)-binding protein Pab1p, also interacts with eIF4A (Tif1p); homologous to Tif4631p.	AMP-activated serine/threonine protein kinase found in a complex containing Snf4p and members of the Sip1p/Sip2p/Gal83p family; required for transcription of glucose-repressed genes, thermotolerance, sporulation, and peroxisome biogenesis.	DRPGSsLGHGQ
gi|238493517	S486	AMPK group	0.0639	0.966	2.1809	YGL049C	YDR477W	TIF4632	PKC1	Translation initiation factor eIF4G, subunit of the mRNA cap-binding protein complex (eIF4F) that also contains eIF4E (Cdc33p); associates with the poly(A)-binding protein Pab1p, also interacts with eIF4A (Tif1p); homologous to Tif4631p.	Protein serine/threonine kinase essential for cell wall remodeling during growth; localized to sites of polarized growth and the mother-daughter bud neck; homolog of the alpha, beta, and gamma isoforms of mammalian protein kinase C (PKC).	NDRPGsSLGHG
gi|238493517	S486	PKA group	0.0949	0.967	2.649	YGL049C	YJL164C	TIF4632	TPK3	Translation initiation factor eIF4G, subunit of the mRNA cap-binding protein complex (eIF4F) that also contains eIF4E (Cdc33p); associates with the poly(A)-binding protein Pab1p, also interacts with eIF4A (Tif1p); homologous to Tif4631p.	Subunit of cytoplasmic cAMP-dependent protein kinase, which contains redundant catalytic subunits Tpk1p, Tpk2p, and Tpk3p and regulatory subunit Bcy1p; promotes vegetative growth in response to nutrients; inhibits filamentous growth.	NDRPGsSLGHG
gi|238493517	S486	PKA group	0.0949	0.967	2.649	YGL049C	YKL166C	TIF4632	TPK2	Translation initiation factor eIF4G, subunit of the mRNA cap-binding protein complex (eIF4F) that also contains eIF4E (Cdc33p); associates with the poly(A)-binding protein Pab1p, also interacts with eIF4A (Tif1p); homologous to Tif4631p.	Subunit of cytoplasmic cAMP-dependent protein kinase, which contains redundant catalytic subunits Tpk1p, Tpk2p, and Tpk3p and regulatory subunit Bcy1p; promotes vegetative growth in response to nutrients; activates filamentous growth.	NDRPGsSLGHG
gi|238493517	S486	PKA group	0.0949	0.967	2.649	YGL049C	YPL203W	TIF4632	SNF1	Translation initiation factor eIF4G, subunit of the mRNA cap-binding protein complex (eIF4F) that also contains eIF4E (Cdc33p); associates with the poly(A)-binding protein Pab1p, also interacts with eIF4A (Tif1p); homologous to Tif4631p.	AMP-activated serine/threonine protein kinase found in a complex containing Snf4p and members of the Sip1p/Sip2p/Gal83p family; required for transcription of glucose-repressed genes, thermotolerance, sporulation, and peroxisome biogenesis.	NDRPGsSLGHG
gi|238493517	S486	PAKA group	0.1002	0.959	2.7744	YGL049C	YOL113W	TIF4632	TPK1	Translation initiation factor eIF4G, subunit of the mRNA cap-binding protein complex (eIF4F) that also contains eIF4E (Cdc33p); associates with the poly(A)-binding protein Pab1p, also interacts with eIF4A (Tif1p); homologous to Tif4631p.	Subunit of cytoplasmic cAMP-dependent protein kinase, which contains redundant catalytic subunits Tpk1p, Tpk2p, and Tpk3p and regulatory subunit Bcy1p; promotes vegetative growth in response to nutrients; inhibits filamentous growth.	NDRPGsSLGHG
gi|238493517	S486	PAKA group	0.1002	0.978	2.8293	YGL049C	YNL298W	TIF4632	SKM1	Translation initiation factor eIF4G, subunit of the mRNA cap-binding protein complex (eIF4F) that also contains eIF4E (Cdc33p); associates with the poly(A)-binding protein Pab1p, also interacts with eIF4A (Tif1p); homologous to Tif4631p.	Member of the PAK family of serine/threonine protein kinases with similarity to Ste20p and Cla4p; proposed to be a downstream effector of Cdc42p during polarized growth.	NDRPGsSLGHG
gi|238493517	S486	PAKA group	0.1002	0.98	2.8351	YGL049C	YHL007C	TIF4632	CLA4	Translation initiation factor eIF4G, subunit of the mRNA cap-binding protein complex (eIF4F) that also contains eIF4E (Cdc33p); associates with the poly(A)-binding protein Pab1p, also interacts with eIF4A (Tif1p); homologous to Tif4631p.	Cdc42p activated signal transducing kinase of the PAK (p21-activated kinase) family, involved in septin ring assembly and cytokinesis; directly phosphorylates septins Cdc3p and Cdc10p; other yeast PAK family members are Ste20p and Skm1p.	NDRPGsSLGHG
gi|238493517	S480	AMPK group	0.0782	0.966	2.6691	YGL049C	YDR477W	TIF4632	STE20	Translation initiation factor eIF4G, subunit of the mRNA cap-binding protein complex (eIF4F) that also contains eIF4E (Cdc33p); associates with the poly(A)-binding protein Pab1p, also interacts with eIF4A (Tif1p); homologous to Tif4631p.	Signal transducing kinase of the PAK (p21-activated kinase) family, involved in pheromone response and pseudohyphal/invasive growth pathways, activated by Cdc42p; binds Ste4p at a GBB motif present in noncatalytic domains of PAK kinases.	NDRPGsSLGHG
gi|238493517	S480	PKC group	0.1999	0.976	3.2523	YGL049C	YBL105C	TIF4632	SNF1	Translation initiation factor eIF4G, subunit of the mRNA cap-binding protein complex (eIF4F) that also contains eIF4E (Cdc33p); associates with the poly(A)-binding protein Pab1p, also interacts with eIF4A (Tif1p); homologous to Tif4631p.	AMP-activated serine/threonine protein kinase found in a complex containing Snf4p and members of the Sip1p/Sip2p/Gal83p family; required for transcription of glucose-repressed genes, thermotolerance, sporulation, and peroxisome biogenesis.	SPSQVsNDRPG
gi|238493517	S477	AMPK group	0.0976	0.966	3.3323	YGL049C	YDR477W	TIF4632	PKC1	Translation initiation factor eIF4G, subunit of the mRNA cap-binding protein complex (eIF4F) that also contains eIF4E (Cdc33p); associates with the poly(A)-binding protein Pab1p, also interacts with eIF4A (Tif1p); homologous to Tif4631p.	Protein serine/threonine kinase essential for cell wall remodeling during growth; localized to sites of polarized growth and the mother-daughter bud neck; homolog of the alpha, beta, and gamma isoforms of mammalian protein kinase C (PKC).	SPSQVsNDRPG
gi|238493517	S477	PAKA group	0.1524	0.959	4.2186	YGL049C	YOL113W	TIF4632	SNF1	Translation initiation factor eIF4G, subunit of the mRNA cap-binding protein complex (eIF4F) that also contains eIF4E (Cdc33p); associates with the poly(A)-binding protein Pab1p, also interacts with eIF4A (Tif1p); homologous to Tif4631p.	AMP-activated serine/threonine protein kinase found in a complex containing Snf4p and members of the Sip1p/Sip2p/Gal83p family; required for transcription of glucose-repressed genes, thermotolerance, sporulation, and peroxisome biogenesis.	MSRSPsQVSND
gi|238493517	S477	PAKA group	0.1524	0.978	4.3022	YGL049C	YNL298W	TIF4632	SKM1	Translation initiation factor eIF4G, subunit of the mRNA cap-binding protein complex (eIF4F) that also contains eIF4E (Cdc33p); associates with the poly(A)-binding protein Pab1p, also interacts with eIF4A (Tif1p); homologous to Tif4631p.	Member of the PAK family of serine/threonine protein kinases with similarity to Ste20p and Cla4p; proposed to be a downstream effector of Cdc42p during polarized growth.	MSRSPsQVSND
gi|238493517	S477	PAKA group	0.1524	0.98	4.311	YGL049C	YHL007C	TIF4632	CLA4	Translation initiation factor eIF4G, subunit of the mRNA cap-binding protein complex (eIF4F) that also contains eIF4E (Cdc33p); associates with the poly(A)-binding protein Pab1p, also interacts with eIF4A (Tif1p); homologous to Tif4631p.	Cdc42p activated signal transducing kinase of the PAK (p21-activated kinase) family, involved in septin ring assembly and cytokinesis; directly phosphorylates septins Cdc3p and Cdc10p; other yeast PAK family members are Ste20p and Skm1p.	MSRSPsQVSND
gi|238493517	S475	p38 group	0.316	0.968	7.6466	YGL049C	YLR113W	TIF4632	STE20	Translation initiation factor eIF4G, subunit of the mRNA cap-binding protein complex (eIF4F) that also contains eIF4E (Cdc33p); associates with the poly(A)-binding protein Pab1p, also interacts with eIF4A (Tif1p); homologous to Tif4631p.	Signal transducing kinase of the PAK (p21-activated kinase) family, involved in pheromone response and pseudohyphal/invasive growth pathways, activated by Cdc42p; binds Ste4p at a GBB motif present in noncatalytic domains of PAK kinases.	MSRSPsQVSND
gi|238493517	S475	CDK2 CDK3 group	0.2786	0.972	9.5749	YGL049C	YPL031C	TIF4632	HOG1	Translation initiation factor eIF4G, subunit of the mRNA cap-binding protein complex (eIF4F) that also contains eIF4E (Cdc33p); associates with the poly(A)-binding protein Pab1p, also interacts with eIF4A (Tif1p); homologous to Tif4631p.	Mitogen-activated protein kinase involved in osmoregulation via three independent osmosensors; mediates the recruitment and activation of RNA Pol II at Hot1p-dependent promoters; localization regulated by Ptp2p and Ptp3p.	QAMSRsPSQVS
gi|238493517	S475	CDK2 CDK3 group	0.2786	0.978	9.634	YGL049C	YBR160W	TIF4632	PHO85	Translation initiation factor eIF4G, subunit of the mRNA cap-binding protein complex (eIF4F) that also contains eIF4E (Cdc33p); associates with the poly(A)-binding protein Pab1p, also interacts with eIF4A (Tif1p); homologous to Tif4631p.	Cyclin-dependent kinase, with ten cyclin partners; involved in environmental stress response; in phosphate-rich conditions, Pho85p-Pho80p complex phosphorylates Pho4p which in turn represses PHO5.	QAMSRsPSQVS
gi|238493517	S181	p38 group	0.3445	0.968	8.3373	YGL049C	YLR113W	TIF4632	CDC28	Translation initiation factor eIF4G, subunit of the mRNA cap-binding protein complex (eIF4F) that also contains eIF4E (Cdc33p); associates with the poly(A)-binding protein Pab1p, also interacts with eIF4A (Tif1p); homologous to Tif4631p.	Catalytic subunit of the main cell cycle cyclin-dependent kinase (CDK); alternately associates with G1 cyclins (CLNs) and G2/M cyclins (CLBs) which direct the CDK to specific substrates.	QAMSRsPSQVS
gi|238493517	S181	CDK2 CDK3 group	0.2456	0.972	8.4417	YGL049C	YPL031C	TIF4632	HOG1	Translation initiation factor eIF4G, subunit of the mRNA cap-binding protein complex (eIF4F) that also contains eIF4E (Cdc33p); associates with the poly(A)-binding protein Pab1p, also interacts with eIF4A (Tif1p); homologous to Tif4631p.	Mitogen-activated protein kinase involved in osmoregulation via three independent osmosensors; mediates the recruitment and activation of RNA Pol II at Hot1p-dependent promoters; localization regulated by Ptp2p and Ptp3p.	PQTSPsPIPQP
gi|238493517	S181	CDK2 CDK3 group	0.2456	0.978	8.4938	YGL049C	YBR160W	TIF4632	PHO85	Translation initiation factor eIF4G, subunit of the mRNA cap-binding protein complex (eIF4F) that also contains eIF4E (Cdc33p); associates with the poly(A)-binding protein Pab1p, also interacts with eIF4A (Tif1p); homologous to Tif4631p.	Cyclin-dependent kinase, with ten cyclin partners; involved in environmental stress response; in phosphate-rich conditions, Pho85p-Pho80p complex phosphorylates Pho4p which in turn represses PHO5.	PQTSPsPIPQP
gi|238493517	S179	CDK2 CDK3 group	0.3567	0.972	12.2572	YGL049C	YPL031C	TIF4632	CDC28	Translation initiation factor eIF4G, subunit of the mRNA cap-binding protein complex (eIF4F) that also contains eIF4E (Cdc33p); associates with the poly(A)-binding protein Pab1p, also interacts with eIF4A (Tif1p); homologous to Tif4631p.	Catalytic subunit of the main cell cycle cyclin-dependent kinase (CDK); alternately associates with G1 cyclins (CLNs) and G2/M cyclins (CLBs) which direct the CDK to specific substrates.	PQTSPsPIPQP
gi|238493517	S179	CDK2 CDK3 group	0.3567	0.978	12.3328	YGL049C	YBR160W	TIF4632	PHO85	Translation initiation factor eIF4G, subunit of the mRNA cap-binding protein complex (eIF4F) that also contains eIF4E (Cdc33p); associates with the poly(A)-binding protein Pab1p, also interacts with eIF4A (Tif1p); homologous to Tif4631p.	Cyclin-dependent kinase, with ten cyclin partners; involved in environmental stress response; in phosphate-rich conditions, Pho85p-Pho80p complex phosphorylates Pho4p which in turn represses PHO5.	TSPQTsPSPIP
gi|238493517	S175	CDK2 CDK3 group	0.3632	0.972	12.4821	YGL049C	YPL031C	TIF4632	CDC28	Translation initiation factor eIF4G, subunit of the mRNA cap-binding protein complex (eIF4F) that also contains eIF4E (Cdc33p); associates with the poly(A)-binding protein Pab1p, also interacts with eIF4A (Tif1p); homologous to Tif4631p.	Catalytic subunit of the main cell cycle cyclin-dependent kinase (CDK); alternately associates with G1 cyclins (CLNs) and G2/M cyclins (CLBs) which direct the CDK to specific substrates.	VTSPQtSPSPI
gi|238493517	S175	CDK2 CDK3 group	0.3632	0.978	12.5592	YGL049C	YBR160W	TIF4632	PHO85	Translation initiation factor eIF4G, subunit of the mRNA cap-binding protein complex (eIF4F) that also contains eIF4E (Cdc33p); associates with the poly(A)-binding protein Pab1p, also interacts with eIF4A (Tif1p); homologous to Tif4631p.	Cyclin-dependent kinase, with ten cyclin partners; involved in environmental stress response; in phosphate-rich conditions, Pho85p-Pho80p complex phosphorylates Pho4p which in turn represses PHO5.	NPRVTsPQTSP
gi|238493401	S189	p38 group	0.3297	0.963	7.9371	YER122C	YLR113W	GLO3	CKA2	Actin, structural protein involved in cell polarization, endocytosis, and other cytoskeletal functions.	Alpha' catalytic subunit of casein kinase 2, a Ser/Thr protein kinase with roles in cell growth and proliferation; the holoenzyme also contains CKA1, CKB1 and CKB2, the many substrates include transcription factors and all RNA polymerases.	SSLEKsYELPD
gi|238493401	S189	CDK2 CDK3 group	0.2388	0.968	8.173	YER122C	YPL031C	GLO3	HOG1	ADP-ribosylation factor GTPase activating protein (ARF GAP), involved in ER-Golgi transport; shares functional similarity with Gcs1p.	Mitogen-activated protein kinase involved in osmoregulation via three independent osmosensors; mediates the recruitment and activation of RNA Pol II at Hot1p-dependent promoters; localization regulated by Ptp2p and Ptp3p.	VSRTAsPFLNA
gi|238493401	S189	CDK2 CDK3 group	0.2388	0.974	8.2237	YER122C	YBR160W	GLO3	PHO85	ADP-ribosylation factor GTPase activating protein (ARF GAP), involved in ER-Golgi transport; shares functional similarity with Gcs1p.	Cyclin-dependent kinase, with ten cyclin partners; involved in environmental stress response; in phosphate-rich conditions, Pho85p-Pho80p complex phosphorylates Pho4p which in turn represses PHO5.	VSRTAsPFLNA
gi|238493371	S260	CK2 group	0.6444	0.966	22.0092	YLR398C	YIL035C	SKI2	CKA2	Coronin, cortical actin cytoskeletal component that associates with the Arp2p/Arp3p complex to regulate its activity.	Alpha' catalytic subunit of casein kinase 2, a Ser/Thr protein kinase with roles in cell growth and proliferation; the holoenzyme also contains CKA1, CKB1 and CKB2, the many substrates include transcription factors and all RNA polymerases.	AVEESsFDEAP
gi|238493371	S260	CK2 group	0.6444	0.967	22.032	YLR398C	YOR061W	SKI2	CKA1	Putative RNA helicase, involved in exosome mediated 3' to 5' mRNA degradation and translation inhibition of non-poly(A) mRNAs; forms complex with Ski3p and Ski8p; required for repressing propagation of dsRNA viruses.	Alpha catalytic subunit of casein kinase 2, a Ser/Thr protein kinase with roles in cell growth and proliferation; the holoenzyme also contains CKA2, CKB1 and CKB2, the many substrates include transcription factors and all RNA polymerases.	DDDELsGDEED
gi|238493357	S38	CK2 group	0.1359	0.942	4.5257	YOL040C	YIL035C	RPS15	RIM11	Serine/threonine protein kinase involved in sphingolipid-mediated signaling pathway that controls endocytosis; activates Ypk1p and Ykr2p, components of signaling cascade required for maintenance of cell wall integrity; redundant with Pkh1p.	Protein kinase required for signal transduction during entry into meiosis; promotes the formation of the Ime1p-Ume6p complex by phosphorylating Ime1p and Ume6p; shares similarity with mammalian glycogen synthase kinase 3-beta.	SQQNRsLGSSR
gi|238493357	S38	CK2 group	0.1359	0.943	4.5305	YOL040C	YOR061W	RPS15	CKA1	Protein component of the small (40S) ribosomal subunit; has similarity to E. coli S19 and rat S15 ribosomal proteins.	Alpha catalytic subunit of casein kinase 2, a Ser/Thr protein kinase with roles in cell growth and proliferation; the holoenzyme also contains CKA2, CKB1 and CKB2, the many substrates include transcription factors and all RNA polymerases.	LLDLSsEQLRD
gi|238493355	S99	CK2 group	0.6429	0.929	21.1175	YDR382W	YOR061W	RPP2B	CKA1	Ribosomal protein P2 beta, a component of the ribosomal stalk, which is involved in the interaction between translational elongation factors and the ribosome; regulates the accumulation of P1 (Rpp1Ap and Rpp1Bp) in the cytoplasm.	Alpha catalytic subunit of casein kinase 2, a Ser/Thr protein kinase with roles in cell growth and proliferation; the holoenzyme also contains CKA2, CKB1 and CKB2, the many substrates include transcription factors and all RNA polymerases.	EEKEEsDEDMG
gi|238493355	S99	CK2 group	0.6429	0.929	21.1175	YDR382W	YIL035C	RPP2B	SNF1	N-formyltyrosine oxidase, sporulation-specific microsomal enzyme required for spore wall maturation, involved in the production of a soluble LL-dityrosine-containing precursor of the spore wall, homologous to cytochrome P-450s.	AMP-activated serine/threonine protein kinase found in a complex containing Snf4p and members of the Sip1p/Sip2p/Gal83p family; required for transcription of glucose-repressed genes, thermotolerance, sporulation, and peroxisome biogenesis.	VRRIItEEKKQ
gi|238493355	S67	AMPK group	0.0879	0.926	2.8791	YDR382W	YDR477W	RPP2B	CKA2	Ribosomal protein P2 beta, a component of the ribosomal stalk, which is involved in the interaction between translational elongation factors and the ribosome; regulates the accumulation of P1 (Rpp1Ap and Rpp1Bp) in the cytoplasm.	Alpha' catalytic subunit of casein kinase 2, a Ser/Thr protein kinase with roles in cell growth and proliferation; the holoenzyme also contains CKA1, CKB1 and CKB2, the many substrates include transcription factors and all RNA polymerases.	EEKEEsDEDMG
gi|238493313	S153	CDK2 CDK3 group	0.389	0.982	13.5055	YJL020C	YBR160W	BBC1	CKA2	Dead-box family ATP dependent helicase required for mRNA export from the nucleus; co-factor of the exosome complex, required for 3' end formation of 5.8S rRNA.	Alpha' catalytic subunit of casein kinase 2, a Ser/Thr protein kinase with roles in cell growth and proliferation; the holoenzyme also contains CKA1, CKB1 and CKB2, the many substrates include transcription factors and all RNA polymerases.	PVEETsEPEEG
gi|238493313	S153	CDK2 CDK3 group	0.389	0.985	13.5467	YJL020C	YPL031C	BBC1	CDC28	Protein possibly involved in assembly of actin patches; interacts with an actin assembly factor Las17p and with the SH3 domains of Type I myosins Myo3p and Myo5p; localized predominantly to cortical actin patches.	Catalytic subunit of the main cell cycle cyclin-dependent kinase (CDK); alternately associates with G1 cyclins (CLNs) and G2/M cyclins (CLBs) which direct the CDK to specific substrates.	AYQPSsPEARE
gi|238493313	S125	CDK2 CDK3 group	0.3801	0.982	13.1965	YJL020C	YBR160W	BBC1	PHO85	Protein possibly involved in assembly of actin patches; interacts with an actin assembly factor Las17p and with the SH3 domains of Type I myosins Myo3p and Myo5p; localized predominantly to cortical actin patches.	Cyclin-dependent kinase, with ten cyclin partners; involved in environmental stress response; in phosphate-rich conditions, Pho85p-Pho80p complex phosphorylates Pho4p which in turn represses PHO5.	AYQPSsPEARE
gi|238493313	S125	CDK2 CDK3 group	0.3801	0.985	13.2368	YJL020C	YPL031C	BBC1	CDC28	Protein possibly involved in assembly of actin patches; interacts with an actin assembly factor Las17p and with the SH3 domains of Type I myosins Myo3p and Myo5p; localized predominantly to cortical actin patches.	Catalytic subunit of the main cell cycle cyclin-dependent kinase (CDK); alternately associates with G1 cyclins (CLNs) and G2/M cyclins (CLBs) which direct the CDK to specific substrates.	PNPPQsPPPPS
gi|238493311	S65	PKC group	0.1879	0.983	3.0786	YJL020C	YBL105C	BBC1	CKA2	Essential RNA-binding G protein effector of mating response pathway, predominantly associated with nuclear envelope and ER, interacts in mRNA-dependent manner with translating ribosomes via multiple KH domains, similar to vertebrate vigilins.	Alpha' catalytic subunit of casein kinase 2, a Ser/Thr protein kinase with roles in cell growth and proliferation; the holoenzyme also contains CKA1, CKB1 and CKB2, the many substrates include transcription factors and all RNA polymerases.	VADDQsVEASS
gi|238493311	S65	PKA group	0.1143	0.989	3.264	YJL020C	YPL203W	BBC1	TPK3	Protein possibly involved in assembly of actin patches; interacts with an actin assembly factor Las17p and with the SH3 domains of Type I myosins Myo3p and Myo5p; localized predominantly to cortical actin patches.	Subunit of cytoplasmic cAMP-dependent protein kinase, which contains redundant catalytic subunits Tpk1p, Tpk2p, and Tpk3p and regulatory subunit Bcy1p; promotes vegetative growth in response to nutrients; inhibits filamentous growth.	SNLRRsMDINR
gi|238493311	S65	PKA group	0.1143	0.989	3.264	YJL020C	YKL166C	BBC1	PKC1	Protein possibly involved in assembly of actin patches; interacts with an actin assembly factor Las17p and with the SH3 domains of Type I myosins Myo3p and Myo5p; localized predominantly to cortical actin patches.	Protein serine/threonine kinase essential for cell wall remodeling during growth; localized to sites of polarized growth and the mother-daughter bud neck; homolog of the alpha, beta, and gamma isoforms of mammalian protein kinase C (PKC).	SNLRRsMDINR
gi|238493311	S65	PKA group	0.1143	0.99	3.2673	YJL020C	YJL164C	BBC1	TPK2	Protein possibly involved in assembly of actin patches; interacts with an actin assembly factor Las17p and with the SH3 domains of Type I myosins Myo3p and Myo5p; localized predominantly to cortical actin patches.	Subunit of cytoplasmic cAMP-dependent protein kinase, which contains redundant catalytic subunits Tpk1p, Tpk2p, and Tpk3p and regulatory subunit Bcy1p; promotes vegetative growth in response to nutrients; activates filamentous growth.	SNLRRsMDINR
gi|238493311	S65	PAKA group	0.1338	0.964	3.7231	YJL020C	YOL113W	BBC1	TPK1	Protein possibly involved in assembly of actin patches; interacts with an actin assembly factor Las17p and with the SH3 domains of Type I myosins Myo3p and Myo5p; localized predominantly to cortical actin patches.	Subunit of cytoplasmic cAMP-dependent protein kinase, which contains redundant catalytic subunits Tpk1p, Tpk2p, and Tpk3p and regulatory subunit Bcy1p; promotes vegetative growth in response to nutrients; inhibits filamentous growth.	SNLRRsMDINR
gi|238493311	S65	PAKA group	0.1338	0.984	3.8003	YJL020C	YNL298W	BBC1	STE20	Protein possibly involved in assembly of actin patches; interacts with an actin assembly factor Las17p and with the SH3 domains of Type I myosins Myo3p and Myo5p; localized predominantly to cortical actin patches.	Signal transducing kinase of the PAK (p21-activated kinase) family, involved in pheromone response and pseudohyphal/invasive growth pathways, activated by Cdc42p; binds Ste4p at a GBB motif present in noncatalytic domains of PAK kinases.	SNLRRsMDINR
gi|238493311	S65	PAKA group	0.1338	0.984	3.8003	YJL020C	YHL007C	BBC1	SKM1	Protein possibly involved in assembly of actin patches; interacts with an actin assembly factor Las17p and with the SH3 domains of Type I myosins Myo3p and Myo5p; localized predominantly to cortical actin patches.	Member of the PAK family of serine/threonine protein kinases with similarity to Ste20p and Cla4p; proposed to be a downstream effector of Cdc42p during polarized growth.	SNLRRsMDINR
gi|238493311	S24	PKB group	0.1883	0.814	4.4245	YJL020C	YHR205W	BBC1	CLA4	Protein possibly involved in assembly of actin patches; interacts with an actin assembly factor Las17p and with the SH3 domains of Type I myosins Myo3p and Myo5p; localized predominantly to cortical actin patches.	Cdc42p activated signal transducing kinase of the PAK (p21-activated kinase) family, involved in septin ring assembly and cytokinesis; directly phosphorylates septins Cdc3p and Cdc10p; other yeast PAK family members are Ste20p and Skm1p.	SNLRRsMDINR
gi|238493311	S24	PAKA group	0.1952	0.964	5.4321	YJL020C	YOL113W	BBC1	SCH9	Protein possibly involved in assembly of actin patches; interacts with an actin assembly factor Las17p and with the SH3 domains of Type I myosins Myo3p and Myo5p; localized predominantly to cortical actin patches.	Protein kinase that regulates signal transduction activity and G1 progression, controls cAPK activity, required for nitrogen activation of the FGM pathway, involved in life span regulation, homologous to mammalian Akt/PKB.	PERRSsVAPPP
gi|238493311	S24	PAKA group	0.1952	0.984	5.5448	YJL020C	YNL298W	BBC1	STE20	Protein possibly involved in assembly of actin patches; interacts with an actin assembly factor Las17p and with the SH3 domains of Type I myosins Myo3p and Myo5p; localized predominantly to cortical actin patches.	Signal transducing kinase of the PAK (p21-activated kinase) family, involved in pheromone response and pseudohyphal/invasive growth pathways, activated by Cdc42p; binds Ste4p at a GBB motif present in noncatalytic domains of PAK kinases.	PERRSsVAPPP
gi|238493311	S24	PAKA group	0.1952	0.984	5.5448	YJL020C	YHL007C	BBC1	SKM1	Protein possibly involved in assembly of actin patches; interacts with an actin assembly factor Las17p and with the SH3 domains of Type I myosins Myo3p and Myo5p; localized predominantly to cortical actin patches.	Member of the PAK family of serine/threonine protein kinases with similarity to Ste20p and Cla4p; proposed to be a downstream effector of Cdc42p during polarized growth.	PERRSsVAPPP
gi|238493311	S24	PKA group	0.1965	0.989	5.6107	YJL020C	YPL203W	BBC1	TPK3	Protein possibly involved in assembly of actin patches; interacts with an actin assembly factor Las17p and with the SH3 domains of Type I myosins Myo3p and Myo5p; localized predominantly to cortical actin patches.	Subunit of cytoplasmic cAMP-dependent protein kinase, which contains redundant catalytic subunits Tpk1p, Tpk2p, and Tpk3p and regulatory subunit Bcy1p; promotes vegetative growth in response to nutrients; inhibits filamentous growth.	PERRSsVAPPP
gi|238493311	S24	PKA group	0.1965	0.989	5.6107	YJL020C	YKL166C	BBC1	CLA4	Protein possibly involved in assembly of actin patches; interacts with an actin assembly factor Las17p and with the SH3 domains of Type I myosins Myo3p and Myo5p; localized predominantly to cortical actin patches.	Cdc42p activated signal transducing kinase of the PAK (p21-activated kinase) family, involved in septin ring assembly and cytokinesis; directly phosphorylates septins Cdc3p and Cdc10p; other yeast PAK family members are Ste20p and Skm1p.	PERRSsVAPPP
gi|238493311	S24	PKA group	0.1965	0.99	5.6164	YJL020C	YJL164C	BBC1	TPK2	Protein possibly involved in assembly of actin patches; interacts with an actin assembly factor Las17p and with the SH3 domains of Type I myosins Myo3p and Myo5p; localized predominantly to cortical actin patches.	Subunit of cytoplasmic cAMP-dependent protein kinase, which contains redundant catalytic subunits Tpk1p, Tpk2p, and Tpk3p and regulatory subunit Bcy1p; promotes vegetative growth in response to nutrients; activates filamentous growth.	PERRSsVAPPP
gi|238493311	S23	PKA group	0.1258	0.989	3.5922	YJL020C	YPL203W	BBC1	TPK3	Protein possibly involved in assembly of actin patches; interacts with an actin assembly factor Las17p and with the SH3 domains of Type I myosins Myo3p and Myo5p; localized predominantly to cortical actin patches.	Subunit of cytoplasmic cAMP-dependent protein kinase, which contains redundant catalytic subunits Tpk1p, Tpk2p, and Tpk3p and regulatory subunit Bcy1p; promotes vegetative growth in response to nutrients; inhibits filamentous growth.	SPERRsSVAPP
gi|238493311	S23	PKA group	0.1258	0.989	3.5922	YJL020C	YKL166C	BBC1	TPK1	Protein possibly involved in assembly of actin patches; interacts with an actin assembly factor Las17p and with the SH3 domains of Type I myosins Myo3p and Myo5p; localized predominantly to cortical actin patches.	Subunit of cytoplasmic cAMP-dependent protein kinase, which contains redundant catalytic subunits Tpk1p, Tpk2p, and Tpk3p and regulatory subunit Bcy1p; promotes vegetative growth in response to nutrients; inhibits filamentous growth.	PERRSsVAPPP
gi|238493311	S23	PKA group	0.1258	0.99	3.5958	YJL020C	YJL164C	BBC1	TPK2	Protein possibly involved in assembly of actin patches; interacts with an actin assembly factor Las17p and with the SH3 domains of Type I myosins Myo3p and Myo5p; localized predominantly to cortical actin patches.	Subunit of cytoplasmic cAMP-dependent protein kinase, which contains redundant catalytic subunits Tpk1p, Tpk2p, and Tpk3p and regulatory subunit Bcy1p; promotes vegetative growth in response to nutrients; activates filamentous growth.	SPERRsSVAPP
gi|238493311	S23	PAKA group	0.1778	0.964	4.9478	YJL020C	YOL113W	BBC1	TPK1	Protein possibly involved in assembly of actin patches; interacts with an actin assembly factor Las17p and with the SH3 domains of Type I myosins Myo3p and Myo5p; localized predominantly to cortical actin patches.	Subunit of cytoplasmic cAMP-dependent protein kinase, which contains redundant catalytic subunits Tpk1p, Tpk2p, and Tpk3p and regulatory subunit Bcy1p; promotes vegetative growth in response to nutrients; inhibits filamentous growth.	SPERRsSVAPP
gi|238493311	S23	PAKA group	0.1778	0.984	5.0504	YJL020C	YNL298W	BBC1	STE20	Protein possibly involved in assembly of actin patches; interacts with an actin assembly factor Las17p and with the SH3 domains of Type I myosins Myo3p and Myo5p; localized predominantly to cortical actin patches.	Signal transducing kinase of the PAK (p21-activated kinase) family, involved in pheromone response and pseudohyphal/invasive growth pathways, activated by Cdc42p; binds Ste4p at a GBB motif present in noncatalytic domains of PAK kinases.	SPERRsSVAPP
gi|238493311	S23	PAKA group	0.1778	0.984	5.0504	YJL020C	YHL007C	BBC1	SKM1	Protein possibly involved in assembly of actin patches; interacts with an actin assembly factor Las17p and with the SH3 domains of Type I myosins Myo3p and Myo5p; localized predominantly to cortical actin patches.	Member of the PAK family of serine/threonine protein kinases with similarity to Ste20p and Cla4p; proposed to be a downstream effector of Cdc42p during polarized growth.	SPERRsSVAPP
gi|238493241	T450	PKB group	0.1605	0.795	3.6824	YKL126W	YHR205W	YKL126W	PHO85	Beta-adaptin, large subunit of the clathrin-associated protein (AP-1) complex; binds clathrin; involved in clathrin-dependent Golgi protein sorting.	Cyclin-dependent kinase, with ten cyclin partners; involved in environmental stress response; in phosphate-rich conditions, Pho85p-Pho80p complex phosphorylates Pho4p which in turn represses PHO5.	PVRVEsPAAGA
gi|238493197	S82	CK2 group	0.4028	0.972	13.8429	YIL063C	YIL035C	YRB2	CDC28	Subunit of the 26S proteasome, substrate of the N-acetyltransferase Nat1p.	Catalytic subunit of the main cell cycle cyclin-dependent kinase (CDK); alternately associates with G1 cyclins (CLNs) and G2/M cyclins (CLBs) which direct the CDK to specific substrates.	SASLTsPITPF
gi|238493197	S82	CK2 group	0.4028	0.973	13.8571	YIL063C	YOR061W	YRB2	CKA1	Protein of unknown function involved in nuclear processes of the Ran-GTPase cycle; involved in nuclear protein export; contains Ran Binding Domain and FxFG repeats; interacts with Srm1p, GTP-Gsp1p, Rna1p and Crm1p; is not essential.	Alpha catalytic subunit of casein kinase 2, a Ser/Thr protein kinase with roles in cell growth and proliferation; the holoenzyme also contains CKA2, CKB1 and CKB2, the many substrates include transcription factors and all RNA polymerases.	RGRKRsFDEDQ
gi|238492475	S366	CK2 group	0.0869	0.905	2.7795	YGR234W	YIL035C	YHB1	CDC28	Subunit of the endosomal Vps27p-Hse1p complex required for sorting of ubiquitinated membrane proteins into intralumenal vesicles prior to vacuolar degradation, as well as for recycling of Golgi proteins and formation of lumenal membranes.	Catalytic subunit of the main cell cycle cyclin-dependent kinase (CDK); alternately associates with G1 cyclins (CLNs) and G2/M cyclins (CLBs) which direct the CDK to specific substrates.	DPRNRtPPAGA
gi|238492475	S366	CK2 group	0.0869	0.906	2.7826	YGR234W	YOR061W	YHB1	CKA1	Nitric oxide oxidoreductase, flavohemoglobin involved in nitric oxide detoxification; plays a role in the oxidative and nitrosative stress responses.	Alpha catalytic subunit of casein kinase 2, a Ser/Thr protein kinase with roles in cell growth and proliferation; the holoenzyme also contains CKA2, CKB1 and CKB2, the many substrates include transcription factors and all RNA polymerases.	SKLDKsKDLFL
gi|238492475	S266	CK2 group	0.6032	0.905	19.3017	YGR234W	YIL035C	YHB1	CKA2	Nitric oxide oxidoreductase, flavohemoglobin involved in nitric oxide detoxification; plays a role in the oxidative and nitrosative stress responses.	Alpha' catalytic subunit of casein kinase 2, a Ser/Thr protein kinase with roles in cell growth and proliferation; the holoenzyme also contains CKA1, CKB1 and CKB2, the many substrates include transcription factors and all RNA polymerases.	SKLDKsKDLFL
gi|238492475	S266	CK2 group	0.6032	0.906	19.323	YGR234W	YOR061W	YHB1	CKA1	Nitric oxide oxidoreductase, flavohemoglobin involved in nitric oxide detoxification; plays a role in the oxidative and nitrosative stress responses.	Alpha catalytic subunit of casein kinase 2, a Ser/Thr protein kinase with roles in cell growth and proliferation; the holoenzyme also contains CKA2, CKB1 and CKB2, the many substrates include transcription factors and all RNA polymerases.	GDFYLsDAENP
gi|238492034	S205	p38 group	0.3315	0.973	8.0633	YLR321C	YLR113W	SFH1	CKA2	Putative RNA helicase, involved in exosome mediated 3' to 5' mRNA degradation and translation inhibition of non-poly(A) mRNAs; forms complex with Ski3p and Ski8p; required for repressing propagation of dsRNA viruses.	Alpha' catalytic subunit of casein kinase 2, a Ser/Thr protein kinase with roles in cell growth and proliferation; the holoenzyme also contains CKA1, CKB1 and CKB2, the many substrates include transcription factors and all RNA polymerases.	DDDELsGDEED
gi|238492034	S203	PKC group	0.2348	0.984	3.8503	YLR321C	YBL105C	SFH1	HOG1	Subunit of the RSC chromatin remodeling complex required for kinetochore function in chromosome segregation; essential gene required for cell cycle progression; phosphorylated in the G1 phase of the cell cycle; Snf5p paralog.	Mitogen-activated protein kinase involved in osmoregulation via three independent osmosensors; mediates the recruitment and activation of RNA Pol II at Hot1p-dependent promoters; localization regulated by Ptp2p and Ptp3p.	RFRSLsPLGRG
gi|238492034	S203	PKA group	0.1517	0.989	4.3302	YLR321C	YPL203W	SFH1	TPK3	Subunit of the RSC chromatin remodeling complex required for kinetochore function in chromosome segregation; essential gene required for cell cycle progression; phosphorylated in the G1 phase of the cell cycle; Snf5p paralog.	Subunit of cytoplasmic cAMP-dependent protein kinase, which contains redundant catalytic subunits Tpk1p, Tpk2p, and Tpk3p and regulatory subunit Bcy1p; promotes vegetative growth in response to nutrients; inhibits filamentous growth.	KRRFRsLSPLG
gi|238492034	S203	PKA group	0.1517	0.989	4.3302	YLR321C	YKL166C	SFH1	PKC1	Subunit of the RSC chromatin remodeling complex required for kinetochore function in chromosome segregation; essential gene required for cell cycle progression; phosphorylated in the G1 phase of the cell cycle; Snf5p paralog.	Protein serine/threonine kinase essential for cell wall remodeling during growth; localized to sites of polarized growth and the mother-daughter bud neck; homolog of the alpha, beta, and gamma isoforms of mammalian protein kinase C (PKC).	KRRFRsLSPLG
gi|238492034	S203	PKA group	0.1517	0.99	4.3346	YLR321C	YJL164C	SFH1	TPK2	Subunit of the RSC chromatin remodeling complex required for kinetochore function in chromosome segregation; essential gene required for cell cycle progression; phosphorylated in the G1 phase of the cell cycle; Snf5p paralog.	Subunit of cytoplasmic cAMP-dependent protein kinase, which contains redundant catalytic subunits Tpk1p, Tpk2p, and Tpk3p and regulatory subunit Bcy1p; promotes vegetative growth in response to nutrients; activates filamentous growth.	KRRFRsLSPLG
gi|238492034	S203	PAKA group	0.1913	0.965	5.3278	YLR321C	YOL113W	SFH1	TPK1	Subunit of the RSC chromatin remodeling complex required for kinetochore function in chromosome segregation; essential gene required for cell cycle progression; phosphorylated in the G1 phase of the cell cycle; Snf5p paralog.	Subunit of cytoplasmic cAMP-dependent protein kinase, which contains redundant catalytic subunits Tpk1p, Tpk2p, and Tpk3p and regulatory subunit Bcy1p; promotes vegetative growth in response to nutrients; inhibits filamentous growth.	KRRFRsLSPLG
gi|238492034	S203	PAKA group	0.1913	0.985	5.4382	YLR321C	YNL298W	SFH1	STE20	Subunit of the RSC chromatin remodeling complex required for kinetochore function in chromosome segregation; essential gene required for cell cycle progression; phosphorylated in the G1 phase of the cell cycle; Snf5p paralog.	Signal transducing kinase of the PAK (p21-activated kinase) family, involved in pheromone response and pseudohyphal/invasive growth pathways, activated by Cdc42p; binds Ste4p at a GBB motif present in noncatalytic domains of PAK kinases.	KRRFRsLSPLG
gi|238492034	S203	PAKA group	0.1913	0.985	5.4382	YLR321C	YHL007C	SFH1	SKM1	Subunit of the RSC chromatin remodeling complex required for kinetochore function in chromosome segregation; essential gene required for cell cycle progression; phosphorylated in the G1 phase of the cell cycle; Snf5p paralog.	Member of the PAK family of serine/threonine protein kinases with similarity to Ste20p and Cla4p; proposed to be a downstream effector of Cdc42p during polarized growth.	KRRFRsLSPLG
gi|238492008	T495	AMPK group	0.1009	0.939	3.3501	YPL043W	YDR477W	NOP4	PKC1	Nucleolar protein, essential for processing and maturation of 27S pre-rRNA and large ribosomal subunit biogenesis; constituent of 66S pre-ribosomal particles; contains four RNA recognition motifs (RRMs).	Protein serine/threonine kinase essential for cell wall remodeling during growth; localized to sites of polarized growth and the mother-daughter bud neck; homolog of the alpha, beta, and gamma isoforms of mammalian protein kinase C (PKC).	PTLHLsLTRLS
gi|238492008	T495	GSK3 group	0.1217	0.941	4.0491	YPL043W	YMR139W	NOP4	SNF1	Nucleolar protein, essential for processing and maturation of 27S pre-rRNA and large ribosomal subunit biogenesis; constituent of 66S pre-ribosomal particles; contains four RNA recognition motifs (RRMs).	AMP-activated serine/threonine protein kinase found in a complex containing Snf4p and members of the Sip1p/Sip2p/Gal83p family; required for transcription of glucose-repressed genes, thermotolerance, sporulation, and peroxisome biogenesis.	IKKNPtLHLSL
gi|238492008	S499	AMPK group	0.0757	0.939	2.5134	YPL043W	YDR477W	NOP4	RIM11	Subunit g of the mitochondrial F1F0 ATP synthase, which is a large enzyme complex required for ATP synthesis; associated only with the dimeric form of ATP synthase.	Protein kinase required for signal transduction during entry into meiosis; promotes the formation of the Ime1p-Ume6p complex by phosphorylating Ime1p and Ume6p; shares similarity with mammalian glycogen synthase kinase 3-beta.	GEAASsAASKA
gi|238492008	S499	PKA group	0.124	0.939	3.3625	YPL043W	YPL203W	NOP4	TPK3	Nucleolar protein, essential for processing and maturation of 27S pre-rRNA and large ribosomal subunit biogenesis; constituent of 66S pre-ribosomal particles; contains four RNA recognition motifs (RRMs).	Subunit of cytoplasmic cAMP-dependent protein kinase, which contains redundant catalytic subunits Tpk1p, Tpk2p, and Tpk3p and regulatory subunit Bcy1p; promotes vegetative growth in response to nutrients; inhibits filamentous growth.	PTLHLsLTRLS
gi|238492008	S499	PKA group	0.124	0.939	3.3625	YPL043W	YKL166C	NOP4	SNF1	Nucleolar protein, essential for processing and maturation of 27S pre-rRNA and large ribosomal subunit biogenesis; constituent of 66S pre-ribosomal particles; contains four RNA recognition motifs (RRMs).	AMP-activated serine/threonine protein kinase found in a complex containing Snf4p and members of the Sip1p/Sip2p/Gal83p family; required for transcription of glucose-repressed genes, thermotolerance, sporulation, and peroxisome biogenesis.	PTLHLsLTRLS
gi|238492008	S499	PKA group	0.124	0.94	3.366	YPL043W	YJL164C	NOP4	TPK2	Nucleolar protein, essential for processing and maturation of 27S pre-rRNA and large ribosomal subunit biogenesis; constituent of 66S pre-ribosomal particles; contains four RNA recognition motifs (RRMs).	Subunit of cytoplasmic cAMP-dependent protein kinase, which contains redundant catalytic subunits Tpk1p, Tpk2p, and Tpk3p and regulatory subunit Bcy1p; promotes vegetative growth in response to nutrients; activates filamentous growth.	PTLHLsLTRLS
gi|238492008	S499	PKC group	0.222	0.938	3.4701	YPL043W	YBL105C	NOP4	TPK1	Nucleolar protein, essential for processing and maturation of 27S pre-rRNA and large ribosomal subunit biogenesis; constituent of 66S pre-ribosomal particles; contains four RNA recognition motifs (RRMs).	Subunit of cytoplasmic cAMP-dependent protein kinase, which contains redundant catalytic subunits Tpk1p, Tpk2p, and Tpk3p and regulatory subunit Bcy1p; promotes vegetative growth in response to nutrients; inhibits filamentous growth.	PTLHLsLTRLS
gi|238491914	S826	CK2 group	0.5138	0.975	17.7132	YER070W	YIL035C	RNR1	PKC1	Transcriptional repressor of PHR1, which is a photolyase induced by DNA damage; binds to AG(4) (C(4)T) sequence upstream of PHR1; Rph1p phosphorylation during DNA damage is under control of the MEC1-RAD53 pathway.	Protein serine/threonine kinase essential for cell wall remodeling during growth; localized to sites of polarized growth and the mother-daughter bud neck; homolog of the alpha, beta, and gamma isoforms of mammalian protein kinase C (PKC).	PKQWYsISQED
gi|238491914	S826	CK2 group	0.5138	0.976	17.7314	YER070W	YOR061W	RNR1	CKA1	Ribonucleotide-diphosphate reductase (RNR), large subunit; the RNR complex catalyzes the rate-limiting step in dNTP synthesis and is regulated by DNA replication and DNA damage checkpoint pathways via localization of the small subunits.	Alpha catalytic subunit of casein kinase 2, a Ser/Thr protein kinase with roles in cell growth and proliferation; the holoenzyme also contains CKA2, CKB1 and CKB2, the many substrates include transcription factors and all RNA polymerases.	DDQKTsEEREN
gi|238491914	S790	CDK2 CDK3 group	0.3704	0.981	12.848	YER070W	YPL031C	RNR1	CKA2	Ribonucleotide-diphosphate reductase (RNR), large subunit; the RNR complex catalyzes the rate-limiting step in dNTP synthesis and is regulated by DNA replication and DNA damage checkpoint pathways via localization of the small subunits.	Alpha' catalytic subunit of casein kinase 2, a Ser/Thr protein kinase with roles in cell growth and proliferation; the holoenzyme also contains CKA1, CKB1 and CKB2, the many substrates include transcription factors and all RNA polymerases.	DDQKTsEEREN
gi|238491914	S790	CDK2 CDK3 group	0.3704	0.987	12.9266	YER070W	YBR160W	RNR1	PHO85	Ribonucleotide-diphosphate reductase (RNR), large subunit; the RNR complex catalyzes the rate-limiting step in dNTP synthesis and is regulated by DNA replication and DNA damage checkpoint pathways via localization of the small subunits.	Cyclin-dependent kinase, with ten cyclin partners; involved in environmental stress response; in phosphate-rich conditions, Pho85p-Pho80p complex phosphorylates Pho4p which in turn represses PHO5.	SAVPRsPTSET
gi|238491802	S63	CK2 group	0.635	0.915	20.5427	YJL050W	YIL035C	MTR4	CDC28	Ubiquitin-specific protease present in the nucleus and cytoplasm that cleaves ubiquitin from ubiquitinated proteins.	Catalytic subunit of the main cell cycle cyclin-dependent kinase (CDK); alternately associates with G1 cyclins (CLNs) and G2/M cyclins (CLBs) which direct the CDK to specific substrates.	ASLADsPGGHG
gi|238491802	S63	CK2 group	0.635	0.916	20.5651	YJL050W	YOR061W	MTR4	CKA1	Dead-box family ATP dependent helicase required for mRNA export from the nucleus; co-factor of the exosome complex, required for 3' end formation of 5.8S rRNA.	Alpha catalytic subunit of casein kinase 2, a Ser/Thr protein kinase with roles in cell growth and proliferation; the holoenzyme also contains CKA2, CKB1 and CKB2, the many substrates include transcription factors and all RNA polymerases.	PVEETsEPEEG
gi|238491762	S39	CDK2 CDK3 group	0.3826	0.976	13.2007	YDL190C	YPL031C	UFD2	PKC1	NAD(+)-dependent glutamate dehydrogenase, degrades glutamate to ammonia and alpha-ketoglutarate; expression sensitive to nitrogen catabolite repression and intracellular ammonia levels.	Protein serine/threonine kinase essential for cell wall remodeling during growth; localized to sites of polarized growth and the mother-daughter bud neck; homolog of the alpha, beta, and gamma isoforms of mammalian protein kinase C (PKC).	FLPTLsYLRLQ
gi|238491762	S39	CDK2 CDK3 group	0.3826	0.981	13.2683	YDL190C	YBR160W	UFD2	PHO85	Ubiquitin chain assembly factor (E4) that cooperates with a ubiquitin-activating enzyme (E1), a ubiquitin-conjugating enzyme (E2), and a ubiquitin protein ligase (E3) to conjugate ubiquitin to substrates; also functions as an E3.	Cyclin-dependent kinase, with ten cyclin partners; involved in environmental stress response; in phosphate-rich conditions, Pho85p-Pho80p complex phosphorylates Pho4p which in turn represses PHO5.	SSRPQsPSTPA
gi|238491762	S35	GSK3 group	0.1395	0.985	4.8592	YDL190C	YMR139W	UFD2	CDC28	Ubiquitin chain assembly factor (E4) that cooperates with a ubiquitin-activating enzyme (E1), a ubiquitin-conjugating enzyme (E2), and a ubiquitin protein ligase (E3) to conjugate ubiquitin to substrates; also functions as an E3.	Catalytic subunit of the main cell cycle cyclin-dependent kinase (CDK); alternately associates with G1 cyclins (CLNs) and G2/M cyclins (CLBs) which direct the CDK to specific substrates.	SSRPQsPSTPA
gi|238491536	S134	CK2 group	0.6469	0.977	22.3449	YDR097C	YIL035C	MSH6	CKA2	14-3-3 protein, minor isoform; binds proteins and DNA, involved in regulation of many processes including exocytosis and vesicle transport, Ras/MAPK signaling during pseudohyphal development, rapamycin-sensitive signaling, and others.	Alpha' catalytic subunit of casein kinase 2, a Ser/Thr protein kinase with roles in cell growth and proliferation; the holoenzyme also contains CKA1, CKB1 and CKB2, the many substrates include transcription factors and all RNA polymerases.	ELDTLsEESYK
gi|238491536	S134	CK2 group	0.6469	0.978	22.3678	YDR097C	YOR061W	MSH6	CKA1	Protein required for mismatch repair in mitosis and meiosis, forms a complex with Msh2p to repair both single-base & insertion-deletion mispairs; potentially phosphorylated by Cdc28p.	Alpha catalytic subunit of casein kinase 2, a Ser/Thr protein kinase with roles in cell growth and proliferation; the holoenzyme also contains CKA2, CKB1 and CKB2, the many substrates include transcription factors and all RNA polymerases.	YFESDsEGEDD
gi|238491536	S132	CK2 group	0.6363	0.977	21.9785	YDR097C	YIL035C	MSH6	CKA2	Protein required for mismatch repair in mitosis and meiosis, forms a complex with Msh2p to repair both single-base & insertion-deletion mispairs; potentially phosphorylated by Cdc28p.	Alpha' catalytic subunit of casein kinase 2, a Ser/Thr protein kinase with roles in cell growth and proliferation; the holoenzyme also contains CKA1, CKB1 and CKB2, the many substrates include transcription factors and all RNA polymerases.	YFESDsEGEDD
gi|238491536	S132	CK2 group	0.6363	0.978	22.001	YDR097C	YOR061W	MSH6	CKA1	Protein required for mismatch repair in mitosis and meiosis, forms a complex with Msh2p to repair both single-base & insertion-deletion mispairs; potentially phosphorylated by Cdc28p.	Alpha catalytic subunit of casein kinase 2, a Ser/Thr protein kinase with roles in cell growth and proliferation; the holoenzyme also contains CKA2, CKB1 and CKB2, the many substrates include transcription factors and all RNA polymerases.	VNYFEsDSEGE
gi|238491506	T1130	CK2 group	0.6449	0.989	22.5516	YIL075C	YIL035C	RPN2	PKC1	Minor isoform of tropomyosin, binds to and stabilizes actin cables and filaments, which direct polarized cell growth and the distribution of several organelles; appears to have distinct and also overlapping functions with Tpm1p.	Protein serine/threonine kinase essential for cell wall remodeling during growth; localized to sites of polarized growth and the mother-daughter bud neck; homolog of the alpha, beta, and gamma isoforms of mammalian protein kinase C (PKC).	LEVSIsNV---
gi|238491506	T1130	CK2 group	0.6449	0.99	22.5744	YIL075C	YOR061W	RPN2	CKA1	Subunit of the 26S proteasome, substrate of the N-acetyltransferase Nat1p.	Alpha catalytic subunit of casein kinase 2, a Ser/Thr protein kinase with roles in cell growth and proliferation; the holoenzyme also contains CKA2, CKB1 and CKB2, the many substrates include transcription factors and all RNA polymerases.	EFEYEtDGDED
gi|238491506	S183	CK2 group	0.3707	0.989	12.9605	YIL075C	YIL035C	RPN2	CKA2	Subunit of the 26S proteasome, substrate of the N-acetyltransferase Nat1p.	Alpha' catalytic subunit of casein kinase 2, a Ser/Thr protein kinase with roles in cell growth and proliferation; the holoenzyme also contains CKA1, CKB1 and CKB2, the many substrates include transcription factors and all RNA polymerases.	EFEYEtDGDED
gi|238491506	S183	CK2 group	0.3707	0.99	12.9736	YIL075C	YOR061W	RPN2	CKA1	Subunit of the 26S proteasome, substrate of the N-acetyltransferase Nat1p.	Alpha catalytic subunit of casein kinase 2, a Ser/Thr protein kinase with roles in cell growth and proliferation; the holoenzyme also contains CKA2, CKB1 and CKB2, the many substrates include transcription factors and all RNA polymerases.	GGDDAsVNQDE
gi|238491506	S148	p38 group	0.3447	0.972	8.3755	YIL075C	YLR113W	RPN2	CKA2	Subunit of the 26S proteasome, substrate of the N-acetyltransferase Nat1p.	Alpha' catalytic subunit of casein kinase 2, a Ser/Thr protein kinase with roles in cell growth and proliferation; the holoenzyme also contains CKA1, CKB1 and CKB2, the many substrates include transcription factors and all RNA polymerases.	GGDDAsVNQDE
gi|238491506	S148	CDK2 CDK3 group	0.2565	0.981	8.8969	YIL075C	YPL031C	RPN2	HOG1	Subunit of the 26S proteasome, substrate of the N-acetyltransferase Nat1p.	Mitogen-activated protein kinase involved in osmoregulation via three independent osmosensors; mediates the recruitment and activation of RNA Pol II at Hot1p-dependent promoters; localization regulated by Ptp2p and Ptp3p.	SASLTsPITPF
gi|238491506	S148	CDK2 CDK3 group	0.2565	0.986	8.9423	YIL075C	YBR160W	RPN2	PHO85	Subunit of the 26S proteasome, substrate of the N-acetyltransferase Nat1p.	Cyclin-dependent kinase, with ten cyclin partners; involved in environmental stress response; in phosphate-rich conditions, Pho85p-Pho80p complex phosphorylates Pho4p which in turn represses PHO5.	SASLTsPITPF
gi|238491102	S24	CDK2 CDK3 group	0.3304	0.983	11.4844	YNL312W	YPL031C	RFA2	CKA2	Protein component of the small (40S) ribosomal subunit, nearly identical to Rps7Bp; interacts with Kti11p; deletion causes hypersensitivity to zymocin; has similarity to rat S7 and Xenopus S8 ribosomal proteins.	Alpha' catalytic subunit of casein kinase 2, a Ser/Thr protein kinase with roles in cell growth and proliferation; the holoenzyme also contains CKA1, CKB1 and CKB2, the many substrates include transcription factors and all RNA polymerases.	EFPQSsASDF-
gi|238491102	S24	CDK2 CDK3 group	0.3304	0.989	11.5545	YNL312W	YBR160W	RFA2	PHO85	Subunit of heterotrimeric Replication Factor A (RF-A), which is a highly conserved single-stranded DNA binding protein involved in DNA replication, repair, and recombination.	Cyclin-dependent kinase, with ten cyclin partners; involved in environmental stress response; in phosphate-rich conditions, Pho85p-Pho80p complex phosphorylates Pho4p which in turn represses PHO5.	PGETNsPAAGK
gi|238490976	S1274	PKC group	0.2309	0.853	3.2827	YER061C	YBL105C	CEM1	CDC28	Ribonucleotide-diphosphate reductase (RNR), large subunit; the RNR complex catalyzes the rate-limiting step in dNTP synthesis and is regulated by DNA replication and DNA damage checkpoint pathways via localization of the small subunits.	Catalytic subunit of the main cell cycle cyclin-dependent kinase (CDK); alternately associates with G1 cyclins (CLNs) and G2/M cyclins (CLBs) which direct the CDK to specific substrates.	SAVPRsPTSET
gi|238490946	S325	CK2 group	0.6473	0.919	21.0311	YPL207W	YIL035C	YPL207W	SNF1	Mitochondrial protein that participates in respiration, induced by diauxic shift; homologous to E. coli PrpD, may take part in the conversion of 2-methylcitrate to 2-methylisocitrate.	AMP-activated serine/threonine protein kinase found in a complex containing Snf4p and members of the Sip1p/Sip2p/Gal83p family; required for transcription of glucose-repressed genes, thermotolerance, sporulation, and peroxisome biogenesis.	AASSFsSLNAL
gi|238490946	S325	CK2 group	0.6473	0.92	21.054	YPL207W	YOR061W	YPL207W	CKA1	Hypothetical protein.	Alpha catalytic subunit of casein kinase 2, a Ser/Thr protein kinase with roles in cell growth and proliferation; the holoenzyme also contains CKA2, CKB1 and CKB2, the many substrates include transcription factors and all RNA polymerases.	GDPLEsDEEDL
gi|238490756	S672	CDK2 CDK3 group	0.3767	0.985	13.1187	YBL007C	YBR160W	SLA1	CKA2	Cytoskeletal protein binding protein required for assembly of the cortical actin cytoskeleton; contains 3 SH3 domains; interacts with proteins regulating actin dynamics and with proteins required for endocytosis.	Alpha' catalytic subunit of casein kinase 2, a Ser/Thr protein kinase with roles in cell growth and proliferation; the holoenzyme also contains CKA1, CKB1 and CKB2, the many substrates include transcription factors and all RNA polymerases.	GEEVIsNGEDG
gi|238490756	S672	CDK2 CDK3 group	0.3767	0.988	13.1587	YBL007C	YPL031C	SLA1	CDC28	Cytoskeletal protein binding protein required for assembly of the cortical actin cytoskeleton; contains 3 SH3 domains; interacts with proteins regulating actin dynamics and with proteins required for endocytosis.	Catalytic subunit of the main cell cycle cyclin-dependent kinase (CDK); alternately associates with G1 cyclins (CLNs) and G2/M cyclins (CLBs) which direct the CDK to specific substrates.	VESPRsPGLPP
gi|238490756	S664	p38 group	0.329	0.973	8.0019	YBL007C	YLR113W	SLA1	PHO85	Cytoskeletal protein binding protein required for assembly of the cortical actin cytoskeleton; contains 3 SH3 domains; interacts with proteins regulating actin dynamics and with proteins required for endocytosis.	Cyclin-dependent kinase, with ten cyclin partners; involved in environmental stress response; in phosphate-rich conditions, Pho85p-Pho80p complex phosphorylates Pho4p which in turn represses PHO5.	VESPRsPGLPP
gi|238490756	S664	CDK2 CDK3 group	0.2546	0.985	8.8677	YBL007C	YBR160W	SLA1	HOG1	Cytoskeletal protein binding protein required for assembly of the cortical actin cytoskeleton; contains 3 SH3 domains; interacts with proteins regulating actin dynamics and with proteins required for endocytosis.	Mitogen-activated protein kinase involved in osmoregulation via three independent osmosensors; mediates the recruitment and activation of RNA Pol II at Hot1p-dependent promoters; localization regulated by Ptp2p and Ptp3p.	PSQQIsPRVES
gi|238490756	S664	CDK2 CDK3 group	0.2546	0.988	8.8947	YBL007C	YPL031C	SLA1	CDC28	Cytoskeletal protein binding protein required for assembly of the cortical actin cytoskeleton; contains 3 SH3 domains; interacts with proteins regulating actin dynamics and with proteins required for endocytosis.	Catalytic subunit of the main cell cycle cyclin-dependent kinase (CDK); alternately associates with G1 cyclins (CLNs) and G2/M cyclins (CLBs) which direct the CDK to specific substrates.	PSQQIsPRVES
gi|238490756	S648	CDK2 CDK3 group	0.3405	0.985	11.8573	YBL007C	YBR160W	SLA1	PHO85	Cytoskeletal protein binding protein required for assembly of the cortical actin cytoskeleton; contains 3 SH3 domains; interacts with proteins regulating actin dynamics and with proteins required for endocytosis.	Cyclin-dependent kinase, with ten cyclin partners; involved in environmental stress response; in phosphate-rich conditions, Pho85p-Pho80p complex phosphorylates Pho4p which in turn represses PHO5.	PSQQIsPRVES
gi|238490756	S648	CDK2 CDK3 group	0.3405	0.988	11.8934	YBL007C	YPL031C	SLA1	CDC28	Cytoskeletal protein binding protein required for assembly of the cortical actin cytoskeleton; contains 3 SH3 domains; interacts with proteins regulating actin dynamics and with proteins required for endocytosis.	Catalytic subunit of the main cell cycle cyclin-dependent kinase (CDK); alternately associates with G1 cyclins (CLNs) and G2/M cyclins (CLBs) which direct the CDK to specific substrates.	YQREPsPPPPA
gi|238490756	S1084	CK2 group	0.6184	0.986	21.5574	YBL007C	YIL035C	SLA1	KIC1	UBX (ubiquitin regulatory X) domain-containing protein that regulates Glc7p phosphatase activity and interacts with Cdc48p; interacts with ubiquitylated proteins in vivo and is required for degradation of a ubiquitylated model substrate.	Protein kinase of the PAK/Ste20 kinase family, required for cell integrity possibly through regulating 1,6-beta-glucan levels in the wall; physically interacts with Cdc31p (centrin), which is a component of the spindle pole body.	KKKFAtLGDFS
gi|238490756	S1084	CK2 group	0.6184	0.987	21.5793	YBL007C	YOR061W	SLA1	CKA1	Cytoskeletal protein binding protein required for assembly of the cortical actin cytoskeleton; contains 3 SH3 domains; interacts with proteins regulating actin dynamics and with proteins required for endocytosis.	Alpha catalytic subunit of casein kinase 2, a Ser/Thr protein kinase with roles in cell growth and proliferation; the holoenzyme also contains CKA2, CKB1 and CKB2, the many substrates include transcription factors and all RNA polymerases.	GEEVIsNGEDG
gi|238490478	T1397	CDK2 CDK3 group	0.3813	0.788	10.622	YJL197W	YPL031C	UBP12	SNF1	Fumarate reductase, catalyzes the reduction of fumarate to succinate, required for the reoxidation of intracellular NADH under anaerobic conditions; mutations cause osmotic sensitivity.	AMP-activated serine/threonine protein kinase found in a complex containing Snf4p and members of the Sip1p/Sip2p/Gal83p family; required for transcription of glucose-repressed genes, thermotolerance, sporulation, and peroxisome biogenesis.	NRLGGsSLLEC
gi|238490478	T1397	CDK2 CDK3 group	0.3813	0.793	10.6894	YJL197W	YBR160W	UBP12	PHO85	Ubiquitin-specific protease present in the nucleus and cytoplasm that cleaves ubiquitin from ubiquitinated proteins.	Cyclin-dependent kinase, with ten cyclin partners; involved in environmental stress response; in phosphate-rich conditions, Pho85p-Pho80p complex phosphorylates Pho4p which in turn represses PHO5.	TPMEEtPIQDI
gi|238490478	S1381	CDK2 CDK3 group	0.3173	0.788	8.8408	YJL197W	YPL031C	UBP12	CDC28	Ubiquitin-specific protease present in the nucleus and cytoplasm that cleaves ubiquitin from ubiquitinated proteins.	Catalytic subunit of the main cell cycle cyclin-dependent kinase (CDK); alternately associates with G1 cyclins (CLNs) and G2/M cyclins (CLBs) which direct the CDK to specific substrates.	TPMEEtPIQDI
gi|238490478	S1381	CDK2 CDK3 group	0.3173	0.793	8.8969	YJL197W	YBR160W	UBP12	PHO85	Ubiquitin-specific protease present in the nucleus and cytoplasm that cleaves ubiquitin from ubiquitinated proteins.	Cyclin-dependent kinase, with ten cyclin partners; involved in environmental stress response; in phosphate-rich conditions, Pho85p-Pho80p complex phosphorylates Pho4p which in turn represses PHO5.	ASLADsPGGHG
gi|238490358	T177	YSK group	0.1955	0.779	4.3956	YDR402C	YHR102W	DIT2	PKC1	Mitochondrial beta-keto-acyl synthase with possible role in fatty acid synthesis; required for mitochondrial respiration.	Protein serine/threonine kinase essential for cell wall remodeling during growth; localized to sites of polarized growth and the mother-daughter bud neck; homolog of the alpha, beta, and gamma isoforms of mammalian protein kinase C (PKC).	LKDKRsRTGYE
gi|238490358	T171	AMPK group	0.0726	0.817	2.0975	YDR402C	YDR477W	DIT2	KIC1	N-formyltyrosine oxidase, sporulation-specific microsomal enzyme required for spore wall maturation, involved in the production of a soluble LL-dityrosine-containing precursor of the spore wall, homologous to cytochrome P-450s.	Protein kinase of the PAK/Ste20 kinase family, required for cell integrity possibly through regulating 1,6-beta-glucan levels in the wall; physically interacts with Cdc31p (centrin), which is a component of the spindle pole body.	EEKKQtQTRRR
gi|238490346	S485	CK2 group	0.6078	0.945	20.308	YLR429W	YIL035C	CRN1	TPK1	Phosphomevalonate kinase, an essential cytosolic enzyme that acts in the biosynthesis of isoprenoids and sterols, including ergosterol, from mevalonate.	Subunit of cytoplasmic cAMP-dependent protein kinase, which contains redundant catalytic subunits Tpk1p, Tpk2p, and Tpk3p and regulatory subunit Bcy1p; promotes vegetative growth in response to nutrients; inhibits filamentous growth.	HRRGAsFSSVK
gi|238490346	S485	CK2 group	0.6078	0.946	20.3295	YLR429W	YOR061W	CRN1	CKA1	Coronin, cortical actin cytoskeletal component that associates with the Arp2p/Arp3p complex to regulate its activity.	Alpha catalytic subunit of casein kinase 2, a Ser/Thr protein kinase with roles in cell growth and proliferation; the holoenzyme also contains CKA2, CKB1 and CKB2, the many substrates include transcription factors and all RNA polymerases.	AVEESsFDEAP
gi|238490073	S449	CK2 group	0.6456	0.968	22.0964	YKL089W	YIL035C	YKL089W	SCH9	Serine/threonine protein kinase required for receptor-mediated endocytosis; involved in sphingolipid-mediated and cell integrity signaling pathways; localized to the bud neck, cytosol and plasma membrane; homolog of mammalian kinase SGK.	Protein kinase that regulates signal transduction activity and G1 progression, controls cAPK activity, required for nitrogen activation of the FGM pathway, involved in life span regulation, homologous to mammalian Akt/PKB.	EDRTNtFCGTP
gi|238490073	S449	CK2 group	0.6456	0.969	22.1192	YKL089W	YOR061W	YKL089W	CKA1	Kinetochore protein with homology to human CENP-C, required for structural integrity of the spindle during anaphase spindle elongation, interacts with histones H2A, H2B, and H4, phosphorylated by Ipl1p.	Alpha catalytic subunit of casein kinase 2, a Ser/Thr protein kinase with roles in cell growth and proliferation; the holoenzyme also contains CKA2, CKB1 and CKB2, the many substrates include transcription factors and all RNA polymerases.	RVDNDsEDDED
gi|238490041	S626	PKC group	0.2216	0.984	3.6344	YLL024C	YBL105C	SSA2	CKA2	Conserved ribosomal protein P0 similar to rat P0, human P0, and E. coli L10e; shown to be phosphorylated on serine 302.	Alpha' catalytic subunit of casein kinase 2, a Ser/Thr protein kinase with roles in cell growth and proliferation; the holoenzyme also contains CKA1, CKB1 and CKB2, the many substrates include transcription factors and all RNA polymerases.	EEEEEsDDDMG
gi|238489999	S175	CK2 group	0.1742	0.866	5.3339	YMR234W	YIL035C	RNH1	CDC28	Poly(A)+ RNA-binding protein, abundant mRNP-component protein hypothesized to bind a pool of non-translatable mRNAs; not reported to associate with polyribosomes.	Catalytic subunit of the main cell cycle cyclin-dependent kinase (CDK); alternately associates with G1 cyclins (CLNs) and G2/M cyclins (CLBs) which direct the CDK to specific substrates.	GQQGNsPFNNS
gi|238489999	S175	CK2 group	0.1742	0.867	5.34	YMR234W	YOR061W	RNH1	CKA1	Ribonuclease H1, removes RNA primers during Okazaki fragment synthesis; degrades RNA attached to the 5'-end of a DNA strand.	Alpha catalytic subunit of casein kinase 2, a Ser/Thr protein kinase with roles in cell growth and proliferation; the holoenzyme also contains CKA2, CKB1 and CKB2, the many substrates include transcription factors and all RNA polymerases.	APGILsDVPKD
gi|238489911	S131	GSK3 group	0.0524	0.914	1.6938	YGR118W	YMR139W		CKA2	Plasma membrane transporter of the ATP-binding cassette (ABC) family, mediates export of many different organic anions including oligomycin.	Alpha' catalytic subunit of casein kinase 2, a Ser/Thr protein kinase with roles in cell growth and proliferation; the holoenzyme also contains CKA1, CKB1 and CKB2, the many substrates include transcription factors and all RNA polymerases.	SFSFKtDDKPT
gi|238489911	S131	PKC group	0.1164	0.91	1.7658	YGR118W	YBL105C		RIM11	Ribosomal protein 28 (rp28) of the small (40S) ribosomal subunit, required for translational accuracy; nearly identical to Rps23Bp and similar to E. coli S12 and rat S23 ribosomal proteins; deletion of both RPS23A and RPS23B is lethal.	Protein kinase required for signal transduction during entry into meiosis; promotes the formation of the Ime1p-Ume6p complex by phosphorylating Ime1p and Ume6p; shares similarity with mammalian glycogen synthase kinase 3-beta.	KVSGVsLLALW
gi|238489911	S131	AMPK group	0.0743	0.912	2.3945	YGR118W	YDR477W		PKC1	Ribosomal protein 28 (rp28) of the small (40S) ribosomal subunit, required for translational accuracy; nearly identical to Rps23Bp and similar to E. coli S12 and rat S23 ribosomal proteins; deletion of both RPS23A and RPS23B is lethal.	Protein serine/threonine kinase essential for cell wall remodeling during growth; localized to sites of polarized growth and the mother-daughter bud neck; homolog of the alpha, beta, and gamma isoforms of mammalian protein kinase C (PKC).	KVSGVsLLALW
gi|238489911	S128	PKA group	0.0634	0.912	1.6696	YGR118W	YPL203W		TPK3	Ribosomal protein 28 (rp28) of the small (40S) ribosomal subunit, required for translational accuracy; nearly identical to Rps23Bp and similar to E. coli S12 and rat S23 ribosomal proteins; deletion of both RPS23A and RPS23B is lethal.	Subunit of cytoplasmic cAMP-dependent protein kinase, which contains redundant catalytic subunits Tpk1p, Tpk2p, and Tpk3p and regulatory subunit Bcy1p; promotes vegetative growth in response to nutrients; inhibits filamentous growth.	KVVKVsGVSLL
gi|238489911	S128	PKA group	0.0634	0.912	1.6696	YGR118W	YKL166C		SNF1	Ribosomal protein 28 (rp28) of the small (40S) ribosomal subunit, required for translational accuracy; nearly identical to Rps23Bp and similar to E. coli S12 and rat S23 ribosomal proteins; deletion of both RPS23A and RPS23B is lethal.	AMP-activated serine/threonine protein kinase found in a complex containing Snf4p and members of the Sip1p/Sip2p/Gal83p family; required for transcription of glucose-repressed genes, thermotolerance, sporulation, and peroxisome biogenesis.	KVSGVsLLALW
gi|238489911	S128	PKA group	0.0634	0.913	1.6714	YGR118W	YJL164C		TPK2	Ribosomal protein 28 (rp28) of the small (40S) ribosomal subunit, required for translational accuracy; nearly identical to Rps23Bp and similar to E. coli S12 and rat S23 ribosomal proteins; deletion of both RPS23A and RPS23B is lethal.	Subunit of cytoplasmic cAMP-dependent protein kinase, which contains redundant catalytic subunits Tpk1p, Tpk2p, and Tpk3p and regulatory subunit Bcy1p; promotes vegetative growth in response to nutrients; activates filamentous growth.	KVVKVsGVSLL
gi|238489911	S128	AMPK group	0.0702	0.912	2.2633	YGR118W	YDR477W		TPK1	Ribosomal protein 28 (rp28) of the small (40S) ribosomal subunit, required for translational accuracy; nearly identical to Rps23Bp and similar to E. coli S12 and rat S23 ribosomal proteins; deletion of both RPS23A and RPS23B is lethal.	Subunit of cytoplasmic cAMP-dependent protein kinase, which contains redundant catalytic subunits Tpk1p, Tpk2p, and Tpk3p and regulatory subunit Bcy1p; promotes vegetative growth in response to nutrients; inhibits filamentous growth.	KVVKVsGVSLL
gi|238489771	S611	p38 group	0.2876	0.899	6.4631	YOL100W	YLR113W	PKH2	HOG1	Protein involved in positive regulation of both 1,3-beta-glucan synthesis and the Pkc1p-MAPK pathway, potential Cdc28p substrate; multicopy suppressor of temperature-sensitive mutations in CDC24 and CDC42, and of mutations in BEM4.	Mitogen-activated protein kinase involved in osmoregulation via three independent osmosensors; mediates the recruitment and activation of RNA Pol II at Hot1p-dependent promoters; localization regulated by Ptp2p and Ptp3p.	FVPEDsPVSDT
gi|238489771	S611	CDK2 CDK3 group	0.2517	0.907	8.0699	YOL100W	YPL031C	PKH2	HOG1	Serine/threonine protein kinase involved in sphingolipid-mediated signaling pathway that controls endocytosis; activates Ypk1p and Ykr2p, components of signaling cascade required for maintenance of cell wall integrity; redundant with Pkh1p.	Mitogen-activated protein kinase involved in osmoregulation via three independent osmosensors; mediates the recruitment and activation of RNA Pol II at Hot1p-dependent promoters; localization regulated by Ptp2p and Ptp3p.	LDIEWsPVLTK
gi|238489771	S611	CDK2 CDK3 group	0.2517	0.912	8.1144	YOL100W	YBR160W	PKH2	PHO85	Serine/threonine protein kinase involved in sphingolipid-mediated signaling pathway that controls endocytosis; activates Ypk1p and Ykr2p, components of signaling cascade required for maintenance of cell wall integrity; redundant with Pkh1p.	Cyclin-dependent kinase, with ten cyclin partners; involved in environmental stress response; in phosphate-rich conditions, Pho85p-Pho80p complex phosphorylates Pho4p which in turn represses PHO5.	LDIEWsPVLTK
gi|238489771	S138	PAKA group	0.1859	0.892	4.7871	YOL100W	YOL113W	PKH2	CDC28	Serine/threonine protein kinase involved in sphingolipid-mediated signaling pathway that controls endocytosis; activates Ypk1p and Ykr2p, components of signaling cascade required for maintenance of cell wall integrity; redundant with Pkh1p.	Catalytic subunit of the main cell cycle cyclin-dependent kinase (CDK); alternately associates with G1 cyclins (CLNs) and G2/M cyclins (CLBs) which direct the CDK to specific substrates.	LDIEWsPVLTK
gi|238489771	S138	PAKA group	0.1859	0.91	4.8837	YOL100W	YNL298W	PKH2	STE20	Serine/threonine protein kinase involved in sphingolipid-mediated signaling pathway that controls endocytosis; activates Ypk1p and Ykr2p, components of signaling cascade required for maintenance of cell wall integrity; redundant with Pkh1p.	Signal transducing kinase of the PAK (p21-activated kinase) family, involved in pheromone response and pseudohyphal/invasive growth pathways, activated by Cdc42p; binds Ste4p at a GBB motif present in noncatalytic domains of PAK kinases.	SSRPLsGLYAY
gi|238489771	S138	PAKA group	0.1859	0.91	4.8837	YOL100W	YHL007C	PKH2	SKM1	Serine/threonine protein kinase involved in sphingolipid-mediated signaling pathway that controls endocytosis; activates Ypk1p and Ykr2p, components of signaling cascade required for maintenance of cell wall integrity; redundant with Pkh1p.	Member of the PAK family of serine/threonine protein kinases with similarity to Ste20p and Cla4p; proposed to be a downstream effector of Cdc42p during polarized growth.	SSRPLsGLYAY
gi|238489771	S130	AMPK group	0.0743	0.909	2.3866	YOL100W	YDR477W	PKH2	CLA4	Serine/threonine protein kinase involved in sphingolipid-mediated signaling pathway that controls endocytosis; activates Ypk1p and Ykr2p, components of signaling cascade required for maintenance of cell wall integrity; redundant with Pkh1p.	Cdc42p activated signal transducing kinase of the PAK (p21-activated kinase) family, involved in septin ring assembly and cytokinesis; directly phosphorylates septins Cdc3p and Cdc10p; other yeast PAK family members are Ste20p and Skm1p.	SSRPLsGLYAY
gi|238489771	S130	GSK3 group	0.0864	0.918	2.8033	YOL100W	YMR139W	PKH2	SNF1	Serine/threonine protein kinase involved in sphingolipid-mediated signaling pathway that controls endocytosis; activates Ypk1p and Ykr2p, components of signaling cascade required for maintenance of cell wall integrity; redundant with Pkh1p.	AMP-activated serine/threonine protein kinase found in a complex containing Snf4p and members of the Sip1p/Sip2p/Gal83p family; required for transcription of glucose-repressed genes, thermotolerance, sporulation, and peroxisome biogenesis.	SQQNRsLGSSR
gi|238489539	S444	CK1 group	0.1136	0.871	1.8703	YGR170W	YNL154C	PSD2	PHO85	Phosphoserine phosphatase of the phosphoglycerate pathway, involved in serine and glycine biosynthesis, expression is regulated by the available nitrogen source.	Cyclin-dependent kinase, with ten cyclin partners; involved in environmental stress response; in phosphate-rich conditions, Pho85p-Pho80p complex phosphorylates Pho4p which in turn represses PHO5.	GVKLPsPTVPV
gi|238489539	S444	CK1 group	0.1136	0.872	1.8724	YGR170W	YHR135C	PSD2	YCK2	Phosphatidylserine decarboxylase of the Golgi and vacuolar membranes, converts phosphatidylserine to phosphatidylethanolamine.	Palmitoylated, plasma membrane-bound casein kinase I isoform; shares redundant functions with Yck1p in morphogenesis, proper septin assembly, endocytic trafficking; provides an essential function overlapping with that of Yck1p.	VQNEGsVIAPL
gi|238489539	S444	CK1 group	0.1136	0.888	1.9068	YGR170W	YPL204W	PSD2	YCK1	Phosphatidylserine decarboxylase of the Golgi and vacuolar membranes, converts phosphatidylserine to phosphatidylethanolamine.	Palmitoylated, plasma membrane-bound casein kinase I isoform; shares redundant functions with Yck2p in morphogenesis, proper septin assembly, endocytic trafficking; provides an essential function overlapping with that of Yck2p.	VQNEGsVIAPL
gi|238489539	S438	MAPK3 MAPK1 MAPK7 NLK group	0.0772	0.916	1.7677	YGR170W	YGR040W	PSD2	SLT2	Phosphatidylserine decarboxylase of the Golgi and vacuolar membranes, converts phosphatidylserine to phosphatidylethanolamine.	Serine/threonine MAP kinase involved in regulating the maintenance of cell wall integrity and progression through the cell cycle; regulated by the PKC1-mediated signaling pathway.	STTPTsVQNEG
gi|238489539	S438	MAPK3 MAPK1 MAPK7 NLK group	0.0772	0.916	1.7677	YGR170W	YHR030C	PSD2	HRR25	Phosphatidylserine decarboxylase of the Golgi and vacuolar membranes, converts phosphatidylserine to phosphatidylethanolamine.	Protein kinase involved in regulating diverse events including vesicular trafficking, gene expression, DNA repair, and chromosome segregation; binds the CTD of RNA pol II; homolog of mammalian casein kinase 1delta (CK1delta).	VQNEGsVIAPL
gi|238489539	S438	MAPK3 MAPK1 MAPK7 NLK group	0.0772	0.918	1.7716	YGR170W	YBL016W	PSD2	KSS1	Phosphatidylserine decarboxylase of the Golgi and vacuolar membranes, converts phosphatidylserine to phosphatidylethanolamine.	Mitogen-activated protein kinase (MAPK) involved in signal transduction pathways that control filamentous growth and pheromone response.	STTPTsVQNEG
gi|238489539	S438	CK1 group	0.1178	0.871	1.9395	YGR170W	YNL154C	PSD2	FUS3	Phosphatidylserine decarboxylase of the Golgi and vacuolar membranes, converts phosphatidylserine to phosphatidylethanolamine.	Mitogen-activated protein kinase involved in mating pheromone response; activated by phoshporylation by Ste7p; provides specificity during the mating vs. filamentous growth response by phosphorylating transcriptional and cytoplasmic targets.	STTPTsVQNEG
gi|238489539	S438	CK1 group	0.1178	0.872	1.9417	YGR170W	YHR135C	PSD2	YCK2	Phosphatidylserine decarboxylase of the Golgi and vacuolar membranes, converts phosphatidylserine to phosphatidylethanolamine.	Palmitoylated, plasma membrane-bound casein kinase I isoform; shares redundant functions with Yck1p in morphogenesis, proper septin assembly, endocytic trafficking; provides an essential function overlapping with that of Yck1p.	STTPTsVQNEG
gi|238489539	S438	CK1 group	0.1178	0.888	1.9773	YGR170W	YPL204W	PSD2	YCK1	Phosphatidylserine decarboxylase of the Golgi and vacuolar membranes, converts phosphatidylserine to phosphatidylethanolamine.	Palmitoylated, plasma membrane-bound casein kinase I isoform; shares redundant functions with Yck2p in morphogenesis, proper septin assembly, endocytic trafficking; provides an essential function overlapping with that of Yck2p.	STTPTsVQNEG
gi|238489539	S414	GSK3 group	0.1739	0.92	5.6557	YGR170W	YMR139W	PSD2	HRR25	Phosphatidylserine decarboxylase of the Golgi and vacuolar membranes, converts phosphatidylserine to phosphatidylethanolamine.	Protein kinase involved in regulating diverse events including vesicular trafficking, gene expression, DNA repair, and chromosome segregation; binds the CTD of RNA pol II; homolog of mammalian casein kinase 1delta (CK1delta).	STTPTsVQNEG
gi|238489539	S356	PKC group	0.1236	0.916	1.8868	YGR170W	YBL105C	PSD2	RIM11	Phosphatidylserine decarboxylase of the Golgi and vacuolar membranes, converts phosphatidylserine to phosphatidylethanolamine.	Protein kinase required for signal transduction during entry into meiosis; promotes the formation of the Ime1p-Ume6p complex by phosphorylating Ime1p and Ume6p; shares similarity with mammalian glycogen synthase kinase 3-beta.	PSAPKsIPTSV
gi|238489539	S356	CK1 group	0.1238	0.871	2.0385	YGR170W	YNL154C	PSD2	PKC1	Phosphatidylserine decarboxylase of the Golgi and vacuolar membranes, converts phosphatidylserine to phosphatidylethanolamine.	Protein serine/threonine kinase essential for cell wall remodeling during growth; localized to sites of polarized growth and the mother-daughter bud neck; homolog of the alpha, beta, and gamma isoforms of mammalian protein kinase C (PKC).	TGSTEsLSNNK
gi|238489539	S356	CK1 group	0.1238	0.872	2.0408	YGR170W	YHR135C	PSD2	YCK2	Phosphatidylserine decarboxylase of the Golgi and vacuolar membranes, converts phosphatidylserine to phosphatidylethanolamine.	Palmitoylated, plasma membrane-bound casein kinase I isoform; shares redundant functions with Yck1p in morphogenesis, proper septin assembly, endocytic trafficking; provides an essential function overlapping with that of Yck1p.	TGSTEsLSNNK
gi|238489539	S356	CK1 group	0.1238	0.888	2.0782	YGR170W	YPL204W	PSD2	YCK1	Phosphatidylserine decarboxylase of the Golgi and vacuolar membranes, converts phosphatidylserine to phosphatidylethanolamine.	Palmitoylated, plasma membrane-bound casein kinase I isoform; shares redundant functions with Yck2p in morphogenesis, proper septin assembly, endocytic trafficking; provides an essential function overlapping with that of Yck2p.	TGSTEsLSNNK
gi|238489539	S353	AMPK group	0.0879	0.93	2.8915	YGR170W	YDR477W	PSD2	HRR25	Phosphatidylserine decarboxylase of the Golgi and vacuolar membranes, converts phosphatidylserine to phosphatidylethanolamine.	Protein kinase involved in regulating diverse events including vesicular trafficking, gene expression, DNA repair, and chromosome segregation; binds the CTD of RNA pol II; homolog of mammalian casein kinase 1delta (CK1delta).	TGSTEsLSNNK
gi|238489539	S178	CK2 group	0.2935	0.921	9.5562	YGR170W	YIL035C	PSD2	SNF1	Phosphatidylserine decarboxylase of the Golgi and vacuolar membranes, converts phosphatidylserine to phosphatidylethanolamine.	AMP-activated serine/threonine protein kinase found in a complex containing Snf4p and members of the Sip1p/Sip2p/Gal83p family; required for transcription of glucose-repressed genes, thermotolerance, sporulation, and peroxisome biogenesis.	LDPTGsTESLS
gi|238489539	S178	CK2 group	0.2935	0.922	9.5666	YGR170W	YOR061W	PSD2	CKA1	Phosphatidylserine decarboxylase of the Golgi and vacuolar membranes, converts phosphatidylserine to phosphatidylethanolamine.	Alpha catalytic subunit of casein kinase 2, a Ser/Thr protein kinase with roles in cell growth and proliferation; the holoenzyme also contains CKA2, CKB1 and CKB2, the many substrates include transcription factors and all RNA polymerases.	IPATIsDEAER
gi|238489351	S35	CDK2 CDK3 group	0.3754	0.988	13.1116	YNL138W	YBR160W	SRV2	SNF1	Palmitoylated, plasma membrane-bound casein kinase I isoform; shares redundant functions with Yck1p in morphogenesis, proper septin assembly, endocytic trafficking; provides an essential function overlapping with that of Yck1p.	AMP-activated serine/threonine protein kinase found in a complex containing Snf4p and members of the Sip1p/Sip2p/Gal83p family; required for transcription of glucose-repressed genes, thermotolerance, sporulation, and peroxisome biogenesis.	AQFQNsNANIP
gi|238489351	S35	CDK2 CDK3 group	0.3754	0.989	13.1249	YNL138W	YPL031C	SRV2	CDC28	CAP (cyclase-associated protein) subunit of adenylyl cyclase complex; N-terminus binds adenylyl cyclase and facilitates activation by RAS; C-terminus binds ADP-actin monomers, facilitating regulation of actin dynamics and cell morphogenesis.	Catalytic subunit of the main cell cycle cyclin-dependent kinase (CDK); alternately associates with G1 cyclins (CLNs) and G2/M cyclins (CLBs) which direct the CDK to specific substrates.	LDDPSsPKTLN
gi|238489275	T37	AMPK group	0.0812	0.981	2.8158	YPR160W	YDR477W	GPH1	CDC28	Member of an oxysterol-binding protein family with seven members in S. cerevisiae; family members have overlapping, redundant functions in sterol metabolism and collectively perform a function essential for viability.	Catalytic subunit of the main cell cycle cyclin-dependent kinase (CDK); alternately associates with G1 cyclins (CLNs) and G2/M cyclins (CLBs) which direct the CDK to specific substrates.	DGGSSsPLLKI
gi|238489275	T37	PKB group	0.1357	0.797	3.122	YPR160W	YHR205W	GPH1	SNF1	Non-essential glycogen phosphorylase required for the mobilization of glycogen, activity is regulated by cyclic AMP-mediated phosphorylation, expression is regulated by stress-response elements and by the HOG MAP kinase pathway.	AMP-activated serine/threonine protein kinase found in a complex containing Snf4p and members of the Sip1p/Sip2p/Gal83p family; required for transcription of glucose-repressed genes, thermotolerance, sporulation, and peroxisome biogenesis.	HKRTYtGLAPA
gi|238489275	T37	PAKA group	0.1308	0.95	3.5865	YPR160W	YOL113W	GPH1	SCH9	Non-essential glycogen phosphorylase required for the mobilization of glycogen, activity is regulated by cyclic AMP-mediated phosphorylation, expression is regulated by stress-response elements and by the HOG MAP kinase pathway.	Protein kinase that regulates signal transduction activity and G1 progression, controls cAPK activity, required for nitrogen activation of the FGM pathway, involved in life span regulation, homologous to mammalian Akt/PKB.	HKRTYtGLAPA
gi|238489275	T37	PAKA group	0.1308	0.969	3.6582	YPR160W	YNL298W	GPH1	STE20	Non-essential glycogen phosphorylase required for the mobilization of glycogen, activity is regulated by cyclic AMP-mediated phosphorylation, expression is regulated by stress-response elements and by the HOG MAP kinase pathway.	Signal transducing kinase of the PAK (p21-activated kinase) family, involved in pheromone response and pseudohyphal/invasive growth pathways, activated by Cdc42p; binds Ste4p at a GBB motif present in noncatalytic domains of PAK kinases.	HKRTYtGLAPA
gi|238489275	T37	PAKA group	0.1308	0.969	3.6582	YPR160W	YHL007C	GPH1	SKM1	Non-essential glycogen phosphorylase required for the mobilization of glycogen, activity is regulated by cyclic AMP-mediated phosphorylation, expression is regulated by stress-response elements and by the HOG MAP kinase pathway.	Member of the PAK family of serine/threonine protein kinases with similarity to Ste20p and Cla4p; proposed to be a downstream effector of Cdc42p during polarized growth.	HKRTYtGLAPA
gi|238489129	S556	CK1 group	0.1193	0.901	2.0317	YCR030C	YNL154C	SYP1	CDC28	Subunit of the Set3C deacetylase complex; putative DNA-binding protein.	Catalytic subunit of the main cell cycle cyclin-dependent kinase (CDK); alternately associates with G1 cyclins (CLNs) and G2/M cyclins (CLBs) which direct the CDK to specific substrates.	TPIKRsPPPAA
gi|238489129	S556	CK1 group	0.1193	0.902	2.034	YCR030C	YHR135C	SYP1	YCK2	Protein with a potential role in actin cytoskeletal organization; overexpression suppresses a pfy1 (profilin) null mutation.	Palmitoylated, plasma membrane-bound casein kinase I isoform; shares redundant functions with Yck1p in morphogenesis, proper septin assembly, endocytic trafficking; provides an essential function overlapping with that of Yck1p.	TTSVRsGHTLH
gi|238489129	S556	CK1 group	0.1193	0.926	2.0881	YCR030C	YPL204W	SYP1	YCK1	Protein with a potential role in actin cytoskeletal organization; overexpression suppresses a pfy1 (profilin) null mutation.	Palmitoylated, plasma membrane-bound casein kinase I isoform; shares redundant functions with Yck2p in morphogenesis, proper septin assembly, endocytic trafficking; provides an essential function overlapping with that of Yck2p.	TTSVRsGHTLH
gi|238489129	S556	PKC group	0.1461	0.955	2.3249	YCR030C	YBL105C	SYP1	HRR25	Protein with a potential role in actin cytoskeletal organization; overexpression suppresses a pfy1 (profilin) null mutation.	Protein kinase involved in regulating diverse events including vesicular trafficking, gene expression, DNA repair, and chromosome segregation; binds the CTD of RNA pol II; homolog of mammalian casein kinase 1delta (CK1delta).	TTSVRsGHTLH
gi|238489129	S556	GSK3 group	0.0776	0.958	2.6274	YCR030C	YMR139W	SYP1	PKC1	Protein with a potential role in actin cytoskeletal organization; overexpression suppresses a pfy1 (profilin) null mutation.	Protein serine/threonine kinase essential for cell wall remodeling during growth; localized to sites of polarized growth and the mother-daughter bud neck; homolog of the alpha, beta, and gamma isoforms of mammalian protein kinase C (PKC).	TTSVRsGHTLH
gi|238489129	S556	AMPK group	0.0859	0.952	2.8914	YCR030C	YDR477W	SYP1	RIM11	Protein with a potential role in actin cytoskeletal organization; overexpression suppresses a pfy1 (profilin) null mutation.	Protein kinase required for signal transduction during entry into meiosis; promotes the formation of the Ime1p-Ume6p complex by phosphorylating Ime1p and Ume6p; shares similarity with mammalian glycogen synthase kinase 3-beta.	TTSVRsGHTLH
gi|238489129	S528	CDK2 CDK3 group	0.3811	0.954	12.8559	YCR030C	YBR160W	SYP1	SNF1	Protein with a potential role in actin cytoskeletal organization; overexpression suppresses a pfy1 (profilin) null mutation.	AMP-activated serine/threonine protein kinase found in a complex containing Snf4p and members of the Sip1p/Sip2p/Gal83p family; required for transcription of glucose-repressed genes, thermotolerance, sporulation, and peroxisome biogenesis.	TTSVRsGHTLH
gi|238489129	S528	CDK2 CDK3 group	0.3811	0.956	12.8829	YCR030C	YPL031C	SYP1	CDC28	Protein with a potential role in actin cytoskeletal organization; overexpression suppresses a pfy1 (profilin) null mutation.	Catalytic subunit of the main cell cycle cyclin-dependent kinase (CDK); alternately associates with G1 cyclins (CLNs) and G2/M cyclins (CLBs) which direct the CDK to specific substrates.	VPMPVsPGLPS
gi|238488891	T127	CK2 group	0.5193	0.991	18.1937	YMR227C	YIL035C	TAF7	CKA2	GTPase activating protein (GAP) for Gsp1p, involved in nuclear transport.	Alpha' catalytic subunit of casein kinase 2, a Ser/Thr protein kinase with roles in cell growth and proliferation; the holoenzyme also contains CKA1, CKB1 and CKB2, the many substrates include transcription factors and all RNA polymerases.	ELEEEsDEEEE
gi|238488891	T127	CK2 group	0.5193	0.992	18.2121	YMR227C	YOR061W	TAF7	CKA1	TFIID subunit (67 kDa), involved in RNA polymerase II transcription initiation.	Alpha catalytic subunit of casein kinase 2, a Ser/Thr protein kinase with roles in cell growth and proliferation; the holoenzyme also contains CKA2, CKB1 and CKB2, the many substrates include transcription factors and all RNA polymerases.	SEASDtEIDPS
gi|238488891	S125	CK2 group	0.6387	0.991	22.3797	YMR227C	YIL035C	TAF7	CKA2	TFIID subunit (67 kDa), involved in RNA polymerase II transcription initiation.	Alpha' catalytic subunit of casein kinase 2, a Ser/Thr protein kinase with roles in cell growth and proliferation; the holoenzyme also contains CKA1, CKB1 and CKB2, the many substrates include transcription factors and all RNA polymerases.	SEASDtEIDPS
gi|238488891	S125	CK2 group	0.6387	0.992	22.4023	YMR227C	YOR061W	TAF7	CKA1	TFIID subunit (67 kDa), involved in RNA polymerase II transcription initiation.	Alpha catalytic subunit of casein kinase 2, a Ser/Thr protein kinase with roles in cell growth and proliferation; the holoenzyme also contains CKA2, CKB1 and CKB2, the many substrates include transcription factors and all RNA polymerases.	YDSEAsDTEID
gi|238488891	S122	CK2 group	0.5118	0.991	17.9315	YMR227C	YIL035C	TAF7	CKA2	TFIID subunit (67 kDa), involved in RNA polymerase II transcription initiation.	Alpha' catalytic subunit of casein kinase 2, a Ser/Thr protein kinase with roles in cell growth and proliferation; the holoenzyme also contains CKA1, CKB1 and CKB2, the many substrates include transcription factors and all RNA polymerases.	YDSEAsDTEID
gi|238488891	S122	CK2 group	0.5118	0.992	17.9496	YMR227C	YOR061W	TAF7	CKA1	TFIID subunit (67 kDa), involved in RNA polymerase II transcription initiation.	Alpha catalytic subunit of casein kinase 2, a Ser/Thr protein kinase with roles in cell growth and proliferation; the holoenzyme also contains CKA2, CKB1 and CKB2, the many substrates include transcription factors and all RNA polymerases.	GVGYDsEASDT
gi|238488841	S199	CK2 group	0.2243	0.869	6.8907	YMR083W	YIL035C	ADH3	SNF1	Phosphoglucomutase, catalyzes the conversion from glucose-1-phosphate to glucose-6-phosphate, which is a key step in hexose metabolism; functions as the acceptor for a Glc-phosphotransferase.	AMP-activated serine/threonine protein kinase found in a complex containing Snf4p and members of the Sip1p/Sip2p/Gal83p family; required for transcription of glucose-repressed genes, thermotolerance, sporulation, and peroxisome biogenesis.	ILLTAsHNPGG
gi|238488841	S199	CK2 group	0.2243	0.87	6.8986	YMR083W	YOR061W	ADH3	CKA1	Mitochondrial alcohol dehydrogenase isozyme III; involved in the shuttling of mitochondrial NADH to the cytosol under anaerobic conditions and ethanol production.	Alpha catalytic subunit of casein kinase 2, a Ser/Thr protein kinase with roles in cell growth and proliferation; the holoenzyme also contains CKA2, CKB1 and CKB2, the many substrates include transcription factors and all RNA polymerases.	GVDHGsKADLV
gi|238488573	S957	CK2 group	0.6471	0.991	22.6716	YGL241W	YIL035C	KAP114	TPK1	Hexokinase isoenzyme 2 that catalyzes phosphorylation of glucose in the cytosol; predominant hexokinase during growth on glucose; functions in the nucleus to repress expression of HXK1 and GLK1 and to induce expression of its own gene.	Subunit of cytoplasmic cAMP-dependent protein kinase, which contains redundant catalytic subunits Tpk1p, Tpk2p, and Tpk3p and regulatory subunit Bcy1p; promotes vegetative growth in response to nutrients; inhibits filamentous growth.	PSRKGsMHELP
gi|238488573	S957	CK2 group	0.6471	0.992	22.6944	YGL241W	YOR061W	KAP114	CKA1	Karyopherin, responsible for nuclear import of Spt15p, histones H2A and H2B, and Nap1p; amino terminus shows similarity to those of other importins, particularly Cse1p; localization is primarily nuclear.	Alpha catalytic subunit of casein kinase 2, a Ser/Thr protein kinase with roles in cell growth and proliferation; the holoenzyme also contains CKA2, CKB1 and CKB2, the many substrates include transcription factors and all RNA polymerases.	LEEEDsDDDDW
gi|238488551	S353	p38 group	0.3447	0.94	8.0995	YGL105W	YLR113W	ARC1	SNF1	Protein that interacts with Rab GTPases; computational analysis of large-scale protein-protein interaction data suggests a possible role in vesicle-mediated transport.	AMP-activated serine/threonine protein kinase found in a complex containing Snf4p and members of the Sip1p/Sip2p/Gal83p family; required for transcription of glucose-repressed genes, thermotolerance, sporulation, and peroxisome biogenesis.	LGGGSsRGRDR
gi|238488551	S353	CDK2 CDK3 group	0.3102	0.953	10.4516	YGL105W	YBR160W	ARC1	HOG1	Protein that binds tRNA and methionyl- and glutamyl-tRNA synthetases (Mes1p and Gus1p), delivering tRNA to them, stimulating catalysis, and ensuring their localization to the cytoplasm; also binds quadruplex nucleic acids.	Mitogen-activated protein kinase involved in osmoregulation via three independent osmosensors; mediates the recruitment and activation of RNA Pol II at Hot1p-dependent promoters; localization regulated by Ptp2p and Ptp3p.	PVELVsPPADA
gi|238488551	S353	CDK2 CDK3 group	0.3102	0.957	10.4955	YGL105W	YPL031C	ARC1	CDC28	Protein that binds tRNA and methionyl- and glutamyl-tRNA synthetases (Mes1p and Gus1p), delivering tRNA to them, stimulating catalysis, and ensuring their localization to the cytoplasm; also binds quadruplex nucleic acids.	Catalytic subunit of the main cell cycle cyclin-dependent kinase (CDK); alternately associates with G1 cyclins (CLNs) and G2/M cyclins (CLBs) which direct the CDK to specific substrates.	PVELVsPPADA
gi|238488507	T75	CK2 group	0.5942	0.971	20.3984	YNL189W	YIL035C	KAP60	CKA2	Karyopherin alpha homolog, forms a dimer with karyopherin beta Kap95p to mediate import of nuclear proteins, binds the nuclear localization signal of the substrate during import; may also play a role in regulation of protein degradation.	Alpha' catalytic subunit of casein kinase 2, a Ser/Thr protein kinase with roles in cell growth and proliferation; the holoenzyme also contains CKA1, CKB1 and CKB2, the many substrates include transcription factors and all RNA polymerases.	ATAIEsELNVE
gi|238488507	T75	CK2 group	0.5942	0.972	20.4194	YNL189W	YOR061W	KAP60	CKA1	Karyopherin alpha homolog, forms a dimer with karyopherin beta Kap95p to mediate import of nuclear proteins, binds the nuclear localization signal of the substrate during import; may also play a role in regulation of protein degradation.	Alpha catalytic subunit of casein kinase 2, a Ser/Thr protein kinase with roles in cell growth and proliferation; the holoenzyme also contains CKA2, CKB1 and CKB2, the many substrates include transcription factors and all RNA polymerases.	SDDEAtAIESE
gi|238488507	T68	CK2 group	0.6003	0.971	20.6095	YNL189W	YIL035C	KAP60	CKA2	Karyopherin alpha homolog, forms a dimer with karyopherin beta Kap95p to mediate import of nuclear proteins, binds the nuclear localization signal of the substrate during import; may also play a role in regulation of protein degradation.	Alpha' catalytic subunit of casein kinase 2, a Ser/Thr protein kinase with roles in cell growth and proliferation; the holoenzyme also contains CKA1, CKB1 and CKB2, the many substrates include transcription factors and all RNA polymerases.	AAATEsDDEAT
gi|238488507	T68	CK2 group	0.6003	0.972	20.6307	YNL189W	YOR061W	KAP60	CKA1	Karyopherin alpha homolog, forms a dimer with karyopherin beta Kap95p to mediate import of nuclear proteins, binds the nuclear localization signal of the substrate during import; may also play a role in regulation of protein degradation.	Alpha catalytic subunit of casein kinase 2, a Ser/Thr protein kinase with roles in cell growth and proliferation; the holoenzyme also contains CKA2, CKB1 and CKB2, the many substrates include transcription factors and all RNA polymerases.	GMAAAtESDDE
gi|238488507	S79	CK2 group	0.3415	0.971	11.7246	YNL189W	YIL035C	KAP60	CKA2	DRAP deaminase, catalyzes the third step of the riboflavin biosynthesis pathway; N-terminus has sequence similarity to RNA:pseudouridine synthases.	Alpha' catalytic subunit of casein kinase 2, a Ser/Thr protein kinase with roles in cell growth and proliferation; the holoenzyme also contains CKA1, CKB1 and CKB2, the many substrates include transcription factors and all RNA polymerases.	KAALDtVETNI
gi|238488507	S79	CK2 group	0.3415	0.972	11.7367	YNL189W	YOR061W	KAP60	CKA1	Karyopherin alpha homolog, forms a dimer with karyopherin beta Kap95p to mediate import of nuclear proteins, binds the nuclear localization signal of the substrate during import; may also play a role in regulation of protein degradation.	Alpha catalytic subunit of casein kinase 2, a Ser/Thr protein kinase with roles in cell growth and proliferation; the holoenzyme also contains CKA2, CKB1 and CKB2, the many substrates include transcription factors and all RNA polymerases.	ATAIEsELNVE
gi|238488507	S70	CK2 group	0.6043	0.971	20.7454	YNL189W	YIL035C	KAP60	CKA2	Karyopherin alpha homolog, forms a dimer with karyopherin beta Kap95p to mediate import of nuclear proteins, binds the nuclear localization signal of the substrate during import; may also play a role in regulation of protein degradation.	Alpha' catalytic subunit of casein kinase 2, a Ser/Thr protein kinase with roles in cell growth and proliferation; the holoenzyme also contains CKA1, CKB1 and CKB2, the many substrates include transcription factors and all RNA polymerases.	SDDEAtAIESE
gi|238488507	S70	CK2 group	0.6043	0.972	20.7667	YNL189W	YOR061W	KAP60	CKA1	Karyopherin alpha homolog, forms a dimer with karyopherin beta Kap95p to mediate import of nuclear proteins, binds the nuclear localization signal of the substrate during import; may also play a role in regulation of protein degradation.	Alpha catalytic subunit of casein kinase 2, a Ser/Thr protein kinase with roles in cell growth and proliferation; the holoenzyme also contains CKA2, CKB1 and CKB2, the many substrates include transcription factors and all RNA polymerases.	AAATEsDDEAT
gi|238488481	S555	CK2 group	0.647	0.99	22.6479	YNL059C	YIL035C	ARP5	PHO85	CAP (cyclase-associated protein) subunit of adenylyl cyclase complex; N-terminus binds adenylyl cyclase and facilitates activation by RAS; C-terminus binds ADP-actin monomers, facilitating regulation of actin dynamics and cell morphogenesis.	Cyclin-dependent kinase, with ten cyclin partners; involved in environmental stress response; in phosphate-rich conditions, Pho85p-Pho80p complex phosphorylates Pho4p which in turn represses PHO5.	LDDPSsPKTLN
gi|238488481	S555	CK2 group	0.647	0.991	22.6708	YNL059C	YOR061W	ARP5	CKA1	Nuclear actin-related protein involved in chromatin remodeling, component of chromatin-remodeling enzyme complexes.	Alpha catalytic subunit of casein kinase 2, a Ser/Thr protein kinase with roles in cell growth and proliferation; the holoenzyme also contains CKA2, CKB1 and CKB2, the many substrates include transcription factors and all RNA polymerases.	VAGEQsDEEEE
gi|238488132	T141	CK1 group	0.1331	0.887	2.2304	YKL104C	YNL154C	GFA1	CKA2	Protein that interacts with mitotic cyclin Clb2p; required for the regulation of microtubule dynamics during mitosis; controls bud morphogenesis; involved in the transport of H2A and H2B histones to the nucleus.	Alpha' catalytic subunit of casein kinase 2, a Ser/Thr protein kinase with roles in cell growth and proliferation; the holoenzyme also contains CKA1, CKB1 and CKB2, the many substrates include transcription factors and all RNA polymerases.	KSEDEsKKSED
gi|238488132	T141	CK1 group	0.1331	0.888	2.2329	YKL104C	YHR135C	GFA1	YCK2	Glutamine-fructose-6-phosphate amidotransferase, catalyzes the formation of glucosamine-6-P and glutamate from fructose-6-P and glutamine in the first step of chitin biosynthesis.	Palmitoylated, plasma membrane-bound casein kinase I isoform; shares redundant functions with Yck1p in morphogenesis, proper septin assembly, endocytic trafficking; provides an essential function overlapping with that of Yck1p.	ETDTDtECIAK
gi|238488132	T141	CK1 group	0.1331	0.906	2.2782	YKL104C	YPL204W	GFA1	YCK1	Glutamine-fructose-6-phosphate amidotransferase, catalyzes the formation of glucosamine-6-P and glutamate from fructose-6-P and glutamine in the first step of chitin biosynthesis.	Palmitoylated, plasma membrane-bound casein kinase I isoform; shares redundant functions with Yck2p in morphogenesis, proper septin assembly, endocytic trafficking; provides an essential function overlapping with that of Yck2p.	ETDTDtECIAK
gi|238488132	T141	CK2 group	0.0768	0.937	2.5428	YKL104C	YIL035C	GFA1	HRR25	Glutamine-fructose-6-phosphate amidotransferase, catalyzes the formation of glucosamine-6-P and glutamate from fructose-6-P and glutamine in the first step of chitin biosynthesis.	Protein kinase involved in regulating diverse events including vesicular trafficking, gene expression, DNA repair, and chromosome segregation; binds the CTD of RNA pol II; homolog of mammalian casein kinase 1delta (CK1delta).	ETDTDtECIAK
gi|238488132	T141	CK2 group	0.0768	0.938	2.5455	YKL104C	YOR061W	GFA1	CKA1	Glutamine-fructose-6-phosphate amidotransferase, catalyzes the formation of glucosamine-6-P and glutamate from fructose-6-P and glutamine in the first step of chitin biosynthesis.	Alpha catalytic subunit of casein kinase 2, a Ser/Thr protein kinase with roles in cell growth and proliferation; the holoenzyme also contains CKA2, CKB1 and CKB2, the many substrates include transcription factors and all RNA polymerases.	ETDTDtECIAK
gi|238488130	S98	CK2 group	0.1278	0.869	3.9266	YOL143C	YIL035C	RIB4	HOG1	Lumazine synthase (6,7-dimethyl-8-ribityllumazine synthase, also known as DMRL synthase); catalyzes synthesis of immediate precursor to riboflavin.	Mitogen-activated protein kinase involved in osmoregulation via three independent osmosensors; mediates the recruitment and activation of RNA Pol II at Hot1p-dependent promoters; localization regulated by Ptp2p and Ptp3p.	DISKAsPESPT
gi|238488130	S98	CK2 group	0.1278	0.87	3.9311	YOL143C	YOR061W	RIB4	CKA1	Lumazine synthase (6,7-dimethyl-8-ribityllumazine synthase, also known as DMRL synthase); catalyzes synthesis of immediate precursor to riboflavin.	Alpha catalytic subunit of casein kinase 2, a Ser/Thr protein kinase with roles in cell growth and proliferation; the holoenzyme also contains CKA2, CKB1 and CKB2, the many substrates include transcription factors and all RNA polymerases.	DLLSSsTADIS
gi|238488130	S106	p38 group	0.3445	0.87	7.4925	YOL143C	YLR113W	RIB4	CDC28	Membrane protein; overexpression confers resistance to the GST substrate o-dinitrobenzene as well as to zinc and calcium; contains 2 PY motifs, which are required for Rod1p interaction with Rsp5p, a hect-type ubiquitin ligase.	Catalytic subunit of the main cell cycle cyclin-dependent kinase (CDK); alternately associates with G1 cyclins (CLNs) and G2/M cyclins (CLBs) which direct the CDK to specific substrates.	PNGYRtPGPGS
gi|238488116	S291	CK2 group	0.6263	0.98	21.7009	YPL115C	YIL035C	BEM3	CDC28	Rho GTPase activating protein (RhoGAP) involved in control of the cytoskeleton organization; targets the essential Rho-GTPase Cdc42p, which controls establishment and maintenance of cell polarity, including bud-site assembly.	Catalytic subunit of the main cell cycle cyclin-dependent kinase (CDK); alternately associates with G1 cyclins (CLNs) and G2/M cyclins (CLBs) which direct the CDK to specific substrates.	LGPPLsPIQI-
gi|238488116	S291	CK2 group	0.6263	0.981	21.723	YPL115C	YOR061W	BEM3	CKA1	Rho GTPase activating protein (RhoGAP) involved in control of the cytoskeleton organization; targets the essential Rho-GTPase Cdc42p, which controls establishment and maintenance of cell polarity, including bud-site assembly.	Alpha catalytic subunit of casein kinase 2, a Ser/Thr protein kinase with roles in cell growth and proliferation; the holoenzyme also contains CKA2, CKB1 and CKB2, the many substrates include transcription factors and all RNA polymerases.	IYDSEsEYEDI
gi|238488116	S289	CK2 group	0.6394	0.98	22.1548	YPL115C	YIL035C	BEM3	CKA2	Rho GTPase activating protein (RhoGAP) involved in control of the cytoskeleton organization; targets the essential Rho-GTPase Cdc42p, which controls establishment and maintenance of cell polarity, including bud-site assembly.	Alpha' catalytic subunit of casein kinase 2, a Ser/Thr protein kinase with roles in cell growth and proliferation; the holoenzyme also contains CKA1, CKB1 and CKB2, the many substrates include transcription factors and all RNA polymerases.	IYDSEsEYEDI
gi|238488116	S289	CK2 group	0.6394	0.981	22.1775	YPL115C	YOR061W	BEM3	CKA1	Rho GTPase activating protein (RhoGAP) involved in control of the cytoskeleton organization; targets the essential Rho-GTPase Cdc42p, which controls establishment and maintenance of cell polarity, including bud-site assembly.	Alpha catalytic subunit of casein kinase 2, a Ser/Thr protein kinase with roles in cell growth and proliferation; the holoenzyme also contains CKA2, CKB1 and CKB2, the many substrates include transcription factors and all RNA polymerases.	PDIYDsESEYE
gi|238488010	S399	AMPK group	0.0681	0.937	2.2565	YNL154C	YDR477W	YCK2	CKA2	Karyopherin alpha homolog, forms a dimer with karyopherin beta Kap95p to mediate import of nuclear proteins, binds the nuclear localization signal of the substrate during import; may also play a role in regulation of protein degradation.	Alpha' catalytic subunit of casein kinase 2, a Ser/Thr protein kinase with roles in cell growth and proliferation; the holoenzyme also contains CKA1, CKB1 and CKB2, the many substrates include transcription factors and all RNA polymerases.	GMAAAtESDDE
gi|238487872	T521	CDK2 CDK3 group	0.0549	0.969	1.8824	YIL105C	YPL031C	SLM1	PHO85	Part of actin cytoskeleton-regulatory complex Pan1p-Sla1p-End3p, associates with actin patches on the cell cortex; promotes protein-protein interactions essential for endocytosis; previously thought to be a subunit of poly(A) ribonuclease.	Cyclin-dependent kinase, with ten cyclin partners; involved in environmental stress response; in phosphate-rich conditions, Pho85p-Pho80p complex phosphorylates Pho4p which in turn represses PHO5.	PATRPsPPPST
gi|238487872	T521	CDK2 CDK3 group	0.0549	0.975	1.8941	YIL105C	YBR160W	SLM1	PHO85	Phosphoinositide PI4,5P(2) binding protein, forms a complex with Slm2p; acts downstream of Mss4p in a pathway regulating actin cytoskeleton organization in response to stress; phosphorylated by the Tor2p-containing complex TORC2.	Cyclin-dependent kinase, with ten cyclin partners; involved in environmental stress response; in phosphate-rich conditions, Pho85p-Pho80p complex phosphorylates Pho4p which in turn represses PHO5.	GGTATtGDKA-
gi|238487872	T521	CK2 group	0.0642	0.966	2.1935	YIL105C	YIL035C	SLM1	CDC28	Phosphoinositide PI4,5P(2) binding protein, forms a complex with Slm2p; acts downstream of Mss4p in a pathway regulating actin cytoskeleton organization in response to stress; phosphorylated by the Tor2p-containing complex TORC2.	Catalytic subunit of the main cell cycle cyclin-dependent kinase (CDK); alternately associates with G1 cyclins (CLNs) and G2/M cyclins (CLBs) which direct the CDK to specific substrates.	GGTATtGDKA-
gi|238487872	T521	CK2 group	0.0642	0.967	2.1958	YIL105C	YOR061W	SLM1	CKA1	Phosphoinositide PI4,5P(2) binding protein, forms a complex with Slm2p; acts downstream of Mss4p in a pathway regulating actin cytoskeleton organization in response to stress; phosphorylated by the Tor2p-containing complex TORC2.	Alpha catalytic subunit of casein kinase 2, a Ser/Thr protein kinase with roles in cell growth and proliferation; the holoenzyme also contains CKA2, CKB1 and CKB2, the many substrates include transcription factors and all RNA polymerases.	GGTATtGDKA-
gi|238487872	T303	AMPK group	0.0797	0.964	2.716	YIL105C	YDR477W	SLM1	CLA4	Phosphoinositide PI4,5P(2) binding protein, forms a complex with Slm2p; acts downstream of Mss4p in a pathway regulating actin cytoskeleton organization in response to stress; phosphorylated by the Tor2p-containing complex TORC2.	Cdc42p activated signal transducing kinase of the PAK (p21-activated kinase) family, involved in septin ring assembly and cytokinesis; directly phosphorylates septins Cdc3p and Cdc10p; other yeast PAK family members are Ste20p and Skm1p.	VSRTAsTASGH
gi|238487872	S508	GSK3 group	0.0621	0.964	2.1172	YIL105C	YMR139W	SLM1	CKA2	Phosphoinositide PI4,5P(2) binding protein, forms a complex with Slm2p; acts downstream of Mss4p in a pathway regulating actin cytoskeleton organization in response to stress; phosphorylated by the Tor2p-containing complex TORC2.	Alpha' catalytic subunit of casein kinase 2, a Ser/Thr protein kinase with roles in cell growth and proliferation; the holoenzyme also contains CKA1, CKB1 and CKB2, the many substrates include transcription factors and all RNA polymerases.	GGTATtGDKA-
gi|238487872	S508	CK1 group	0.1298	0.92	2.2567	YIL105C	YNL154C	SLM1	RIM11	Phosphoinositide PI4,5P(2) binding protein, forms a complex with Slm2p; acts downstream of Mss4p in a pathway regulating actin cytoskeleton organization in response to stress; phosphorylated by the Tor2p-containing complex TORC2.	Protein kinase required for signal transduction during entry into meiosis; promotes the formation of the Ime1p-Ume6p complex by phosphorylating Ime1p and Ume6p; shares similarity with mammalian glycogen synthase kinase 3-beta.	TASTAsGHFHT
gi|238487872	S508	CK1 group	0.1298	0.921	2.2592	YIL105C	YHR135C	SLM1	YCK2	Phosphoinositide PI4,5P(2) binding protein, forms a complex with Slm2p; acts downstream of Mss4p in a pathway regulating actin cytoskeleton organization in response to stress; phosphorylated by the Tor2p-containing complex TORC2.	Palmitoylated, plasma membrane-bound casein kinase I isoform; shares redundant functions with Yck1p in morphogenesis, proper septin assembly, endocytic trafficking; provides an essential function overlapping with that of Yck1p.	TASTAsGHFHT
gi|238487872	S508	CK1 group	0.1298	0.932	2.2862	YIL105C	YPL204W	SLM1	YCK1	Phosphoinositide PI4,5P(2) binding protein, forms a complex with Slm2p; acts downstream of Mss4p in a pathway regulating actin cytoskeleton organization in response to stress; phosphorylated by the Tor2p-containing complex TORC2.	Palmitoylated, plasma membrane-bound casein kinase I isoform; shares redundant functions with Yck2p in morphogenesis, proper septin assembly, endocytic trafficking; provides an essential function overlapping with that of Yck2p.	TASTAsGHFHT
gi|238487872	S508	PKC group	0.1585	0.979	2.587	YIL105C	YBL105C	SLM1	HRR25	Phosphoinositide PI4,5P(2) binding protein, forms a complex with Slm2p; acts downstream of Mss4p in a pathway regulating actin cytoskeleton organization in response to stress; phosphorylated by the Tor2p-containing complex TORC2.	Protein kinase involved in regulating diverse events including vesicular trafficking, gene expression, DNA repair, and chromosome segregation; binds the CTD of RNA pol II; homolog of mammalian casein kinase 1delta (CK1delta).	TASTAsGHFHT
gi|238487872	S508	AMPK group	0.0833	0.964	2.8384	YIL105C	YDR477W	SLM1	PKC1	Phosphoinositide PI4,5P(2) binding protein, forms a complex with Slm2p; acts downstream of Mss4p in a pathway regulating actin cytoskeleton organization in response to stress; phosphorylated by the Tor2p-containing complex TORC2.	Protein serine/threonine kinase essential for cell wall remodeling during growth; localized to sites of polarized growth and the mother-daughter bud neck; homolog of the alpha, beta, and gamma isoforms of mammalian protein kinase C (PKC).	TASTAsGHFHT
gi|238487872	S505	PAKA group	0.1707	0.956	4.7122	YIL105C	YOL113W	SLM1	SNF1	Phosphoinositide PI4,5P(2) binding protein, forms a complex with Slm2p; acts downstream of Mss4p in a pathway regulating actin cytoskeleton organization in response to stress; phosphorylated by the Tor2p-containing complex TORC2.	AMP-activated serine/threonine protein kinase found in a complex containing Snf4p and members of the Sip1p/Sip2p/Gal83p family; required for transcription of glucose-repressed genes, thermotolerance, sporulation, and peroxisome biogenesis.	TASTAsGHFHT
gi|238487872	S505	PAKA group	0.1707	0.975	4.8058	YIL105C	YNL298W	SLM1	STE20	Phosphoinositide PI4,5P(2) binding protein, forms a complex with Slm2p; acts downstream of Mss4p in a pathway regulating actin cytoskeleton organization in response to stress; phosphorylated by the Tor2p-containing complex TORC2.	Signal transducing kinase of the PAK (p21-activated kinase) family, involved in pheromone response and pseudohyphal/invasive growth pathways, activated by Cdc42p; binds Ste4p at a GBB motif present in noncatalytic domains of PAK kinases.	VSRTAsTASGH
gi|238487872	S505	PAKA group	0.1707	0.975	4.8058	YIL105C	YHL007C	SLM1	SKM1	Phosphoinositide PI4,5P(2) binding protein, forms a complex with Slm2p; acts downstream of Mss4p in a pathway regulating actin cytoskeleton organization in response to stress; phosphorylated by the Tor2p-containing complex TORC2.	Member of the PAK family of serine/threonine protein kinases with similarity to Ste20p and Cla4p; proposed to be a downstream effector of Cdc42p during polarized growth.	VSRTAsTASGH
gi|238487872	S39	CK2 group	0.5311	0.966	18.1394	YIL105C	YIL035C	SLM1	TPK1	Phosphoinositide PI4,5P(2) binding protein, forms a complex with Slm2p; acts downstream of Mss4p in a pathway regulating actin cytoskeleton organization in response to stress; phosphorylated by the Tor2p-containing complex TORC2.	Subunit of cytoplasmic cAMP-dependent protein kinase, which contains redundant catalytic subunits Tpk1p, Tpk2p, and Tpk3p and regulatory subunit Bcy1p; promotes vegetative growth in response to nutrients; inhibits filamentous growth.	PPRTLsNITFP
gi|238487872	S39	CK2 group	0.5311	0.967	18.1582	YIL105C	YOR061W	SLM1	CKA1	Phosphoinositide PI4,5P(2) binding protein, forms a complex with Slm2p; acts downstream of Mss4p in a pathway regulating actin cytoskeleton organization in response to stress; phosphorylated by the Tor2p-containing complex TORC2.	Alpha catalytic subunit of casein kinase 2, a Ser/Thr protein kinase with roles in cell growth and proliferation; the holoenzyme also contains CKA2, CKB1 and CKB2, the many substrates include transcription factors and all RNA polymerases.	EAIPDsDSSET
gi|238487872	S300	PAKA group	0.1491	0.956	4.1137	YIL105C	YOL113W	SLM1	SNF1	Phosphoinositide PI4,5P(2) binding protein, forms a complex with Slm2p; acts downstream of Mss4p in a pathway regulating actin cytoskeleton organization in response to stress; phosphorylated by the Tor2p-containing complex TORC2.	AMP-activated serine/threonine protein kinase found in a complex containing Snf4p and members of the Sip1p/Sip2p/Gal83p family; required for transcription of glucose-repressed genes, thermotolerance, sporulation, and peroxisome biogenesis.	TLSNItFPNMD
gi|238487872	S300	PAKA group	0.1491	0.975	4.1954	YIL105C	YNL298W	SLM1	STE20	Phosphoinositide PI4,5P(2) binding protein, forms a complex with Slm2p; acts downstream of Mss4p in a pathway regulating actin cytoskeleton organization in response to stress; phosphorylated by the Tor2p-containing complex TORC2.	Signal transducing kinase of the PAK (p21-activated kinase) family, involved in pheromone response and pseudohyphal/invasive growth pathways, activated by Cdc42p; binds Ste4p at a GBB motif present in noncatalytic domains of PAK kinases.	PPRTLsNITFP
gi|238487872	S300	PAKA group	0.1491	0.975	4.1954	YIL105C	YHL007C	SLM1	SKM1	Phosphoinositide PI4,5P(2) binding protein, forms a complex with Slm2p; acts downstream of Mss4p in a pathway regulating actin cytoskeleton organization in response to stress; phosphorylated by the Tor2p-containing complex TORC2.	Member of the PAK family of serine/threonine protein kinases with similarity to Ste20p and Cla4p; proposed to be a downstream effector of Cdc42p during polarized growth.	PPRTLsNITFP
gi|238487872	S300	PKA group	0.1517	0.964	4.2211	YIL105C	YPL203W	SLM1	TPK3	Phosphoinositide PI4,5P(2) binding protein, forms a complex with Slm2p; acts downstream of Mss4p in a pathway regulating actin cytoskeleton organization in response to stress; phosphorylated by the Tor2p-containing complex TORC2.	Subunit of cytoplasmic cAMP-dependent protein kinase, which contains redundant catalytic subunits Tpk1p, Tpk2p, and Tpk3p and regulatory subunit Bcy1p; promotes vegetative growth in response to nutrients; inhibits filamentous growth.	PPRTLsNITFP
gi|238487872	S300	PKA group	0.1517	0.964	4.2211	YIL105C	YKL166C	SLM1	CLA4	Phosphoinositide PI4,5P(2) binding protein, forms a complex with Slm2p; acts downstream of Mss4p in a pathway regulating actin cytoskeleton organization in response to stress; phosphorylated by the Tor2p-containing complex TORC2.	Cdc42p activated signal transducing kinase of the PAK (p21-activated kinase) family, involved in septin ring assembly and cytokinesis; directly phosphorylates septins Cdc3p and Cdc10p; other yeast PAK family members are Ste20p and Skm1p.	PPRTLsNITFP
gi|238487872	S300	PKA group	0.1517	0.965	4.2254	YIL105C	YJL164C	SLM1	TPK2	Phosphoinositide PI4,5P(2) binding protein, forms a complex with Slm2p; acts downstream of Mss4p in a pathway regulating actin cytoskeleton organization in response to stress; phosphorylated by the Tor2p-containing complex TORC2.	Subunit of cytoplasmic cAMP-dependent protein kinase, which contains redundant catalytic subunits Tpk1p, Tpk2p, and Tpk3p and regulatory subunit Bcy1p; promotes vegetative growth in response to nutrients; activates filamentous growth.	PPRTLsNITFP
gi|238487872	S29	PKA group	0.2291	0.964	6.3756	YIL105C	YPL203W	SLM1	TPK3	Phosphoinositide PI4,5P(2) binding protein, forms a complex with Slm2p; acts downstream of Mss4p in a pathway regulating actin cytoskeleton organization in response to stress; phosphorylated by the Tor2p-containing complex TORC2.	Subunit of cytoplasmic cAMP-dependent protein kinase, which contains redundant catalytic subunits Tpk1p, Tpk2p, and Tpk3p and regulatory subunit Bcy1p; promotes vegetative growth in response to nutrients; inhibits filamentous growth.	PDRRAsMSDDE
gi|238487872	S29	PKA group	0.2291	0.964	6.3756	YIL105C	YKL166C	SLM1	CKA2	Phosphoinositide PI4,5P(2) binding protein, forms a complex with Slm2p; acts downstream of Mss4p in a pathway regulating actin cytoskeleton organization in response to stress; phosphorylated by the Tor2p-containing complex TORC2.	Alpha' catalytic subunit of casein kinase 2, a Ser/Thr protein kinase with roles in cell growth and proliferation; the holoenzyme also contains CKA1, CKB1 and CKB2, the many substrates include transcription factors and all RNA polymerases.	EAIPDsDSSET
gi|238487872	S29	PKA group	0.2291	0.965	6.3822	YIL105C	YJL164C	SLM1	TPK2	Phosphoinositide PI4,5P(2) binding protein, forms a complex with Slm2p; acts downstream of Mss4p in a pathway regulating actin cytoskeleton organization in response to stress; phosphorylated by the Tor2p-containing complex TORC2.	Subunit of cytoplasmic cAMP-dependent protein kinase, which contains redundant catalytic subunits Tpk1p, Tpk2p, and Tpk3p and regulatory subunit Bcy1p; promotes vegetative growth in response to nutrients; activates filamentous growth.	PDRRAsMSDDE
gi|238487872	S29	CK2 group	0.2613	0.966	8.9248	YIL105C	YIL035C	SLM1	TPK1	Phosphoinositide PI4,5P(2) binding protein, forms a complex with Slm2p; acts downstream of Mss4p in a pathway regulating actin cytoskeleton organization in response to stress; phosphorylated by the Tor2p-containing complex TORC2.	Subunit of cytoplasmic cAMP-dependent protein kinase, which contains redundant catalytic subunits Tpk1p, Tpk2p, and Tpk3p and regulatory subunit Bcy1p; promotes vegetative growth in response to nutrients; inhibits filamentous growth.	PDRRAsMSDDE
gi|238487872	S29	CK2 group	0.2613	0.967	8.934	YIL105C	YOR061W	SLM1	CKA1	Phosphoinositide PI4,5P(2) binding protein, forms a complex with Slm2p; acts downstream of Mss4p in a pathway regulating actin cytoskeleton organization in response to stress; phosphorylated by the Tor2p-containing complex TORC2.	Alpha catalytic subunit of casein kinase 2, a Ser/Thr protein kinase with roles in cell growth and proliferation; the holoenzyme also contains CKA2, CKB1 and CKB2, the many substrates include transcription factors and all RNA polymerases.	PDRRAsMSDDE
gi|238487870	T498	CDK2 CDK3 group	0.364	0.678	8.7267	YOR018W	YPL031C	ROD1	CDC28	Membrane protein; overexpression confers resistance to the GST substrate o-dinitrobenzene as well as to zinc and calcium; contains 2 PY motifs, which are required for Rod1p interaction with Rsp5p, a hect-type ubiquitin ligase.	Catalytic subunit of the main cell cycle cyclin-dependent kinase (CDK); alternately associates with G1 cyclins (CLNs) and G2/M cyclins (CLBs) which direct the CDK to specific substrates.	PPPLQsPQQAH
gi|238487870	T498	CDK2 CDK3 group	0.364	0.682	8.7782	YOR018W	YBR160W	ROD1	PHO85	Membrane protein; overexpression confers resistance to the GST substrate o-dinitrobenzene as well as to zinc and calcium; contains 2 PY motifs, which are required for Rod1p interaction with Rsp5p, a hect-type ubiquitin ligase.	Cyclin-dependent kinase, with ten cyclin partners; involved in environmental stress response; in phosphate-rich conditions, Pho85p-Pho80p complex phosphorylates Pho4p which in turn represses PHO5.	PSGMAtPFHPQ
gi|238487870	T396	CDK2 CDK3 group	0.1166	0.678	2.7954	YOR018W	YPL031C	ROD1	RIM11	Membrane protein; overexpression confers resistance to the GST substrate o-dinitrobenzene as well as to zinc and calcium; contains 2 PY motifs, which are required for Rod1p interaction with Rsp5p, a hect-type ubiquitin ligase.	Protein kinase required for signal transduction during entry into meiosis; promotes the formation of the Ime1p-Ume6p complex by phosphorylating Ime1p and Ume6p; shares similarity with mammalian glycogen synthase kinase 3-beta.	PFGTLsRNLSA
gi|238487870	T396	CDK2 CDK3 group	0.1166	0.682	2.8119	YOR018W	YBR160W	ROD1	PHO85	Membrane protein; overexpression confers resistance to the GST substrate o-dinitrobenzene as well as to zinc and calcium; contains 2 PY motifs, which are required for Rod1p interaction with Rsp5p, a hect-type ubiquitin ligase.	Cyclin-dependent kinase, with ten cyclin partners; involved in environmental stress response; in phosphate-rich conditions, Pho85p-Pho80p complex phosphorylates Pho4p which in turn represses PHO5.	GTPFGtLSRNL
gi|238487870	T383	CDK2 CDK3 group	0.382	0.678	9.1566	YOR018W	YPL031C	ROD1	RIM11	Membrane protein; overexpression confers resistance to the GST substrate o-dinitrobenzene as well as to zinc and calcium; contains 2 PY motifs, which are required for Rod1p interaction with Rsp5p, a hect-type ubiquitin ligase.	Protein kinase required for signal transduction during entry into meiosis; promotes the formation of the Ime1p-Ume6p complex by phosphorylating Ime1p and Ume6p; shares similarity with mammalian glycogen synthase kinase 3-beta.	TPGPGsGPGTP
gi|238487870	T383	CDK2 CDK3 group	0.382	0.682	9.2106	YOR018W	YBR160W	ROD1	PHO85	Membrane protein; overexpression confers resistance to the GST substrate o-dinitrobenzene as well as to zinc and calcium; contains 2 PY motifs, which are required for Rod1p interaction with Rsp5p, a hect-type ubiquitin ligase.	Cyclin-dependent kinase, with ten cyclin partners; involved in environmental stress response; in phosphate-rich conditions, Pho85p-Pho80p complex phosphorylates Pho4p which in turn represses PHO5.	PNGYRtPGPGS
gi|238487870	S550	p38 group	0.3447	0.689	5.9369	YOR018W	YLR113W	ROD1	PHO85	Protein containing a CUE domain that binds ubiquitin, which may facilitate intramolecular monoubiquitination; green fluorescent protein (GFP)-fusion protein localizes to the cytoplasm in a punctate pattern.	Cyclin-dependent kinase, with ten cyclin partners; involved in environmental stress response; in phosphate-rich conditions, Pho85p-Pho80p complex phosphorylates Pho4p which in turn represses PHO5.	TSGPYsPKPES
gi|238487870	S550	CDK2 CDK3 group	0.319	0.678	7.6466	YOR018W	YPL031C	ROD1	HOG1	Membrane protein; overexpression confers resistance to the GST substrate o-dinitrobenzene as well as to zinc and calcium; contains 2 PY motifs, which are required for Rod1p interaction with Rsp5p, a hect-type ubiquitin ligase.	Mitogen-activated protein kinase involved in osmoregulation via three independent osmosensors; mediates the recruitment and activation of RNA Pol II at Hot1p-dependent promoters; localization regulated by Ptp2p and Ptp3p.	PPPLQsPQQAH
gi|238487870	S550	CDK2 CDK3 group	0.319	0.682	7.6917	YOR018W	YBR160W	ROD1	PHO85	Membrane protein; overexpression confers resistance to the GST substrate o-dinitrobenzene as well as to zinc and calcium; contains 2 PY motifs, which are required for Rod1p interaction with Rsp5p, a hect-type ubiquitin ligase.	Cyclin-dependent kinase, with ten cyclin partners; involved in environmental stress response; in phosphate-rich conditions, Pho85p-Pho80p complex phosphorylates Pho4p which in turn represses PHO5.	PPPLQsPQQAH
gi|238487870	S494	GSK3 group	0.143	0.683	3.4527	YOR018W	YMR139W	ROD1	CDC28	Membrane protein; overexpression confers resistance to the GST substrate o-dinitrobenzene as well as to zinc and calcium; contains 2 PY motifs, which are required for Rod1p interaction with Rsp5p, a hect-type ubiquitin ligase.	Catalytic subunit of the main cell cycle cyclin-dependent kinase (CDK); alternately associates with G1 cyclins (CLNs) and G2/M cyclins (CLBs) which direct the CDK to specific substrates.	PSGMAtPFHPQ
gi|238487870	S484	PKA group	0.2343	0.683	4.62	YOR018W	YPL203W	ROD1	TPK3	Membrane protein; overexpression confers resistance to the GST substrate o-dinitrobenzene as well as to zinc and calcium; contains 2 PY motifs, which are required for Rod1p interaction with Rsp5p, a hect-type ubiquitin ligase.	Subunit of cytoplasmic cAMP-dependent protein kinase, which contains redundant catalytic subunits Tpk1p, Tpk2p, and Tpk3p and regulatory subunit Bcy1p; promotes vegetative growth in response to nutrients; inhibits filamentous growth.	LSRRPsDEVDH
gi|238487870	S484	PKA group	0.2343	0.683	4.62	YOR018W	YKL166C	ROD1	RIM11	Membrane protein; overexpression confers resistance to the GST substrate o-dinitrobenzene as well as to zinc and calcium; contains 2 PY motifs, which are required for Rod1p interaction with Rsp5p, a hect-type ubiquitin ligase.	Protein kinase required for signal transduction during entry into meiosis; promotes the formation of the Ime1p-Ume6p complex by phosphorylating Ime1p and Ume6p; shares similarity with mammalian glycogen synthase kinase 3-beta.	HEHVPsGMATP
gi|238487870	S484	PKA group	0.2343	0.684	4.6268	YOR018W	YJL164C	ROD1	TPK2	Membrane protein; overexpression confers resistance to the GST substrate o-dinitrobenzene as well as to zinc and calcium; contains 2 PY motifs, which are required for Rod1p interaction with Rsp5p, a hect-type ubiquitin ligase.	Subunit of cytoplasmic cAMP-dependent protein kinase, which contains redundant catalytic subunits Tpk1p, Tpk2p, and Tpk3p and regulatory subunit Bcy1p; promotes vegetative growth in response to nutrients; activates filamentous growth.	LSRRPsDEVDH
gi|238487870	S476	CDK2 CDK3 group	0.3863	0.678	9.2603	YOR018W	YPL031C	ROD1	TPK1	Membrane protein; overexpression confers resistance to the GST substrate o-dinitrobenzene as well as to zinc and calcium; contains 2 PY motifs, which are required for Rod1p interaction with Rsp5p, a hect-type ubiquitin ligase.	Subunit of cytoplasmic cAMP-dependent protein kinase, which contains redundant catalytic subunits Tpk1p, Tpk2p, and Tpk3p and regulatory subunit Bcy1p; promotes vegetative growth in response to nutrients; inhibits filamentous growth.	LSRRPsDEVDH
gi|238487870	S476	CDK2 CDK3 group	0.3863	0.682	9.315	YOR018W	YBR160W	ROD1	PHO85	Membrane protein; overexpression confers resistance to the GST substrate o-dinitrobenzene as well as to zinc and calcium; contains 2 PY motifs, which are required for Rod1p interaction with Rsp5p, a hect-type ubiquitin ligase.	Cyclin-dependent kinase, with ten cyclin partners; involved in environmental stress response; in phosphate-rich conditions, Pho85p-Pho80p complex phosphorylates Pho4p which in turn represses PHO5.	SHSPSsPVLSR
gi|238487870	S475	SGK group	0.0861	0.647	1.6081	YOR018W	YKL126W	ROD1	CDC28	Membrane protein; overexpression confers resistance to the GST substrate o-dinitrobenzene as well as to zinc and calcium; contains 2 PY motifs, which are required for Rod1p interaction with Rsp5p, a hect-type ubiquitin ligase.	Catalytic subunit of the main cell cycle cyclin-dependent kinase (CDK); alternately associates with G1 cyclins (CLNs) and G2/M cyclins (CLBs) which direct the CDK to specific substrates.	SHSPSsPVLSR
gi|238487870	S475	SGK group	0.0861	0.655	1.628	YOR018W	YMR104C	ROD1	YKL126W	Membrane protein; overexpression confers resistance to the GST substrate o-dinitrobenzene as well as to zinc and calcium; contains 2 PY motifs, which are required for Rod1p interaction with Rsp5p, a hect-type ubiquitin ligase.	Serine/threonine protein kinase required for receptor-mediated endocytosis; involved in sphingolipid-mediated and cell integrity signaling pathways; localized to the bud neck, cytosol and plasma membrane; homolog of mammalian kinase SGK.	NSHSPsSPVLS
gi|238487870	S475	AMPK group	0.0717	0.683	1.7314	YOR018W	YDR477W	ROD1	YPK2	Membrane protein; overexpression confers resistance to the GST substrate o-dinitrobenzene as well as to zinc and calcium; contains 2 PY motifs, which are required for Rod1p interaction with Rsp5p, a hect-type ubiquitin ligase.	Protein kinase with similarityto serine/threonine protein kinase Ypk1p; functionally redundant with YPK1 at the genetic level; participates in a signaling pathway required for optimal cell wall integrity; homolog of mammalian kinase SGK.	NSHSPsSPVLS
gi|238487870	S475	PKC group	0.1981	0.68	2.2457	YOR018W	YBL105C	ROD1	SNF1	Membrane protein; overexpression confers resistance to the GST substrate o-dinitrobenzene as well as to zinc and calcium; contains 2 PY motifs, which are required for Rod1p interaction with Rsp5p, a hect-type ubiquitin ligase.	AMP-activated serine/threonine protein kinase found in a complex containing Snf4p and members of the Sip1p/Sip2p/Gal83p family; required for transcription of glucose-repressed genes, thermotolerance, sporulation, and peroxisome biogenesis.	NSHSPsSPVLS
gi|238487870	S473	p38 group	0.3446	0.689	5.9356	YOR018W	YLR113W	ROD1	PKC1	Membrane protein; overexpression confers resistance to the GST substrate o-dinitrobenzene as well as to zinc and calcium; contains 2 PY motifs, which are required for Rod1p interaction with Rsp5p, a hect-type ubiquitin ligase.	Protein serine/threonine kinase essential for cell wall remodeling during growth; localized to sites of polarized growth and the mother-daughter bud neck; homolog of the alpha, beta, and gamma isoforms of mammalian protein kinase C (PKC).	NSHSPsSPVLS
gi|238487870	S473	CDK2 CDK3 group	0.267	0.678	6.3993	YOR018W	YPL031C	ROD1	HOG1	Membrane protein; overexpression confers resistance to the GST substrate o-dinitrobenzene as well as to zinc and calcium; contains 2 PY motifs, which are required for Rod1p interaction with Rsp5p, a hect-type ubiquitin ligase.	Mitogen-activated protein kinase involved in osmoregulation via three independent osmosensors; mediates the recruitment and activation of RNA Pol II at Hot1p-dependent promoters; localization regulated by Ptp2p and Ptp3p.	GSNSHsPSSPV
gi|238487870	S473	CDK2 CDK3 group	0.267	0.682	6.4371	YOR018W	YBR160W	ROD1	PHO85	Membrane protein; overexpression confers resistance to the GST substrate o-dinitrobenzene as well as to zinc and calcium; contains 2 PY motifs, which are required for Rod1p interaction with Rsp5p, a hect-type ubiquitin ligase.	Cyclin-dependent kinase, with ten cyclin partners; involved in environmental stress response; in phosphate-rich conditions, Pho85p-Pho80p complex phosphorylates Pho4p which in turn represses PHO5.	GSNSHsPSSPV
gi|238487870	S471	GSK3 group	0.1494	0.683	3.6085	YOR018W	YMR139W	ROD1	CDC28	Membrane protein; overexpression confers resistance to the GST substrate o-dinitrobenzene as well as to zinc and calcium; contains 2 PY motifs, which are required for Rod1p interaction with Rsp5p, a hect-type ubiquitin ligase.	Catalytic subunit of the main cell cycle cyclin-dependent kinase (CDK); alternately associates with G1 cyclins (CLNs) and G2/M cyclins (CLBs) which direct the CDK to specific substrates.	GSNSHsPSSPV
gi|238487870	S469	GSK3 group	0.1508	0.683	3.6413	YOR018W	YMR139W	ROD1	RIM11	Membrane protein; overexpression confers resistance to the GST substrate o-dinitrobenzene as well as to zinc and calcium; contains 2 PY motifs, which are required for Rod1p interaction with Rsp5p, a hect-type ubiquitin ligase.	Protein kinase required for signal transduction during entry into meiosis; promotes the formation of the Ime1p-Ume6p complex by phosphorylating Ime1p and Ume6p; shares similarity with mammalian glycogen synthase kinase 3-beta.	SSGSNsHSPSS
gi|238487870	S467	GSK3 group	0.1518	0.683	3.6657	YOR018W	YMR139W	ROD1	RIM11	Membrane protein; overexpression confers resistance to the GST substrate o-dinitrobenzene as well as to zinc and calcium; contains 2 PY motifs, which are required for Rod1p interaction with Rsp5p, a hect-type ubiquitin ligase.	Protein kinase required for signal transduction during entry into meiosis; promotes the formation of the Ime1p-Ume6p complex by phosphorylating Ime1p and Ume6p; shares similarity with mammalian glycogen synthase kinase 3-beta.	GPSSGsNSHSP
gi|238487870	S441	CDK2 CDK3 group	0.1806	0.678	4.3295	YOR018W	YPL031C	ROD1	RIM11	Membrane protein; overexpression confers resistance to the GST substrate o-dinitrobenzene as well as to zinc and calcium; contains 2 PY motifs, which are required for Rod1p interaction with Rsp5p, a hect-type ubiquitin ligase.	Protein kinase required for signal transduction during entry into meiosis; promotes the formation of the Ime1p-Ume6p complex by phosphorylating Ime1p and Ume6p; shares similarity with mammalian glycogen synthase kinase 3-beta.	YFGPSsGSNSH
gi|238487870	S441	CDK2 CDK3 group	0.1806	0.682	4.3551	YOR018W	YBR160W	ROD1	PHO85	Membrane protein; overexpression confers resistance to the GST substrate o-dinitrobenzene as well as to zinc and calcium; contains 2 PY motifs, which are required for Rod1p interaction with Rsp5p, a hect-type ubiquitin ligase.	Cyclin-dependent kinase, with ten cyclin partners; involved in environmental stress response; in phosphate-rich conditions, Pho85p-Pho80p complex phosphorylates Pho4p which in turn represses PHO5.	RPHQPsPTDHE
gi|238487870	S441	p38 group	0.3249	0.689	5.5966	YOR018W	YLR113W	ROD1	CDC28	Membrane protein; overexpression confers resistance to the GST substrate o-dinitrobenzene as well as to zinc and calcium; contains 2 PY motifs, which are required for Rod1p interaction with Rsp5p, a hect-type ubiquitin ligase.	Catalytic subunit of the main cell cycle cyclin-dependent kinase (CDK); alternately associates with G1 cyclins (CLNs) and G2/M cyclins (CLBs) which direct the CDK to specific substrates.	RPHQPsPTDHE
gi|238487870	S430	AMPK group	0.0879	0.683	2.1236	YOR018W	YDR477W	ROD1	HOG1	Membrane protein; overexpression confers resistance to the GST substrate o-dinitrobenzene as well as to zinc and calcium; contains 2 PY motifs, which are required for Rod1p interaction with Rsp5p, a hect-type ubiquitin ligase.	Mitogen-activated protein kinase involved in osmoregulation via three independent osmosensors; mediates the recruitment and activation of RNA Pol II at Hot1p-dependent promoters; localization regulated by Ptp2p and Ptp3p.	RPHQPsPTDHE
gi|238487870	S398	GSK3 group	0.0872	0.683	2.1067	YOR018W	YMR139W	ROD1	SNF1	Membrane protein; overexpression confers resistance to the GST substrate o-dinitrobenzene as well as to zinc and calcium; contains 2 PY motifs, which are required for Rod1p interaction with Rsp5p, a hect-type ubiquitin ligase.	AMP-activated serine/threonine protein kinase found in a complex containing Snf4p and members of the Sip1p/Sip2p/Gal83p family; required for transcription of glucose-repressed genes, thermotolerance, sporulation, and peroxisome biogenesis.	RLSNLsNLNIT
gi|238487870	S388	GSK3 group	0.1656	0.683	3.9998	YOR018W	YMR139W	ROD1	CDC28	Membrane protein; overexpression confers resistance to the GST substrate o-dinitrobenzene as well as to zinc and calcium; contains 2 PY motifs, which are required for Rod1p interaction with Rsp5p, a hect-type ubiquitin ligase.	Catalytic subunit of the main cell cycle cyclin-dependent kinase (CDK); alternately associates with G1 cyclins (CLNs) and G2/M cyclins (CLBs) which direct the CDK to specific substrates.	GTPFGtLSRNL
gi|238487844	S268	MAPK3 MAPK1 MAPK7 NLK group	0.0692	0.953	1.6489	YIL044C	YHR030C	AGE2	PKC1	Pantothenate synthase, also known as pantoate-beta-alanine ligase, required for pantothenic acid biosynthesis, deletion causes pantothenic acid auxotrophy, homologous to E. coli panC.	Protein serine/threonine kinase essential for cell wall remodeling during growth; localized to sites of polarized growth and the mother-daughter bud neck; homolog of the alpha, beta, and gamma isoforms of mammalian protein kinase C (PKC).	AILAPtSKVMY
gi|238487844	S268	MAPK3 MAPK1 MAPK7 NLK group	0.0692	0.954	1.6506	YIL044C	YGR040W	AGE2	SLT2	ADP-ribosylation factor (ARF) GTPase activating protein (GAP) effector, involved in Trans-Golgi-Network (TGN) transport; contains C2C2H2 cysteine/histidine motif.	Serine/threonine MAP kinase involved in regulating the maintenance of cell wall integrity and progression through the cell cycle; regulated by the PKC1-mediated signaling pathway.	AAKPQsRTTSI
gi|238487844	S268	MAPK3 MAPK1 MAPK7 NLK group	0.0692	0.956	1.6541	YIL044C	YBL016W	AGE2	KSS1	ADP-ribosylation factor (ARF) GTPase activating protein (GAP) effector, involved in Trans-Golgi-Network (TGN) transport; contains C2C2H2 cysteine/histidine motif.	Mitogen-activated protein kinase (MAPK) involved in signal transduction pathways that control filamentous growth and pheromone response.	AAKPQsRTTSI
gi|238487844	S268	PKA group	0.0616	0.952	1.6931	YIL044C	YPL203W	AGE2	TPK3	ADP-ribosylation factor (ARF) GTPase activating protein (GAP) effector, involved in Trans-Golgi-Network (TGN) transport; contains C2C2H2 cysteine/histidine motif.	Subunit of cytoplasmic cAMP-dependent protein kinase, which contains redundant catalytic subunits Tpk1p, Tpk2p, and Tpk3p and regulatory subunit Bcy1p; promotes vegetative growth in response to nutrients; inhibits filamentous growth.	AAKPQsRTTSI
gi|238487844	S268	PKA group	0.0616	0.952	1.6931	YIL044C	YKL166C	AGE2	FUS3	ADP-ribosylation factor (ARF) GTPase activating protein (GAP) effector, involved in Trans-Golgi-Network (TGN) transport; contains C2C2H2 cysteine/histidine motif.	Mitogen-activated protein kinase involved in mating pheromone response; activated by phoshporylation by Ste7p; provides specificity during the mating vs. filamentous growth response by phosphorylating transcriptional and cytoplasmic targets.	AAKPQsRTTSI
gi|238487844	S268	PKA group	0.0616	0.953	1.6949	YIL044C	YJL164C	AGE2	TPK2	ADP-ribosylation factor (ARF) GTPase activating protein (GAP) effector, involved in Trans-Golgi-Network (TGN) transport; contains C2C2H2 cysteine/histidine motif.	Subunit of cytoplasmic cAMP-dependent protein kinase, which contains redundant catalytic subunits Tpk1p, Tpk2p, and Tpk3p and regulatory subunit Bcy1p; promotes vegetative growth in response to nutrients; activates filamentous growth.	AAKPQsRTTSI
gi|238487844	S268	AMPK group	0.0534	0.943	1.78	YIL044C	YDR477W	AGE2	TPK1	ADP-ribosylation factor (ARF) GTPase activating protein (GAP) effector, involved in Trans-Golgi-Network (TGN) transport; contains C2C2H2 cysteine/histidine motif.	Subunit of cytoplasmic cAMP-dependent protein kinase, which contains redundant catalytic subunits Tpk1p, Tpk2p, and Tpk3p and regulatory subunit Bcy1p; promotes vegetative growth in response to nutrients; inhibits filamentous growth.	AAKPQsRTTSI
gi|238487844	S268	GSK3 group	0.0533	0.95	1.79	YIL044C	YMR139W	AGE2	SNF1	ADP-ribosylation factor (ARF) GTPase activating protein (GAP) effector, involved in Trans-Golgi-Network (TGN) transport; contains C2C2H2 cysteine/histidine motif.	AMP-activated serine/threonine protein kinase found in a complex containing Snf4p and members of the Sip1p/Sip2p/Gal83p family; required for transcription of glucose-repressed genes, thermotolerance, sporulation, and peroxisome biogenesis.	AAKPQsRTTSI
gi|238487844	S268	PAKA group	0.0686	0.939	1.8593	YIL044C	YOL113W	AGE2	RIM11	ADP-ribosylation factor (ARF) GTPase activating protein (GAP) effector, involved in Trans-Golgi-Network (TGN) transport; contains C2C2H2 cysteine/histidine motif.	Protein kinase required for signal transduction during entry into meiosis; promotes the formation of the Ime1p-Ume6p complex by phosphorylating Ime1p and Ume6p; shares similarity with mammalian glycogen synthase kinase 3-beta.	AAKPQsRTTSI
gi|238487844	S268	PAKA group	0.0686	0.958	1.8969	YIL044C	YNL298W	AGE2	STE20	ADP-ribosylation factor (ARF) GTPase activating protein (GAP) effector, involved in Trans-Golgi-Network (TGN) transport; contains C2C2H2 cysteine/histidine motif.	Signal transducing kinase of the PAK (p21-activated kinase) family, involved in pheromone response and pseudohyphal/invasive growth pathways, activated by Cdc42p; binds Ste4p at a GBB motif present in noncatalytic domains of PAK kinases.	AAKPQsRTTSI
gi|238487844	S268	PAKA group	0.0686	0.958	1.8969	YIL044C	YHL007C	AGE2	SKM1	ADP-ribosylation factor (ARF) GTPase activating protein (GAP) effector, involved in Trans-Golgi-Network (TGN) transport; contains C2C2H2 cysteine/histidine motif.	Member of the PAK family of serine/threonine protein kinases with similarity to Ste20p and Cla4p; proposed to be a downstream effector of Cdc42p during polarized growth.	AAKPQsRTTSI
gi|238487844	S258	CDK2 CDK3 group	0.2387	0.95	8.0163	YIL044C	YPL031C	AGE2	CLA4	ADP-ribosylation factor (ARF) GTPase activating protein (GAP) effector, involved in Trans-Golgi-Network (TGN) transport; contains C2C2H2 cysteine/histidine motif.	Cdc42p activated signal transducing kinase of the PAK (p21-activated kinase) family, involved in septin ring assembly and cytokinesis; directly phosphorylates septins Cdc3p and Cdc10p; other yeast PAK family members are Ste20p and Skm1p.	AAKPQsRTTSI
gi|238487844	S258	CDK2 CDK3 group	0.2387	0.956	8.067	YIL044C	YBR160W	AGE2	PHO85	ADP-ribosylation factor (ARF) GTPase activating protein (GAP) effector, involved in Trans-Golgi-Network (TGN) transport; contains C2C2H2 cysteine/histidine motif.	Cyclin-dependent kinase, with ten cyclin partners; involved in environmental stress response; in phosphate-rich conditions, Pho85p-Pho80p complex phosphorylates Pho4p which in turn represses PHO5.	FDSLAsPTIPA
gi|238487844	S258	p38 group	0.3447	0.944	8.1341	YIL044C	YLR113W	AGE2	CDC28	ADP-ribosylation factor (ARF) GTPase activating protein (GAP) effector, involved in Trans-Golgi-Network (TGN) transport; contains C2C2H2 cysteine/histidine motif.	Catalytic subunit of the main cell cycle cyclin-dependent kinase (CDK); alternately associates with G1 cyclins (CLNs) and G2/M cyclins (CLBs) which direct the CDK to specific substrates.	FDSLAsPTIPA
gi|238487844	S251	CK2 group	0.0995	0.946	3.3288	YIL044C	YIL035C	AGE2	HOG1	ADP-ribosylation factor (ARF) GTPase activating protein (GAP) effector, involved in Trans-Golgi-Network (TGN) transport; contains C2C2H2 cysteine/histidine motif.	Mitogen-activated protein kinase involved in osmoregulation via three independent osmosensors; mediates the recruitment and activation of RNA Pol II at Hot1p-dependent promoters; localization regulated by Ptp2p and Ptp3p.	FDSLAsPTIPA
gi|238487844	S251	CK2 group	0.0995	0.947	3.3323	YIL044C	YOR061W	AGE2	CKA1	ADP-ribosylation factor (ARF) GTPase activating protein (GAP) effector, involved in Trans-Golgi-Network (TGN) transport; contains C2C2H2 cysteine/histidine motif.	Alpha catalytic subunit of casein kinase 2, a Ser/Thr protein kinase with roles in cell growth and proliferation; the holoenzyme also contains CKA2, CKB1 and CKB2, the many substrates include transcription factors and all RNA polymerases.	GSGGGsLFDSL
gi|238487844	S247	GSK3 group	0.1427	0.95	4.794	YIL044C	YMR139W	AGE2	CKA2	ADP-ribosylation factor (ARF) GTPase activating protein (GAP) effector, involved in Trans-Golgi-Network (TGN) transport; contains C2C2H2 cysteine/histidine motif.	Alpha' catalytic subunit of casein kinase 2, a Ser/Thr protein kinase with roles in cell growth and proliferation; the holoenzyme also contains CKA1, CKB1 and CKB2, the many substrates include transcription factors and all RNA polymerases.	GSGGGsLFDSL
gi|238487844	S240	CDK2 CDK3 group	0.3504	0.95	11.7683	YIL044C	YPL031C	AGE2	RIM11	ADP-ribosylation factor (ARF) GTPase activating protein (GAP) effector, involved in Trans-Golgi-Network (TGN) transport; contains C2C2H2 cysteine/histidine motif.	Protein kinase required for signal transduction during entry into meiosis; promotes the formation of the Ime1p-Ume6p complex by phosphorylating Ime1p and Ume6p; shares similarity with mammalian glycogen synthase kinase 3-beta.	TASAGsGGGSL
gi|238487844	S240	CDK2 CDK3 group	0.3504	0.956	11.8427	YIL044C	YBR160W	AGE2	PHO85	ADP-ribosylation factor (ARF) GTPase activating protein (GAP) effector, involved in Trans-Golgi-Network (TGN) transport; contains C2C2H2 cysteine/histidine motif.	Cyclin-dependent kinase, with ten cyclin partners; involved in environmental stress response; in phosphate-rich conditions, Pho85p-Pho80p complex phosphorylates Pho4p which in turn represses PHO5.	APKVSsPTASA
gi|238487844	S239	PKA group	0.1346	0.952	3.6982	YIL044C	YPL203W	AGE2	TPK3	ADP-ribosylation factor (ARF) GTPase activating protein (GAP) effector, involved in Trans-Golgi-Network (TGN) transport; contains C2C2H2 cysteine/histidine motif.	Subunit of cytoplasmic cAMP-dependent protein kinase, which contains redundant catalytic subunits Tpk1p, Tpk2p, and Tpk3p and regulatory subunit Bcy1p; promotes vegetative growth in response to nutrients; inhibits filamentous growth.	AAPKVsSPTAS
gi|238487844	S239	PKA group	0.1346	0.952	3.6982	YIL044C	YKL166C	AGE2	CDC28	ADP-ribosylation factor (ARF) GTPase activating protein (GAP) effector, involved in Trans-Golgi-Network (TGN) transport; contains C2C2H2 cysteine/histidine motif.	Catalytic subunit of the main cell cycle cyclin-dependent kinase (CDK); alternately associates with G1 cyclins (CLNs) and G2/M cyclins (CLBs) which direct the CDK to specific substrates.	APKVSsPTASA
gi|238487844	S239	PKA group	0.1346	0.953	3.7021	YIL044C	YJL164C	AGE2	TPK2	ADP-ribosylation factor (ARF) GTPase activating protein (GAP) effector, involved in Trans-Golgi-Network (TGN) transport; contains C2C2H2 cysteine/histidine motif.	Subunit of cytoplasmic cAMP-dependent protein kinase, which contains redundant catalytic subunits Tpk1p, Tpk2p, and Tpk3p and regulatory subunit Bcy1p; promotes vegetative growth in response to nutrients; activates filamentous growth.	AAPKVsSPTAS
gi|238487794	S233	CK2 group	0.0555	0.889	1.7442	YDL055C	YIL035C	PSA1	CKA2	ATPase in ER, nuclear membrane and cytosol with homology to mammalian p97; in a complex with Npl4p and Ufd1p participates in retrotranslocation of ubiquitinated proteins from the ER into the cytosol for degradation by the proteasome.	Alpha' catalytic subunit of casein kinase 2, a Ser/Thr protein kinase with roles in cell growth and proliferation; the holoenzyme also contains CKA1, CKB1 and CKB2, the many substrates include transcription factors and all RNA polymerases.	VQDNNtFGEAG
gi|238487794	S233	CK2 group	0.0555	0.89	1.7461	YDL055C	YOR061W	PSA1	CKA1	GDP-mannose pyrophosphorylase (mannose-1-phosphate guanyltransferase), synthesizes GDP-mannose from GTP and mannose-1-phosphate in cell wall biosynthesis; required for normal cell wall structure.	Alpha catalytic subunit of casein kinase 2, a Ser/Thr protein kinase with roles in cell growth and proliferation; the holoenzyme also contains CKA2, CKB1 and CKB2, the many substrates include transcription factors and all RNA polymerases.	ENLESsFVAAE
gi|238487794	S227	CK2 group	0.0962	0.889	3.0235	YDL055C	YIL035C	PSA1	CKA2	GDP-mannose pyrophosphorylase (mannose-1-phosphate guanyltransferase), synthesizes GDP-mannose from GTP and mannose-1-phosphate in cell wall biosynthesis; required for normal cell wall structure.	Alpha' catalytic subunit of casein kinase 2, a Ser/Thr protein kinase with roles in cell growth and proliferation; the holoenzyme also contains CKA1, CKB1 and CKB2, the many substrates include transcription factors and all RNA polymerases.	ENLESsFVAAE
gi|238487794	S227	CK2 group	0.0962	0.89	3.0269	YDL055C	YOR061W	PSA1	CKA1	GDP-mannose pyrophosphorylase (mannose-1-phosphate guanyltransferase), synthesizes GDP-mannose from GTP and mannose-1-phosphate in cell wall biosynthesis; required for normal cell wall structure.	Alpha catalytic subunit of casein kinase 2, a Ser/Thr protein kinase with roles in cell growth and proliferation; the holoenzyme also contains CKA2, CKB1 and CKB2, the many substrates include transcription factors and all RNA polymerases.	VSYPSsENLES
gi|238487794	S226	AMPK group	0.1081	0.888	3.3935	YDL055C	YDR477W	PSA1	CKA2	GDP-mannose pyrophosphorylase (mannose-1-phosphate guanyltransferase), synthesizes GDP-mannose from GTP and mannose-1-phosphate in cell wall biosynthesis; required for normal cell wall structure.	Alpha' catalytic subunit of casein kinase 2, a Ser/Thr protein kinase with roles in cell growth and proliferation; the holoenzyme also contains CKA1, CKB1 and CKB2, the many substrates include transcription factors and all RNA polymerases.	VSYPSsENLES
gi|238487652	T485	CDK2 CDK3 group	0.387	0.886	12.1235	YHL002W	YPL031C	HSE1	CKA2	Subunit of the endosomal Vps27p-Hse1p complex required for sorting of ubiquitinated membrane proteins into intralumenal vesicles prior to vacuolar degradation, as well as for recycling of Golgi proteins and formation of lumenal membranes.	Alpha' catalytic subunit of casein kinase 2, a Ser/Thr protein kinase with roles in cell growth and proliferation; the holoenzyme also contains CKA1, CKB1 and CKB2, the many substrates include transcription factors and all RNA polymerases.	HHRPEsTYEHP
gi|238487652	T485	CDK2 CDK3 group	0.387	0.89	12.1782	YHL002W	YBR160W	HSE1	PHO85	Subunit of the endosomal Vps27p-Hse1p complex required for sorting of ubiquitinated membrane proteins into intralumenal vesicles prior to vacuolar degradation, as well as for recycling of Golgi proteins and formation of lumenal membranes.	Cyclin-dependent kinase, with ten cyclin partners; involved in environmental stress response; in phosphate-rich conditions, Pho85p-Pho80p complex phosphorylates Pho4p which in turn represses PHO5.	DPRNRtPPAGA
gi|238487652	S501	CK2 group	0.2075	0.892	6.5445	YHL002W	YIL035C	HSE1	CKA2	Component of the microtubule-nucleating Tub4p (gamma-tubulin) complex; interacts with Spc110p at the spindle pole body (SPB) inner plaque and with Spc72p at the SPB outer plaque.	Alpha' catalytic subunit of casein kinase 2, a Ser/Thr protein kinase with roles in cell growth and proliferation; the holoenzyme also contains CKA1, CKB1 and CKB2, the many substrates include transcription factors and all RNA polymerases.	QDLDEsIDDFD
gi|238487652	S501	CK2 group	0.2075	0.893	6.5519	YHL002W	YOR061W	HSE1	CKA1	Subunit of the endosomal Vps27p-Hse1p complex required for sorting of ubiquitinated membrane proteins into intralumenal vesicles prior to vacuolar degradation, as well as for recycling of Golgi proteins and formation of lumenal membranes.	Alpha catalytic subunit of casein kinase 2, a Ser/Thr protein kinase with roles in cell growth and proliferation; the holoenzyme also contains CKA2, CKB1 and CKB2, the many substrates include transcription factors and all RNA polymerases.	HHRPEsTYEHP
gi|238487650	S117	CK2 group	0.2345	0.981	8.1328	YHL007C	YIL035C	STE20	PKC1	Type II myosin heavy chain, required for wild-type cytokinesis and cell separation; localizes to the actomyosin ring; binds to myosin light chains Mlc1p and Mlc2p through its IQ1 and IQ2 motifs respectively.	Protein serine/threonine kinase essential for cell wall remodeling during growth; localized to sites of polarized growth and the mother-daughter bud neck; homolog of the alpha, beta, and gamma isoforms of mammalian protein kinase C (PKC).	AEAVEsRKLLE
gi|238487650	S117	CK2 group	0.2345	0.982	8.1411	YHL007C	YOR061W	STE20	CKA1	Signal transducing kinase of the PAK (p21-activated kinase) family, involved in pheromone response and pseudohyphal/invasive growth pathways, activated by Cdc42p; binds Ste4p at a GBB motif present in noncatalytic domains of PAK kinases.	Alpha catalytic subunit of casein kinase 2, a Ser/Thr protein kinase with roles in cell growth and proliferation; the holoenzyme also contains CKA2, CKB1 and CKB2, the many substrates include transcription factors and all RNA polymerases.	LNDQSsDELIG
gi|238487650	S116	CK2 group	0.6117	0.981	21.2159	YHL007C	YIL035C	STE20	CKA2	Signal transducing kinase of the PAK (p21-activated kinase) family, involved in pheromone response and pseudohyphal/invasive growth pathways, activated by Cdc42p; binds Ste4p at a GBB motif present in noncatalytic domains of PAK kinases.	Alpha' catalytic subunit of casein kinase 2, a Ser/Thr protein kinase with roles in cell growth and proliferation; the holoenzyme also contains CKA1, CKB1 and CKB2, the many substrates include transcription factors and all RNA polymerases.	LNDQSsDELIG
gi|238487650	S116	CK2 group	0.6117	0.982	21.2376	YHL007C	YOR061W	STE20	CKA1	Signal transducing kinase of the PAK (p21-activated kinase) family, involved in pheromone response and pseudohyphal/invasive growth pathways, activated by Cdc42p; binds Ste4p at a GBB motif present in noncatalytic domains of PAK kinases.	Alpha catalytic subunit of casein kinase 2, a Ser/Thr protein kinase with roles in cell growth and proliferation; the holoenzyme also contains CKA2, CKB1 and CKB2, the many substrates include transcription factors and all RNA polymerases.	SLNDQsSDELI
gi|238487646	S703	CK2 group	0.1074	0.931	3.5345	YJL080C	YIL035C	SCP160	CKA2	Hypothetical protein.	Alpha' catalytic subunit of casein kinase 2, a Ser/Thr protein kinase with roles in cell growth and proliferation; the holoenzyme also contains CKA1, CKB1 and CKB2, the many substrates include transcription factors and all RNA polymerases.	EGANPsAEGED
gi|238487646	S703	CK2 group	0.1074	0.932	3.5383	YJL080C	YOR061W	SCP160	CKA1	Essential RNA-binding G protein effector of mating response pathway, predominantly associated with nuclear envelope and ER, interacts in mRNA-dependent manner with translating ribosomes via multiple KH domains, similar to vertebrate vigilins.	Alpha catalytic subunit of casein kinase 2, a Ser/Thr protein kinase with roles in cell growth and proliferation; the holoenzyme also contains CKA2, CKB1 and CKB2, the many substrates include transcription factors and all RNA polymerases.	VADDQsVEASS
gi|238487610	T189	p38 group	0.3446	0.97	8.3577	YDR172W	YLR113W	SUP35	CDC28	Hydrophilic protein involved in vesicle trafficking between the ER and Golgi; SM (Sec1/Munc-18) family protein that binds the tSNARE Sed5p and stimulates its assembly into a trans-SNARE membrane-protein complex.	Catalytic subunit of the main cell cycle cyclin-dependent kinase (CDK); alternately associates with G1 cyclins (CLNs) and G2/M cyclins (CLBs) which direct the CDK to specific substrates.	SRNAQsPATSG
gi|238487610	T189	CDK2 CDK3 group	0.3279	0.974	11.2932	YDR172W	YPL031C	SUP35	HOG1	Translation termination factor eRF3; altered protein conformation creates the [PSI(+)] prion, a dominant cytoplasmically inherited protein aggregate that alters translational fidelity and creates a nonsense suppressor phenotype.	Mitogen-activated protein kinase involved in osmoregulation via three independent osmosensors; mediates the recruitment and activation of RNA Pol II at Hot1p-dependent promoters; localization regulated by Ptp2p and Ptp3p.	SSGSAtPGDSK
gi|238487610	T189	CDK2 CDK3 group	0.3279	0.98	11.3627	YDR172W	YBR160W	SUP35	PHO85	Translation termination factor eRF3; altered protein conformation creates the [PSI(+)] prion, a dominant cytoplasmically inherited protein aggregate that alters translational fidelity and creates a nonsense suppressor phenotype.	Cyclin-dependent kinase, with ten cyclin partners; involved in environmental stress response; in phosphate-rich conditions, Pho85p-Pho80p complex phosphorylates Pho4p which in turn represses PHO5.	SSGSAtPGDSK
gi|238487586	S22	AMPK group	0.0616	0.858	1.8692	YBR233W	YDR477W	PBP2	CKA2	Protein disulfide isomerase, multifunctional protein resident in the endoplasmic reticulum lumen, essential for the formation of disulfide bonds in secretory and cell-surface proteins, unscrambles non-native disulfide bonds.	Alpha' catalytic subunit of casein kinase 2, a Ser/Thr protein kinase with roles in cell growth and proliferation; the holoenzyme also contains CKA1, CKB1 and CKB2, the many substrates include transcription factors and all RNA polymerases.	ESGDAtETRAA
gi|238487586	S22	CK1 group	0.1241	0.811	1.902	YBR233W	YNL154C	PBP2	SNF1	RNA binding protein with similarity to mammalian heterogeneous nuclear RNP K protein, involved in the regulation of telomere position effect and telomere length.	AMP-activated serine/threonine protein kinase found in a complex containing Snf4p and members of the Sip1p/Sip2p/Gal83p family; required for transcription of glucose-repressed genes, thermotolerance, sporulation, and peroxisome biogenesis.	DPSSPsGPNDQ
gi|238487586	S22	CK1 group	0.1241	0.812	1.9044	YBR233W	YHR135C	PBP2	YCK2	RNA binding protein with similarity to mammalian heterogeneous nuclear RNP K protein, involved in the regulation of telomere position effect and telomere length.	Palmitoylated, plasma membrane-bound casein kinase I isoform; shares redundant functions with Yck1p in morphogenesis, proper septin assembly, endocytic trafficking; provides an essential function overlapping with that of Yck1p.	DPSSPsGPNDQ
gi|238487586	S22	CK1 group	0.1241	0.83	1.9466	YBR233W	YPL204W	PBP2	YCK1	RNA binding protein with similarity to mammalian heterogeneous nuclear RNP K protein, involved in the regulation of telomere position effect and telomere length.	Palmitoylated, plasma membrane-bound casein kinase I isoform; shares redundant functions with Yck2p in morphogenesis, proper septin assembly, endocytic trafficking; provides an essential function overlapping with that of Yck2p.	DPSSPsGPNDQ
gi|238487586	S22	GSK3 group	0.0671	0.858	2.0345	YBR233W	YMR139W	PBP2	HRR25	RNA binding protein with similarity to mammalian heterogeneous nuclear RNP K protein, involved in the regulation of telomere position effect and telomere length.	Protein kinase involved in regulating diverse events including vesicular trafficking, gene expression, DNA repair, and chromosome segregation; binds the CTD of RNA pol II; homolog of mammalian casein kinase 1delta (CK1delta).	DPSSPsGPNDQ
gi|238487586	S22	PKC group	0.1518	0.853	2.1581	YBR233W	YBL105C	PBP2	RIM11	RNA binding protein with similarity to mammalian heterogeneous nuclear RNP K protein, involved in the regulation of telomere position effect and telomere length.	Protein kinase required for signal transduction during entry into meiosis; promotes the formation of the Ime1p-Ume6p complex by phosphorylating Ime1p and Ume6p; shares similarity with mammalian glycogen synthase kinase 3-beta.	DPSSPsGPNDQ
gi|238487586	S22	CK2 group	0.0739	0.866	2.2632	YBR233W	YIL035C	PBP2	PKC1	RNA binding protein with similarity to mammalian heterogeneous nuclear RNP K protein, involved in the regulation of telomere position effect and telomere length.	Protein serine/threonine kinase essential for cell wall remodeling during growth; localized to sites of polarized growth and the mother-daughter bud neck; homolog of the alpha, beta, and gamma isoforms of mammalian protein kinase C (PKC).	DPSSPsGPNDQ
gi|238487586	S22	CK2 group	0.0739	0.867	2.2658	YBR233W	YOR061W	PBP2	CKA1	RNA binding protein with similarity to mammalian heterogeneous nuclear RNP K protein, involved in the regulation of telomere position effect and telomere length.	Alpha catalytic subunit of casein kinase 2, a Ser/Thr protein kinase with roles in cell growth and proliferation; the holoenzyme also contains CKA2, CKB1 and CKB2, the many substrates include transcription factors and all RNA polymerases.	DPSSPsGPNDQ
gi|238487586	S20	CDK2 CDK3 group	0.3859	0.853	11.6369	YBR233W	YPL031C	PBP2	CKA2	RNA binding protein with similarity to mammalian heterogeneous nuclear RNP K protein, involved in the regulation of telomere position effect and telomere length.	Alpha' catalytic subunit of casein kinase 2, a Ser/Thr protein kinase with roles in cell growth and proliferation; the holoenzyme also contains CKA1, CKB1 and CKB2, the many substrates include transcription factors and all RNA polymerases.	DPSSPsGPNDQ
gi|238487586	S20	CDK2 CDK3 group	0.3859	0.857	11.6914	YBR233W	YBR160W	PBP2	PHO85	RNA binding protein with similarity to mammalian heterogeneous nuclear RNP K protein, involved in the regulation of telomere position effect and telomere length.	Cyclin-dependent kinase, with ten cyclin partners; involved in environmental stress response; in phosphate-rich conditions, Pho85p-Pho80p complex phosphorylates Pho4p which in turn represses PHO5.	LEDPSsPSGPN
gi|238487306	S373	CDK2 CDK3 group	0.2082	0.94	6.9208	YKR095W	YPL031C	MLP1	CKA2	Beta subunit of cytoplasmic phenylalanyl-tRNA synthetase, forms a tetramer with Frs2p to generate the active enzyme; evolutionarily distant from mitochondrial phenylalanyl-tRNA synthetase based on protein sequence, but substrate binding is similar.	Alpha' catalytic subunit of casein kinase 2, a Ser/Thr protein kinase with roles in cell growth and proliferation; the holoenzyme also contains CKA1, CKB1 and CKB2, the many substrates include transcription factors and all RNA polymerases.	TALDKtKVEIV
gi|238487306	S373	CDK2 CDK3 group	0.2082	0.945	6.9576	YKR095W	YBR160W	MLP1	PHO85	Myosin-like protein associated with the nuclear envelope, connects the nuclear pore complex with the nuclear interior; involved with Tel1p in telomere length control; involved with Pml1p and Pml39p in nuclear retention of unspliced mRNAs.	Cyclin-dependent kinase, with ten cyclin partners; involved in environmental stress response; in phosphate-rich conditions, Pho85p-Pho80p complex phosphorylates Pho4p which in turn represses PHO5.	GRRSMsPAPGL
gi|238487306	S373	p38 group	0.3423	0.931	7.9671	YKR095W	YLR113W	MLP1	CDC28	Myosin-like protein associated with the nuclear envelope, connects the nuclear pore complex with the nuclear interior; involved with Tel1p in telomere length control; involved with Pml1p and Pml39p in nuclear retention of unspliced mRNAs.	Catalytic subunit of the main cell cycle cyclin-dependent kinase (CDK); alternately associates with G1 cyclins (CLNs) and G2/M cyclins (CLBs) which direct the CDK to specific substrates.	GRRSMsPAPGL
gi|238487306	S371	PAKA group	0.1828	0.924	4.8755	YKR095W	YOL113W	MLP1	HOG1	Myosin-like protein associated with the nuclear envelope, connects the nuclear pore complex with the nuclear interior; involved with Tel1p in telomere length control; involved with Pml1p and Pml39p in nuclear retention of unspliced mRNAs.	Mitogen-activated protein kinase involved in osmoregulation via three independent osmosensors; mediates the recruitment and activation of RNA Pol II at Hot1p-dependent promoters; localization regulated by Ptp2p and Ptp3p.	GRRSMsPAPGL
gi|238487306	S371	PAKA group	0.1828	0.943	4.9758	YKR095W	YNL298W	MLP1	STE20	Myosin-like protein associated with the nuclear envelope, connects the nuclear pore complex with the nuclear interior; involved with Tel1p in telomere length control; involved with Pml1p and Pml39p in nuclear retention of unspliced mRNAs.	Signal transducing kinase of the PAK (p21-activated kinase) family, involved in pheromone response and pseudohyphal/invasive growth pathways, activated by Cdc42p; binds Ste4p at a GBB motif present in noncatalytic domains of PAK kinases.	VAGRRsMSPAP
gi|238487306	S371	PAKA group	0.1828	0.943	4.9758	YKR095W	YHL007C	MLP1	SKM1	Myosin-like protein associated with the nuclear envelope, connects the nuclear pore complex with the nuclear interior; involved with Tel1p in telomere length control; involved with Pml1p and Pml39p in nuclear retention of unspliced mRNAs.	Member of the PAK family of serine/threonine protein kinases with similarity to Ste20p and Cla4p; proposed to be a downstream effector of Cdc42p during polarized growth.	VAGRRsMSPAP
gi|238486936	S199	CK2 group	0.3734	0.887	11.7091	YOR096W	YIL035C	YOR3177W	TPK1	Isozyme of methylenetetrahydrofolate reductase, catalyzes the reduction of 5,10-methylenetetrahydrofolate to 5-methyltetrahydrofolate in the methionine biosynthesis pathway.	Subunit of cytoplasmic cAMP-dependent protein kinase, which contains redundant catalytic subunits Tpk1p, Tpk2p, and Tpk3p and regulatory subunit Bcy1p; promotes vegetative growth in response to nutrients; inhibits filamentous growth.	TRRRAsSINSL
gi|238486936	S199	CK2 group	0.3734	0.888	11.7223	YOR096W	YOR061W	YOR3177W	CKA1	Protein component of the small (40S) ribosomal subunit, nearly identical to Rps7Bp; interacts with Kti11p; deletion causes hypersensitivity to zymocin; has similarity to rat S7 and Xenopus S8 ribosomal proteins.	Alpha catalytic subunit of casein kinase 2, a Ser/Thr protein kinase with roles in cell growth and proliferation; the holoenzyme also contains CKA2, CKB1 and CKB2, the many substrates include transcription factors and all RNA polymerases.	PQSSAsDF---
gi|238486936	S197	CK2 group	0.1813	0.887	5.6867	YOR096W	YIL035C	YOR3177W	CKA2	Protein component of the small (40S) ribosomal subunit, nearly identical to Rps7Bp; interacts with Kti11p; deletion causes hypersensitivity to zymocin; has similarity to rat S7 and Xenopus S8 ribosomal proteins.	Alpha' catalytic subunit of casein kinase 2, a Ser/Thr protein kinase with roles in cell growth and proliferation; the holoenzyme also contains CKA1, CKB1 and CKB2, the many substrates include transcription factors and all RNA polymerases.	PQSSAsDF---
gi|238486936	S197	CK2 group	0.1813	0.888	5.6931	YOR096W	YOR061W	YOR3177W	CKA1	Protein component of the small (40S) ribosomal subunit, nearly identical to Rps7Bp; interacts with Kti11p; deletion causes hypersensitivity to zymocin; has similarity to rat S7 and Xenopus S8 ribosomal proteins.	Alpha catalytic subunit of casein kinase 2, a Ser/Thr protein kinase with roles in cell growth and proliferation; the holoenzyme also contains CKA2, CKB1 and CKB2, the many substrates include transcription factors and all RNA polymerases.	EFPQSsASDF-
gi|238486914	S902	CDK2 CDK3 group	0.3504	0.812	10.0594	YMR012W	YPL031C	CLU1	KIC1	Non-essential P-type ATPase that is a potential aminophospholipid translocase, localizes to the trans-Golgi, likely involved in protein transport.	Protein kinase of the PAK/Ste20 kinase family, required for cell integrity possibly through regulating 1,6-beta-glucan levels in the wall; physically interacts with Cdc31p (centrin), which is a component of the spindle pole body.	GRHMStLRESI
gi|238486914	S902	CDK2 CDK3 group	0.3504	0.816	10.1089	YMR012W	YBR160W	CLU1	PHO85	eIF3 component of unknown function; deletion causes defects in mitochondrial organization but not in growth or translation initiation, can rescue cytokinesis and mitochondrial organization defects of the Dictyostelium cluA- mutant.	Cyclin-dependent kinase, with ten cyclin partners; involved in environmental stress response; in phosphate-rich conditions, Pho85p-Pho80p complex phosphorylates Pho4p which in turn represses PHO5.	PARAAsPEKPA
gi|238486906	S536	CDK2 CDK3 group	0.3659	0.931	12.0456	YLR116W	YPL031C	MSL5	CLA4	Subunit of the RSC chromatin remodeling complex required for kinetochore function in chromosome segregation; essential gene required for cell cycle progression; phosphorylated in the G1 phase of the cell cycle; Snf5p paralog.	Cdc42p activated signal transducing kinase of the PAK (p21-activated kinase) family, involved in septin ring assembly and cytokinesis; directly phosphorylates septins Cdc3p and Cdc10p; other yeast PAK family members are Ste20p and Skm1p.	KRRFRsLSPLG
gi|238486906	S536	CDK2 CDK3 group	0.3659	0.936	12.1103	YLR116W	YBR160W	MSL5	PHO85	Component of the commitment complex, which defines the first step in the splicing pathway; essential protein that interacts with Mud2p and Prp40p, forming a bridge between the intron ends; also involved in nuclear retention of pre-mRNA.	Cyclin-dependent kinase, with ten cyclin partners; involved in environmental stress response; in phosphate-rich conditions, Pho85p-Pho80p complex phosphorylates Pho4p which in turn represses PHO5.	YGSGGsPPPPP
gi|238486906	S126	CDK2 CDK3 group	0.293	0.931	9.6454	YLR116W	YPL031C	MSL5	CDC28	Component of the commitment complex, which defines the first step in the splicing pathway; essential protein that interacts with Mud2p and Prp40p, forming a bridge between the intron ends; also involved in nuclear retention of pre-mRNA.	Catalytic subunit of the main cell cycle cyclin-dependent kinase (CDK); alternately associates with G1 cyclins (CLNs) and G2/M cyclins (CLBs) which direct the CDK to specific substrates.	YGSGGsPPPPP
gi|238486906	S126	CDK2 CDK3 group	0.293	0.936	9.6972	YLR116W	YBR160W	MSL5	PHO85	Component of the commitment complex, which defines the first step in the splicing pathway; essential protein that interacts with Mud2p and Prp40p, forming a bridge between the intron ends; also involved in nuclear retention of pre-mRNA.	Cyclin-dependent kinase, with ten cyclin partners; involved in environmental stress response; in phosphate-rich conditions, Pho85p-Pho80p complex phosphorylates Pho4p which in turn represses PHO5.	GDRSPsPPPQY
gi|238486906	S124	CDK2 CDK3 group	0.3511	0.931	11.5555	YLR116W	YPL031C	MSL5	CDC28	Component of the commitment complex, which defines the first step in the splicing pathway; essential protein that interacts with Mud2p and Prp40p, forming a bridge between the intron ends; also involved in nuclear retention of pre-mRNA.	Catalytic subunit of the main cell cycle cyclin-dependent kinase (CDK); alternately associates with G1 cyclins (CLNs) and G2/M cyclins (CLBs) which direct the CDK to specific substrates.	GDRSPsPPPQY
gi|238486906	S124	CDK2 CDK3 group	0.3511	0.936	11.6175	YLR116W	YBR160W	MSL5	PHO85	Component of the commitment complex, which defines the first step in the splicing pathway; essential protein that interacts with Mud2p and Prp40p, forming a bridge between the intron ends; also involved in nuclear retention of pre-mRNA.	Cyclin-dependent kinase, with ten cyclin partners; involved in environmental stress response; in phosphate-rich conditions, Pho85p-Pho80p complex phosphorylates Pho4p which in turn represses PHO5.	ADGDRsPSPPP
gi|238486888	S70	CK2 group	0.6484	0.877	20.104	YDL065C	YIL035C	PEX19	CDC28	Translation termination factor eRF3; altered protein conformation creates the [PSI(+)] prion, a dominant cytoplasmically inherited protein aggregate that alters translational fidelity and creates a nonsense suppressor phenotype.	Catalytic subunit of the main cell cycle cyclin-dependent kinase (CDK); alternately associates with G1 cyclins (CLNs) and G2/M cyclins (CLBs) which direct the CDK to specific substrates.	SSGSAtPGDSK
gi|238486888	S70	CK2 group	0.6484	0.878	20.1269	YDL065C	YOR061W	PEX19	CKA1	Chaperone and import receptor for newly-synthesized class I peroxisomal membrane proteins (PMPs), binds PMPs in the cytoplasm and delivers them to the peroxisome for subsequent insertion into the peroxisomal membrane.	Alpha catalytic subunit of casein kinase 2, a Ser/Thr protein kinase with roles in cell growth and proliferation; the holoenzyme also contains CKA2, CKB1 and CKB2, the many substrates include transcription factors and all RNA polymerases.	DDDDEsDLDEL
gi|238486858	S355	CDK2 CDK3 group	0.3973	0.805	11.3074	YGR087C	YPL031C	PDC6	CKA2	Phosphatidylserine decarboxylase of the Golgi and vacuolar membranes, converts phosphatidylserine to phosphatidylethanolamine.	Alpha' catalytic subunit of casein kinase 2, a Ser/Thr protein kinase with roles in cell growth and proliferation; the holoenzyme also contains CKA1, CKB1 and CKB2, the many substrates include transcription factors and all RNA polymerases.	IPATIsDEAER
gi|238486858	S355	CDK2 CDK3 group	0.3973	0.81	11.3776	YGR087C	YBR160W	PDC6	PHO85	Minor isoform of pyruvate decarboxylase, key enzyme in alcoholic fermentation, decarboxylates pyruvate to acetaldehyde, regulation is glucose- and ethanol-dependent, involved in amino acid catabolism.	Cyclin-dependent kinase, with ten cyclin partners; involved in environmental stress response; in phosphate-rich conditions, Pho85p-Pho80p complex phosphorylates Pho4p which in turn represses PHO5.	NVGPVsPPSNL
gi|238486858	S197	PKC group	0.0744	0.808	1.0026	YGR087C	YBL105C	PDC6	CKA2	Minor isoform of pyruvate decarboxylase, key enzyme in alcoholic fermentation, decarboxylates pyruvate to acetaldehyde, regulation is glucose- and ethanol-dependent, involved in amino acid catabolism.	Alpha' catalytic subunit of casein kinase 2, a Ser/Thr protein kinase with roles in cell growth and proliferation; the holoenzyme also contains CKA1, CKB1 and CKB2, the many substrates include transcription factors and all RNA polymerases.	TPLDLsLPPND
gi|238486858	S197	GSK3 group	0.0399	0.798	1.126	YGR087C	YMR139W	PDC6	PKC1	Minor isoform of pyruvate decarboxylase, key enzyme in alcoholic fermentation, decarboxylates pyruvate to acetaldehyde, regulation is glucose- and ethanol-dependent, involved in amino acid catabolism.	Protein serine/threonine kinase essential for cell wall remodeling during growth; localized to sites of polarized growth and the mother-daughter bud neck; homolog of the alpha, beta, and gamma isoforms of mammalian protein kinase C (PKC).	TPLDLsLPPND
gi|238486858	S197	CK1 group	0.095	0.764	1.3721	YGR087C	YHR135C	PDC6	YCK2	Minor isoform of pyruvate decarboxylase, key enzyme in alcoholic fermentation, decarboxylates pyruvate to acetaldehyde, regulation is glucose- and ethanol-dependent, involved in amino acid catabolism.	Palmitoylated, plasma membrane-bound casein kinase I isoform; shares redundant functions with Yck1p in morphogenesis, proper septin assembly, endocytic trafficking; provides an essential function overlapping with that of Yck1p.	TPLDLsLPPND
gi|238486858	S197	CK1 group	0.095	0.764	1.3721	YGR087C	YNL154C	PDC6	RIM11	Minor isoform of pyruvate decarboxylase, key enzyme in alcoholic fermentation, decarboxylates pyruvate to acetaldehyde, regulation is glucose- and ethanol-dependent, involved in amino acid catabolism.	Protein kinase required for signal transduction during entry into meiosis; promotes the formation of the Ime1p-Ume6p complex by phosphorylating Ime1p and Ume6p; shares similarity with mammalian glycogen synthase kinase 3-beta.	TPLDLsLPPND
gi|238486858	S197	CK1 group	0.095	0.771	1.3847	YGR087C	YPL204W	PDC6	YCK1	Minor isoform of pyruvate decarboxylase, key enzyme in alcoholic fermentation, decarboxylates pyruvate to acetaldehyde, regulation is glucose- and ethanol-dependent, involved in amino acid catabolism.	Palmitoylated, plasma membrane-bound casein kinase I isoform; shares redundant functions with Yck2p in morphogenesis, proper septin assembly, endocytic trafficking; provides an essential function overlapping with that of Yck2p.	TPLDLsLPPND
gi|238486744	S104	CK2 group	0.179	0.974	6.1658	YBR089C-A	YIL035C	NHP6B	CDC28	General transcriptional co-repressor, acts together with Tup1p; also acts as part of a transcriptional co-activator complex that recruits the SWI/SNF and SAGA complexes to promoters.	Catalytic subunit of the main cell cycle cyclin-dependent kinase (CDK); alternately associates with G1 cyclins (CLNs) and G2/M cyclins (CLBs) which direct the CDK to specific substrates.	AHTQPsPTGGV
gi|238486744	S104	CK2 group	0.179	0.975	6.1722	YBR089C-A	YOR061W	NHP6B	CKA1	High-mobility group non-histone chromatin protein, functionally redundant with Nhp6Ap; homologous to mammalian high mobility group proteins 1 and 2; acts to recruit transcription factor Rcs1p to certain promoters.	Alpha catalytic subunit of casein kinase 2, a Ser/Thr protein kinase with roles in cell growth and proliferation; the holoenzyme also contains CKA2, CKB1 and CKB2, the many substrates include transcription factors and all RNA polymerases.	DEDESs-----
gi|238486730	T111	CK2 group	0.1471	0.948	4.9289	YKL060C	YIL035C	FBA1	CKA2	Kinetochore protein with homology to human CENP-C, required for structural integrity of the spindle during anaphase spindle elongation, interacts with histones H2A, H2B, and H4, phosphorylated by Ipl1p.	Alpha' catalytic subunit of casein kinase 2, a Ser/Thr protein kinase with roles in cell growth and proliferation; the holoenzyme also contains CKA1, CKB1 and CKB2, the many substrates include transcription factors and all RNA polymerases.	RVDNDsEDDED
gi|238486730	T111	CK2 group	0.1471	0.949	4.9341	YKL060C	YOR061W	FBA1	CKA1	Fructose 1,6-bisphosphate aldolase, a cytosolic enzyme required for glycolysis and gluconeogenesis; catalyzes the conversion of fructose 1,6 bisphosphate into two 3-carbon products: glyceraldehyde-3-phosphate and dihydroxyacetone phosphate.	Alpha catalytic subunit of casein kinase 2, a Ser/Thr protein kinase with roles in cell growth and proliferation; the holoenzyme also contains CKA2, CKB1 and CKB2, the many substrates include transcription factors and all RNA polymerases.	PVVLHtDHCAK
gi|238486686	S114	AMPK group	0.0625	0.962	2.1247	YMR105C	YDR477W	PGM2	RIM11	Hypothetical protein.	Protein kinase required for signal transduction during entry into meiosis; promotes the formation of the Ime1p-Ume6p complex by phosphorylating Ime1p and Ume6p; shares similarity with mammalian glycogen synthase kinase 3-beta.	KRNTVtLVGTD
gi|238486670	S91	AMPK group	0.0997	0.986	3.474	YNL097C	YDR477W	PHO23	CLA4	Probable component of the Rpd3 histone deacetylase complex, involved in transcriptional regulation of PHO5; C-terminus has similarity to human candidate tumor suppressor p33(ING1).	Cdc42p activated signal transducing kinase of the PAK (p21-activated kinase) family, involved in septin ring assembly and cytokinesis; directly phosphorylates septins Cdc3p and Cdc10p; other yeast PAK family members are Ste20p and Skm1p.	PSRRRsAAASA
gi|238486670	S554	GSK3 group	0.1479	0.996	5.2086	YNL097C	YMR139W	PHO23	CKA2	Alpha-isopropylmalate synthase (2-isopropylmalate synthase); the main isozyme responsible for the first step in the leucine biosynthesis pathway.	Alpha' catalytic subunit of casein kinase 2, a Ser/Thr protein kinase with roles in cell growth and proliferation; the holoenzyme also contains CKA1, CKB1 and CKB2, the many substrates include transcription factors and all RNA polymerases.	DATAAsDEEVQ
gi|238486670	S550	PAKA group	0.1951	0.967	5.4468	YNL097C	YOL113W	PHO23	TPK1	Probable component of the Rpd3 histone deacetylase complex, involved in transcriptional regulation of PHO5; C-terminus has similarity to human candidate tumor suppressor p33(ING1).	Subunit of cytoplasmic cAMP-dependent protein kinase, which contains redundant catalytic subunits Tpk1p, Tpk2p, and Tpk3p and regulatory subunit Bcy1p; promotes vegetative growth in response to nutrients; inhibits filamentous growth.	PSRRRsAAASA
gi|238486670	S550	PKA group	0.1905	0.991	5.4503	YNL097C	YPL203W	PHO23	TPK3	Probable component of the Rpd3 histone deacetylase complex, involved in transcriptional regulation of PHO5; C-terminus has similarity to human candidate tumor suppressor p33(ING1).	Subunit of cytoplasmic cAMP-dependent protein kinase, which contains redundant catalytic subunits Tpk1p, Tpk2p, and Tpk3p and regulatory subunit Bcy1p; promotes vegetative growth in response to nutrients; inhibits filamentous growth.	PSRRRsAAASA
gi|238486670	S550	PKA group	0.1905	0.991	5.4503	YNL097C	YKL166C	PHO23	RIM11	Probable component of the Rpd3 histone deacetylase complex, involved in transcriptional regulation of PHO5; C-terminus has similarity to human candidate tumor suppressor p33(ING1).	Protein kinase required for signal transduction during entry into meiosis; promotes the formation of the Ime1p-Ume6p complex by phosphorylating Ime1p and Ume6p; shares similarity with mammalian glycogen synthase kinase 3-beta.	RSAAAsAEPVP
gi|238486670	S550	PKA group	0.1905	0.992	5.4558	YNL097C	YJL164C	PHO23	TPK2	Probable component of the Rpd3 histone deacetylase complex, involved in transcriptional regulation of PHO5; C-terminus has similarity to human candidate tumor suppressor p33(ING1).	Subunit of cytoplasmic cAMP-dependent protein kinase, which contains redundant catalytic subunits Tpk1p, Tpk2p, and Tpk3p and regulatory subunit Bcy1p; promotes vegetative growth in response to nutrients; activates filamentous growth.	PSRRRsAAASA
gi|238486670	S550	PAKA group	0.1951	0.987	5.5594	YNL097C	YNL298W	PHO23	STE20	Probable component of the Rpd3 histone deacetylase complex, involved in transcriptional regulation of PHO5; C-terminus has similarity to human candidate tumor suppressor p33(ING1).	Signal transducing kinase of the PAK (p21-activated kinase) family, involved in pheromone response and pseudohyphal/invasive growth pathways, activated by Cdc42p; binds Ste4p at a GBB motif present in noncatalytic domains of PAK kinases.	PSRRRsAAASA
gi|238486670	S550	PAKA group	0.1951	0.987	5.5594	YNL097C	YHL007C	PHO23	SKM1	Probable component of the Rpd3 histone deacetylase complex, involved in transcriptional regulation of PHO5; C-terminus has similarity to human candidate tumor suppressor p33(ING1).	Member of the PAK family of serine/threonine protein kinases with similarity to Ste20p and Cla4p; proposed to be a downstream effector of Cdc42p during polarized growth.	PSRRRsAAASA
gi|238486572	S303	CK2 group	0.6468	0.916	20.9478	YLR340W	YIL035C	RPP0	RIM11	Signal transducing MEK kinase involved in pheromone response and pseudohyphal/invasive growth pathways, where it phosphorylates Ste7p, and the high osmolarity response pathway, via phosphorylation of Pbs2p; regulated by Ste20p and Ste50p.	Protein kinase required for signal transduction during entry into meiosis; promotes the formation of the Ime1p-Ume6p complex by phosphorylating Ime1p and Ume6p; shares similarity with mammalian glycogen synthase kinase 3-beta.	GYKPPsRPGSP
gi|238486572	S303	CK2 group	0.6468	0.917	20.9707	YLR340W	YOR061W	RPP0	CKA1	Conserved ribosomal protein P0 similar to rat P0, human P0, and E. coli L10e; shown to be phosphorylated on serine 302.	Alpha catalytic subunit of casein kinase 2, a Ser/Thr protein kinase with roles in cell growth and proliferation; the holoenzyme also contains CKA2, CKB1 and CKB2, the many substrates include transcription factors and all RNA polymerases.	EEEEEsDDDMG
gi|238486520	S458	AMPK group	0.0685	0.68	1.6465	YJR051W	YDR477W	OSM1	CKA2	Cytoplasmic protein required for cell viability, identified by association with pre-ribosomal particles.	Alpha' catalytic subunit of casein kinase 2, a Ser/Thr protein kinase with roles in cell growth and proliferation; the holoenzyme also contains CKA1, CKB1 and CKB2, the many substrates include transcription factors and all RNA polymerases.	DSEDEsGVPPA
gi|238486332	S808	CK2 group	0.6157	0.864	18.8072	YML093W	YIL035C	UTP14	CLA4	Polo-like kinase with similarity to Xenopus Plx1 and S. pombe Plo1p; found at bud neck, nucleus and SPBs; has multiple functions in mitosis and cytokinesis through phosphorylation of substrates; may be a Cdc28p substrate.	Cdc42p activated signal transducing kinase of the PAK (p21-activated kinase) family, involved in septin ring assembly and cytokinesis; directly phosphorylates septins Cdc3p and Cdc10p; other yeast PAK family members are Ste20p and Skm1p.	VKKRRsLSLPE
gi|238486332	S808	CK2 group	0.6157	0.865	18.8289	YML093W	YOR061W	UTP14	CKA1	Nucleolar protein, component of the small subunit (SSU) processome containing the U3 snoRNA that is involved in processing of pre-18S rRNA.	Alpha catalytic subunit of casein kinase 2, a Ser/Thr protein kinase with roles in cell growth and proliferation; the holoenzyme also contains CKA2, CKB1 and CKB2, the many substrates include transcription factors and all RNA polymerases.	DEGDDsDNDGN
gi|238486282	S56	PKC group	0.1668	0.819	2.2762	YGL161C	YBL105C	YIP5	SNF1	Protein kinase, related to and functionally redundant with Elm1p and Pak1p for the phosphorylation and activation of Snf1p; functionally orthologous to LKB1, a mammalian kinase associated with Peutz-Jeghers cancer-susceptibility syndrome.	AMP-activated serine/threonine protein kinase found in a complex containing Snf4p and members of the Sip1p/Sip2p/Gal83p family; required for transcription of glucose-repressed genes, thermotolerance, sporulation, and peroxisome biogenesis.	MFTAKsAGSPA
gi|238486282	S56	AMPK group	0.0997	0.809	2.8504	YGL161C	YDR477W	YIP5	PKC1	Protein that interacts with Rab GTPases; computational analysis of large-scale protein-protein interaction data suggests a possible role in vesicle-mediated transport.	Protein serine/threonine kinase essential for cell wall remodeling during growth; localized to sites of polarized growth and the mother-daughter bud neck; homolog of the alpha, beta, and gamma isoforms of mammalian protein kinase C (PKC).	LGGGSsRGRDR
gi|238486230	S300	CK2 group	0.5861	0.897	18.5885	YFL034W	YIL035C	YFL034W	YPK2	GTPase-activating protein (RhoGAP) for Cdc42p and Rho5p.	Protein kinase with similarityto serine/threonine protein kinase Ypk1p; functionally redundant with YPK1 at the genetic level; participates in a signaling pathway required for optimal cell wall integrity; homolog of mammalian kinase SGK.	HRRDRsSGPSE
gi|238486230	S300	CK2 group	0.5861	0.898	18.6092	YFL034W	YOR061W	YFL034W	CKA1	Possible integral membrane protein that interacts with Rpp0p, which is a component of the ribosomal stalk.	Alpha catalytic subunit of casein kinase 2, a Ser/Thr protein kinase with roles in cell growth and proliferation; the holoenzyme also contains CKA2, CKB1 and CKB2, the many substrates include transcription factors and all RNA polymerases.	AQSATsLDEDT
gi|238486230	S297	CK2 group	0.1356	0.897	4.3009	YFL034W	YIL035C	YFL034W	CKA2	Possible integral membrane protein that interacts with Rpp0p, which is a component of the ribosomal stalk.	Alpha' catalytic subunit of casein kinase 2, a Ser/Thr protein kinase with roles in cell growth and proliferation; the holoenzyme also contains CKA1, CKB1 and CKB2, the many substrates include transcription factors and all RNA polymerases.	AQSATsLDEDT
gi|238486230	S297	CK2 group	0.1356	0.898	4.3057	YFL034W	YOR061W	YFL034W	CKA1	Possible integral membrane protein that interacts with Rpp0p, which is a component of the ribosomal stalk.	Alpha catalytic subunit of casein kinase 2, a Ser/Thr protein kinase with roles in cell growth and proliferation; the holoenzyme also contains CKA2, CKB1 and CKB2, the many substrates include transcription factors and all RNA polymerases.	DEDAQsATSLD
gi|238486230	S240	CK2 group	0.5689	0.897	18.0435	YFL034W	YIL035C	YFL034W	CKA2	Possible integral membrane protein that interacts with Rpp0p, which is a component of the ribosomal stalk.	Alpha' catalytic subunit of casein kinase 2, a Ser/Thr protein kinase with roles in cell growth and proliferation; the holoenzyme also contains CKA1, CKB1 and CKB2, the many substrates include transcription factors and all RNA polymerases.	DEDAQsATSLD
gi|238486230	S240	CK2 group	0.5689	0.898	18.0636	YFL034W	YOR061W	YFL034W	CKA1	Possible integral membrane protein that interacts with Rpp0p, which is a component of the ribosomal stalk.	Alpha catalytic subunit of casein kinase 2, a Ser/Thr protein kinase with roles in cell growth and proliferation; the holoenzyme also contains CKA2, CKB1 and CKB2, the many substrates include transcription factors and all RNA polymerases.	EDEAEsDGGWQ
gi|238486230	S232	CK2 group	0.6441	0.897	20.428	YFL034W	YIL035C	YFL034W	CKA2	Possible integral membrane protein that interacts with Rpp0p, which is a component of the ribosomal stalk.	Alpha' catalytic subunit of casein kinase 2, a Ser/Thr protein kinase with roles in cell growth and proliferation; the holoenzyme also contains CKA1, CKB1 and CKB2, the many substrates include transcription factors and all RNA polymerases.	EDEAEsDGGWQ
gi|238486230	S232	CK2 group	0.6441	0.898	20.4508	YFL034W	YOR061W	YFL034W	CKA1	Possible integral membrane protein that interacts with Rpp0p, which is a component of the ribosomal stalk.	Alpha catalytic subunit of casein kinase 2, a Ser/Thr protein kinase with roles in cell growth and proliferation; the holoenzyme also contains CKA2, CKB1 and CKB2, the many substrates include transcription factors and all RNA polymerases.	NESKDsEDEDE
gi|238486110	S360	CK2 group	0.3947	0.674	9.4057	YJR072C	YOR061W	NPA3	CKA1	Cytoplasmic protein required for cell viability, identified by association with pre-ribosomal particles.	Alpha catalytic subunit of casein kinase 2, a Ser/Thr protein kinase with roles in cell growth and proliferation; the holoenzyme also contains CKA2, CKB1 and CKB2, the many substrates include transcription factors and all RNA polymerases.	DSEDEsGVPPA
gi|238486110	S360	CK2 group	0.3947	0.674	9.4057	YJR072C	YIL035C	NPA3	CKA2	Glutamine-fructose-6-phosphate amidotransferase, catalyzes the formation of glucosamine-6-P and glutamate from fructose-6-P and glutamine in the first step of chitin biosynthesis.	Alpha' catalytic subunit of casein kinase 2, a Ser/Thr protein kinase with roles in cell growth and proliferation; the holoenzyme also contains CKA1, CKB1 and CKB2, the many substrates include transcription factors and all RNA polymerases.	ETDTDtECIAK
gi|238486088	S84	PKC group	0.2599	0.668	2.8939	YKR070W	YBL105C	YKR070W	PKC1	ATP binding protein involved in protein folding and vacuolar import of proteins; member of heat shock protein 70 (HSP70) family; associated with the chaperonin-containing T-complex; present in the cytoplasm, vacuolar membrane and cell wall.	Protein serine/threonine kinase essential for cell wall remodeling during growth; localized to sites of polarized growth and the mother-daughter bud neck; homolog of the alpha, beta, and gamma isoforms of mammalian protein kinase C (PKC).	AAPGGsTRTAD
gi|238486088	S84	PKA group	0.188	0.664	3.6031	YKR070W	YJL164C	YKR070W	TPK3	Hypothetical protein.	Subunit of cytoplasmic cAMP-dependent protein kinase, which contains redundant catalytic subunits Tpk1p, Tpk2p, and Tpk3p and regulatory subunit Bcy1p; promotes vegetative growth in response to nutrients; inhibits filamentous growth.	RGSRNsFGTSL
gi|238486088	S84	PKA group	0.188	0.664	3.6031	YKR070W	YKL166C	YKR070W	TPK2	Hypothetical protein.	Subunit of cytoplasmic cAMP-dependent protein kinase, which contains redundant catalytic subunits Tpk1p, Tpk2p, and Tpk3p and regulatory subunit Bcy1p; promotes vegetative growth in response to nutrients; activates filamentous growth.	RGSRNsFGTSL
gi|238486088	S84	PKA group	0.188	0.664	3.6031	YKR070W	YPL203W	YKR070W	PKC1	Hypothetical protein.	Protein serine/threonine kinase essential for cell wall remodeling during growth; localized to sites of polarized growth and the mother-daughter bud neck; homolog of the alpha, beta, and gamma isoforms of mammalian protein kinase C (PKC).	RGSRNsFGTSL
gi|238486088	S84	PAKA group	0.1936	0.656	3.6655	YKR070W	YOL113W	YKR070W	TPK1	Hypothetical protein.	Subunit of cytoplasmic cAMP-dependent protein kinase, which contains redundant catalytic subunits Tpk1p, Tpk2p, and Tpk3p and regulatory subunit Bcy1p; promotes vegetative growth in response to nutrients; inhibits filamentous growth.	RGSRNsFGTSL
gi|238486088	S84	PAKA group	0.1936	0.669	3.7381	YKR070W	YNL298W	YKR070W	SKM1	Hypothetical protein.	Member of the PAK family of serine/threonine protein kinases with similarity to Ste20p and Cla4p; proposed to be a downstream effector of Cdc42p during polarized growth.	RGSRNsFGTSL
gi|238486088	S84	PAKA group	0.1936	0.67	3.7437	YKR070W	YHL007C	YKR070W	CLA4	Hypothetical protein.	Cdc42p activated signal transducing kinase of the PAK (p21-activated kinase) family, involved in septin ring assembly and cytokinesis; directly phosphorylates septins Cdc3p and Cdc10p; other yeast PAK family members are Ste20p and Skm1p.	RGSRNsFGTSL
gi|238486088	S35	PKA group	0.1175	0.664	2.2525	YKR070W	YJL164C	YKR070W	TPK3	Hypothetical protein.	Subunit of cytoplasmic cAMP-dependent protein kinase, which contains redundant catalytic subunits Tpk1p, Tpk2p, and Tpk3p and regulatory subunit Bcy1p; promotes vegetative growth in response to nutrients; inhibits filamentous growth.	RDGRGsMAGSL
gi|238486088	S35	PKA group	0.1175	0.664	2.2525	YKR070W	YKL166C	YKR070W	TPK2	Hypothetical protein.	Subunit of cytoplasmic cAMP-dependent protein kinase, which contains redundant catalytic subunits Tpk1p, Tpk2p, and Tpk3p and regulatory subunit Bcy1p; promotes vegetative growth in response to nutrients; activates filamentous growth.	RDGRGsMAGSL
gi|238486088	S35	PKA group	0.1175	0.664	2.2525	YKR070W	YPL203W	YKR070W	STE20	Hypothetical protein.	Signal transducing kinase of the PAK (p21-activated kinase) family, involved in pheromone response and pseudohyphal/invasive growth pathways, activated by Cdc42p; binds Ste4p at a GBB motif present in noncatalytic domains of PAK kinases.	RGSRNsFGTSL
gi|238486088	S35	PAKA group	0.1483	0.656	2.8082	YKR070W	YOL113W	YKR070W	TPK1	Hypothetical protein.	Subunit of cytoplasmic cAMP-dependent protein kinase, which contains redundant catalytic subunits Tpk1p, Tpk2p, and Tpk3p and regulatory subunit Bcy1p; promotes vegetative growth in response to nutrients; inhibits filamentous growth.	RDGRGsMAGSL
gi|238486088	S35	PAKA group	0.1483	0.669	2.8639	YKR070W	YNL298W	YKR070W	SKM1	Hypothetical protein.	Member of the PAK family of serine/threonine protein kinases with similarity to Ste20p and Cla4p; proposed to be a downstream effector of Cdc42p during polarized growth.	RDGRGsMAGSL
gi|238486088	S35	PAKA group	0.1483	0.67	2.8681	YKR070W	YHL007C	YKR070W	CLA4	Hypothetical protein.	Cdc42p activated signal transducing kinase of the PAK (p21-activated kinase) family, involved in septin ring assembly and cytokinesis; directly phosphorylates septins Cdc3p and Cdc10p; other yeast PAK family members are Ste20p and Skm1p.	RDGRGsMAGSL
gi|238485874	T51	CDK2 CDK3 group	0.3914	0.985	13.6314	YPL249C	YBR160W	GYP5	CLA4	Non-essential glycogen phosphorylase required for the mobilization of glycogen, activity is regulated by cyclic AMP-mediated phosphorylation, expression is regulated by stress-response elements and by the HOG MAP kinase pathway.	Cdc42p activated signal transducing kinase of the PAK (p21-activated kinase) family, involved in septin ring assembly and cytokinesis; directly phosphorylates septins Cdc3p and Cdc10p; other yeast PAK family members are Ste20p and Skm1p.	HKRTYtGLAPA
gi|238485874	T51	CDK2 CDK3 group	0.3914	0.989	13.6867	YPL249C	YPL031C	GYP5	CDC28	GTPase-activating protein (GAP) for yeast Rab family members, involved in ER to Golgi trafficking; exhibits GAP activity toward Ypt1p that is stimulated by Gyl1p, also acts on Sec4p; interacts with Gyl1p, Rvs161p and Rvs167p.	Catalytic subunit of the main cell cycle cyclin-dependent kinase (CDK); alternately associates with G1 cyclins (CLNs) and G2/M cyclins (CLBs) which direct the CDK to specific substrates.	SASATtPQLSD
gi|238485874	S48	CK1 group	0.1099	0.931	1.9328	YPL249C	YNL154C	GYP5	PHO85	GTPase-activating protein (GAP) for yeast Rab family members, involved in ER to Golgi trafficking; exhibits GAP activity toward Ypt1p that is stimulated by Gyl1p, also acts on Sec4p; interacts with Gyl1p, Rvs161p and Rvs167p.	Cyclin-dependent kinase, with ten cyclin partners; involved in environmental stress response; in phosphate-rich conditions, Pho85p-Pho80p complex phosphorylates Pho4p which in turn represses PHO5.	SASATtPQLSD
gi|238485874	S48	CK1 group	0.1099	0.932	1.9349	YPL249C	YHR135C	GYP5	YCK2	GTPase-activating protein (GAP) for yeast Rab family members, involved in ER to Golgi trafficking; exhibits GAP activity toward Ypt1p that is stimulated by Gyl1p, also acts on Sec4p; interacts with Gyl1p, Rvs161p and Rvs167p.	Palmitoylated, plasma membrane-bound casein kinase I isoform; shares redundant functions with Yck1p in morphogenesis, proper septin assembly, endocytic trafficking; provides an essential function overlapping with that of Yck1p.	SPPSAsATTPQ
gi|238485874	S48	CK1 group	0.1099	0.957	1.9868	YPL249C	YPL204W	GYP5	YCK1	GTPase-activating protein (GAP) for yeast Rab family members, involved in ER to Golgi trafficking; exhibits GAP activity toward Ypt1p that is stimulated by Gyl1p, also acts on Sec4p; interacts with Gyl1p, Rvs161p and Rvs167p.	Palmitoylated, plasma membrane-bound casein kinase I isoform; shares redundant functions with Yck2p in morphogenesis, proper septin assembly, endocytic trafficking; provides an essential function overlapping with that of Yck2p.	SPPSAsATTPQ
gi|238485874	S48	AMPK group	0.0644	0.983	2.2389	YPL249C	YDR477W	GYP5	HRR25	GTPase-activating protein (GAP) for yeast Rab family members, involved in ER to Golgi trafficking; exhibits GAP activity toward Ypt1p that is stimulated by Gyl1p, also acts on Sec4p; interacts with Gyl1p, Rvs161p and Rvs167p.	Protein kinase involved in regulating diverse events including vesicular trafficking, gene expression, DNA repair, and chromosome segregation; binds the CTD of RNA pol II; homolog of mammalian casein kinase 1delta (CK1delta).	SPPSAsATTPQ
gi|238485874	S48	MAPK3 MAPK1 MAPK7 NLK group	0.0931	0.982	2.2862	YPL249C	YHR030C	GYP5	SNF1	GTPase-activating protein (GAP) for yeast Rab family members, involved in ER to Golgi trafficking; exhibits GAP activity toward Ypt1p that is stimulated by Gyl1p, also acts on Sec4p; interacts with Gyl1p, Rvs161p and Rvs167p.	AMP-activated serine/threonine protein kinase found in a complex containing Snf4p and members of the Sip1p/Sip2p/Gal83p family; required for transcription of glucose-repressed genes, thermotolerance, sporulation, and peroxisome biogenesis.	SPPSAsATTPQ
gi|238485874	S48	MAPK3 MAPK1 MAPK7 NLK group	0.0931	0.983	2.2886	YPL249C	YGR040W	GYP5	SLT2	GTPase-activating protein (GAP) for yeast Rab family members, involved in ER to Golgi trafficking; exhibits GAP activity toward Ypt1p that is stimulated by Gyl1p, also acts on Sec4p; interacts with Gyl1p, Rvs161p and Rvs167p.	Serine/threonine MAP kinase involved in regulating the maintenance of cell wall integrity and progression through the cell cycle; regulated by the PKC1-mediated signaling pathway.	SPPSAsATTPQ
gi|238485874	S48	MAPK3 MAPK1 MAPK7 NLK group	0.0931	0.985	2.2932	YPL249C	YBL016W	GYP5	KSS1	GTPase-activating protein (GAP) for yeast Rab family members, involved in ER to Golgi trafficking; exhibits GAP activity toward Ypt1p that is stimulated by Gyl1p, also acts on Sec4p; interacts with Gyl1p, Rvs161p and Rvs167p.	Mitogen-activated protein kinase (MAPK) involved in signal transduction pathways that control filamentous growth and pheromone response.	SPPSAsATTPQ
gi|238485874	S46	GSK3 group	0.1802	0.99	6.3064	YPL249C	YMR139W	GYP5	FUS3	GTPase-activating protein (GAP) for yeast Rab family members, involved in ER to Golgi trafficking; exhibits GAP activity toward Ypt1p that is stimulated by Gyl1p, also acts on Sec4p; interacts with Gyl1p, Rvs161p and Rvs167p.	Mitogen-activated protein kinase involved in mating pheromone response; activated by phoshporylation by Ste7p; provides specificity during the mating vs. filamentous growth response by phosphorylating transcriptional and cytoplasmic targets.	SPPSAsATTPQ
gi|238485874	S43	CDK2 CDK3 group	0.269	0.985	9.3668	YPL249C	YBR160W	GYP5	RIM11	GTPase-activating protein (GAP) for yeast Rab family members, involved in ER to Golgi trafficking; exhibits GAP activity toward Ypt1p that is stimulated by Gyl1p, also acts on Sec4p; interacts with Gyl1p, Rvs161p and Rvs167p.	Protein kinase required for signal transduction during entry into meiosis; promotes the formation of the Ime1p-Ume6p complex by phosphorylating Ime1p and Ume6p; shares similarity with mammalian glycogen synthase kinase 3-beta.	TDSPPsASATT
gi|238485874	S43	CDK2 CDK3 group	0.269	0.989	9.4049	YPL249C	YPL031C	GYP5	CDC28	GTPase-activating protein (GAP) for yeast Rab family members, involved in ER to Golgi trafficking; exhibits GAP activity toward Ypt1p that is stimulated by Gyl1p, also acts on Sec4p; interacts with Gyl1p, Rvs161p and Rvs167p.	Catalytic subunit of the main cell cycle cyclin-dependent kinase (CDK); alternately associates with G1 cyclins (CLNs) and G2/M cyclins (CLBs) which direct the CDK to specific substrates.	RSLTDsPPSAS
gi|238485828	S136	CK2 group	0.6454	0.628	14.3309	YFR048W	YIL035C	RMD8	CDC28	Isopropylmalate isomerase, catalyzes the second step in the leucine biosynthesis pathway.	Catalytic subunit of the main cell cycle cyclin-dependent kinase (CDK); alternately associates with G1 cyclins (CLNs) and G2/M cyclins (CLBs) which direct the CDK to specific substrates.	EHVVTsPVLGK
gi|238485828	S136	CK2 group	0.6454	0.629	14.3537	YFR048W	YOR061W	RMD8	CKA1	Cytosolic protein required for sporulation.	Alpha catalytic subunit of casein kinase 2, a Ser/Thr protein kinase with roles in cell growth and proliferation; the holoenzyme also contains CKA2, CKB1 and CKB2, the many substrates include transcription factors and all RNA polymerases.	VDNKLsEDEEE
gi|238485748	S47	CK2 group	0.2548	0.982	8.8476	YBR109C	YIL035C	CMD1	CKA2	Non-essential subunit of Sec63 complex (Sec63p, Sec62p, Sec66p and Sec72p); with Sec61 complex, Kar2p/BiP and Lhs1p forms a channel competent for SRP-dependent and post-translational SRP-independent protein targeting and import into the ER.	Alpha' catalytic subunit of casein kinase 2, a Ser/Thr protein kinase with roles in cell growth and proliferation; the holoenzyme also contains CKA1, CKB1 and CKB2, the many substrates include transcription factors and all RNA polymerases.	SSVTGsDDDAV
gi|238485748	S47	CK2 group	0.2548	0.983	8.8566	YBR109C	YOR061W	CMD1	CKA1	Calmodulin; Ca++ binding protein that regulates Ca++ independent processes (mitosis, bud growth, actin organization, endocytosis, etc.) and Ca++ dependent processes (stress-activated pathways), targets include Nuf1p, Myo2p and calcineurin.	Alpha catalytic subunit of casein kinase 2, a Ser/Thr protein kinase with roles in cell growth and proliferation; the holoenzyme also contains CKA2, CKB1 and CKB2, the many substrates include transcription factors and all RNA polymerases.	QNPSEsELQDM
[truncated: 131 more rows]
