# Supplementary material for: Global Phosphoproteomic Analysis Reveals the Involvement of Phosphorylation in Aflatoxins Biosynthesis in the Pathogenic Fungus Aspergillus flavus
Source: Sci Rep. 2016 Sep 26;6:34078. doi: 10.1038/srep34078 (PMC5036175; doi:10.1038/srep34078)
Supplement: Supplementary Table S7 [file srep34078-s8.xls]

## Sheet: Sheet1
Supplementary Table S7. Protein–protein interaction network of the phosphorylated proteins identified in this study.
Node1	Accessions	Node1 description	Node1_string_id	Cluster	Node2	Accessions	Node2 description	Node2_string_id	Cluster	Neighborhood	Fusion	Cooccurence	Homology	Coexpression	Experimental	Knowledge	Textmining	Combined_score
AFLA_132140A	gi|238495985	pantoate--beta-alanine ligase	246158	Other	AFLA_087900A	gi|238484929	pyruvate kinase	240633	Glucolysis	0	0	0	0	0	0	0	0.551	0.551
AFLA_130070A	gi|238501932	hexokinase Kxk, putative	249130	Glucolysis	AFLA_030930A	gi|238486730	fructose-bisphosphate aldolase, class II	241533	Glucolysis	0	0	0	0	0.497	0	0.8	0.334	0.923
AFLA_085280A	gi|238484407	pre-rRNA processing nucleolar protein Sik1, putative	240372	RNA processing	AFLA_081430A	gi|238483639	eukaryotic translation initiation factor 3 subunit EifCb, putative	239988	Translation	0	0	0	0	0.451	0	0	0	0.451
AFLA_086620A	gi|238484675	glucose-6-phosphate 1-dehydrogenase	240506	Other	AFLA_085400A	gi|238484431	phosphoglycerate mutase, 2,3-bisphosphoglycerate-independent	240384	Glucolysis	0	0	0	0	0.461	0	0	0	0.461
AFLA_087900A	gi|238484929	pyruvate kinase	240633	Glucolysis	AFLA_084660A	gi|238484283	2-isopropylmalate synthase	240310	Acetyl coA metabolism	0	0	0	0	0.637	0	0	0.145	0.669
AFLA_087900A	gi|238484929	pyruvate kinase	240633	Glucolysis	AFLA_086620A	gi|238484675	glucose-6-phosphate 1-dehydrogenase	240506	Other	0	0	0	0	0.588	0	0	0	0.588
AFLA_087900A	gi|238484929	pyruvate kinase	240633	Glucolysis	AFLA_085400A	gi|238484431	phosphoglycerate mutase, 2,3-bisphosphoglycerate-independent	240384	Glucolysis	0	0	0	0	0.413	0	0	0	0.413
AFLA_027830A	gi|238486110	ATP binding protein, putative	241223	Other	AFLA_085280A	gi|238484407	pre-rRNA processing nucleolar protein Sik1, putative	240372	RNA processing	0	0	0	0	0.774	0	0	0.385	0.852
AFLA_028940A	gi|238486332	small nucleolar ribonucleoprotein complex subunit Utp14, putative	241334	RNA processing	AFLA_085280A	gi|238484407	pre-rRNA processing nucleolar protein Sik1, putative	240372	RNA processing	0	0	0	0	0	0.396	0	0.175	0.468
AFLA_030140A	gi|238486572	60S acidic ribosomal protein P0	241454	Other	AFLA_082510A	gi|238483855	TCTP family protein	240096	Other	0	0	0	0	0.283	0	0	0.568	0.67
AFLA_030140A	gi|238486572	60S acidic ribosomal protein P0	241454	Other	AFLA_076600A	gi|238482677	translation elongation factor eEF-3, putative	239507	Translation	0	0	0	0	0.635	0.225	0.615	0.115	0.883
AFLA_030140A	gi|238486572	60S acidic ribosomal protein P0	241454	Other	AFLA_087900A	gi|238484929	pyruvate kinase	240633	Glucolysis	0	0	0	0	0.572	0	0	0	0.572
AFLA_030140A	gi|238486572	60S acidic ribosomal protein P0	241454	Other	AFLA_085280A	gi|238484407	pre-rRNA processing nucleolar protein Sik1, putative	240372	RNA processing	0	0	0	0	0.352	0	0	0.163	0.421
AFLA_030140A	gi|238486572	60S acidic ribosomal protein P0	241454	Other	AFLA_081430A	gi|238483639	eukaryotic translation initiation factor 3 subunit EifCb, putative	239988	Translation	0	0	0	0	0.22	0	0	0.324	0.437
AFLA_030710A	gi|238486686	phosphoglucomutase PgmA	241511	Gluconeogenesis	AFLA_085400A	gi|238484431	phosphoglycerate mutase, 2,3-bisphosphoglycerate-independent	240384	Glucolysis	0	0	0	0	0.569	0.264	0	0.099	0.675
AFLA_030710A	gi|238486686	phosphoglucomutase PgmA	241511	Gluconeogenesis	AFLA_087900A	gi|238484929	pyruvate kinase	240633	Glucolysis	0	0	0	0	0.117	0.646	0.8	0.163	0.936
AFLA_030710A	gi|238486686	phosphoglucomutase PgmA	241511	Gluconeogenesis	AFLA_086620A	gi|238484675	glucose-6-phosphate 1-dehydrogenase	240506	Other	0	0	0	0	0	0	0	0.696	0.696
AFLA_030930A	gi|238486730	fructose-bisphosphate aldolase, class II	241533	Glucolysis	AFLA_030710A	gi|238486686	phosphoglucomutase PgmA	241511	Gluconeogenesis	0	0	0	0	0.224	0	0.8	0.155	0.85
AFLA_030930A	gi|238486730	fructose-bisphosphate aldolase, class II	241533	Glucolysis	AFLA_087900A	gi|238484929	pyruvate kinase	240633	Glucolysis	0	0	0	0	0.589	0.567	0	0.115	0.821
AFLA_030930A	gi|238486730	fructose-bisphosphate aldolase, class II	241533	Glucolysis	AFLA_085400A	gi|238484431	phosphoglycerate mutase, 2,3-bisphosphoglycerate-independent	240384	Glucolysis	0	0	0	0	0.545	0	0	0	0.545
AFLA_030930A	gi|238486730	fructose-bisphosphate aldolase, class II	241533	Glucolysis	AFLA_030140A	gi|238486572	60S acidic ribosomal protein P0	241454	Other	0	0	0	0	0.112	0.436	0	0	0.466
AFLA_030930A	gi|238486730	fructose-bisphosphate aldolase, class II	241533	Glucolysis	AFLA_086620A	gi|238484675	glucose-6-phosphate 1-dehydrogenase	240506	Other	0	0	0	0	0	0.47	0	0	0.47
AFLA_031570A	gi|238486858	pyruvate decarboxylase PdcA, putative	241597	Acetyl coA metabolism	AFLA_030930A	gi|238486730	fructose-bisphosphate aldolase, class II	241533	Glucolysis	0	0	0	0	0	0	0	0.706	0.706
AFLA_031570A	gi|238486858	pyruvate decarboxylase PdcA, putative	241597	Acetyl coA metabolism	AFLA_087900A	gi|238484929	pyruvate kinase	240633	Glucolysis	0	0	0	0	0.132	0	0	0.635	0.662
AFLA_031780A	gi|238486900	telomere and ribosome associated protein Stm1, putative	241618	Ribosome	AFLA_030140A	gi|238486572	60S acidic ribosomal protein P0	241454	Other	0	0	0	0	0	0	0.8	0.355	0.862
AFLA_031780A	gi|238486900	telomere and ribosome associated protein Stm1, putative	241618	Ribosome	AFLA_082510A	gi|238483855	TCTP family protein	240096	Other	0	0	0	0	0.797	0	0.65	0.11	0.928
AFLA_031960A	gi|238486936	40S ribosomal protein S7	241636	Ribosome	AFLA_081430A	gi|238483639	eukaryotic translation initiation factor 3 subunit EifCb, putative	239988	Translation	0.144	0	0	0	0.44	0	0	0.799	0.89
AFLA_031960A	gi|238486936	40S ribosomal protein S7	241636	Ribosome	AFLA_031780A	gi|238486900	telomere and ribosome associated protein Stm1, putative	241618	Ribosome	0	0	0	0	0	0.268	0	0.4	0.531
AFLA_031960A	gi|238486936	40S ribosomal protein S7	241636	Ribosome	AFLA_030140A	gi|238486572	60S acidic ribosomal protein P0	241454	Other	0	0	0	0	0	0	0	0.789	0.789
AFLA_031960A	gi|238486936	40S ribosomal protein S7	241636	Ribosome	AFLA_082510A	gi|238483855	TCTP family protein	240096	Other	0	0	0	0	0.226	0.072	0.9	0.07	0.918
AFLA_031960A	gi|238486936	40S ribosomal protein S7	241636	Ribosome	AFLA_085280A	gi|238484407	pre-rRNA processing nucleolar protein Sik1, putative	240372	RNA processing	0	0	0	0	0.379	0	0	0.344	0.565
AFLA_031960A	gi|238486936	40S ribosomal protein S7	241636	Ribosome	AFLA_087900A	gi|238484929	pyruvate kinase	240633	Glucolysis	0	0	0	0	0.588	0	0	0.096	0.602
AFLA_035330A	gi|238487610	translation release factor eRF3, putative	241973	Translation	AFLA_030140A	gi|238486572	60S acidic ribosomal protein P0	241454	Other	0	0	0	0	0.656	0	0	0.1	0.669
AFLA_035330A	gi|238487610	translation release factor eRF3, putative	241973	Translation	AFLA_031960A	gi|238486936	40S ribosomal protein S7	241636	Ribosome	0	0	0	0	0.563	0	0	0	0.563
AFLA_035530A	gi|238487650	serine/threonine kinase Ste20	241993	Signal transduction	AFLA_073570A	gi|238482073	RhoGAP and Fes/CIP4 domain protein	239205	Other	0	0	0	0	0	0	0	0.748	0.748
AFLA_037490A	gi|238488038	eukaryotic translation initiation factor 3 subunit EifCj, putative	242187	Translation	AFLA_031960A	gi|238486936	40S ribosomal protein S7	241636	Ribosome	0.377	0	0	0	0	0	0	0.653	0.769
AFLA_037490A	gi|238488038	eukaryotic translation initiation factor 3 subunit EifCj, putative	242187	Translation	AFLA_081430A	gi|238483639	eukaryotic translation initiation factor 3 subunit EifCb, putative	239988	Translation	0	0	0	0	0.086	0.233	0.857	0	0.886
AFLA_037950A	gi|238488130	DMRL synthase family protein	242233	Other	AFLA_086620A	gi|238484675	glucose-6-phosphate 1-dehydrogenase	240506	Other	0	0	0	0	0.787	0	0.9	0.592	0.99
AFLA_037960A	gi|238488132	glucosamine-fructose-6-phosphate aminotransferase	242234	Other	AFLA_030710A	gi|238486686	phosphoglucomutase PgmA	241511	Gluconeogenesis	0	0	0	0	0.582	0	0.656	0.104	0.853
AFLA_037960A	gi|238488132	glucosamine-fructose-6-phosphate aminotransferase	242234	Other	AFLA_037950A	gi|238488130	DMRL synthase family protein	242233	Other	0	0	0	0	0.4	0	0	0.101	0.425
AFLA_037960A	gi|238488132	glucosamine-fructose-6-phosphate aminotransferase	242234	Other	AFLA_087900A	gi|238484929	pyruvate kinase	240633	Glucolysis	0	0	0	0	0.44	0	0	0	0.44
AFLA_037960A	gi|238488132	glucosamine-fructose-6-phosphate aminotransferase	242234	Other	AFLA_086620A	gi|238484675	glucose-6-phosphate 1-dehydrogenase	240506	Other	0.566	0	0	0	0.064	0.398	0.197	0.761	0.939
AFLA_014710A	gi|238488507	karyopherin alpha subunit, putative	242421	Transport	AFLA_085280A	gi|238484407	pre-rRNA processing nucleolar protein Sik1, putative	240372	RNA processing	0	0	0	0	0.469	0	0	0	0.469
AFLA_018550A	gi|238489275	glycogen phosphorylase GlpV/Gph1, putative	242805	Other	AFLA_087900A	gi|238484929	pyruvate kinase	240633	Glucolysis	0	0	0	0	0	0	0	0.497	0.497
AFLA_018550A	gi|238489275	glycogen phosphorylase GlpV/Gph1, putative	242805	Other	AFLA_086620A	gi|238484675	glucose-6-phosphate 1-dehydrogenase	240506	Other	0	0	0	0	0	0	0.132	0.384	0.429
AFLA_018550A	gi|238489275	glycogen phosphorylase GlpV/Gph1, putative	242805	Other	AFLA_030710A	gi|238486686	phosphoglucomutase PgmA	241511	Gluconeogenesis	0	0	0	0	0.415	0	0	0.115	0.447
AFLA_018550A	gi|238489275	glycogen phosphorylase GlpV/Gph1, putative	242805	Other	AFLA_085400A	gi|238484431	phosphoglycerate mutase, 2,3-bisphosphoglycerate-independent	240384	Glucolysis	0	0	0	0	0.215	0	0.509	0	0.589
AFLA_018550A	gi|238489275	glycogen phosphorylase GlpV/Gph1, putative	242805	Other	AFLA_030930A	gi|238486730	fructose-bisphosphate aldolase, class II	241533	Glucolysis	0.66	0	0	0	0.732	0	0.967	0.716	0.998
AFLA_021730A	gi|238489911	40S ribosomal protein S23	243123	Ribosome	AFLA_031960A	gi|238486936	40S ribosomal protein S7	241636	Ribosome	0	0	0	0	0.4	0	0	0	0.4
AFLA_021730A	gi|238489911	40S ribosomal protein S23	243123	Ribosome	AFLA_035330A	gi|238487610	translation release factor eRF3, putative	241973	Translation	0	0	0	0	0.604	0	0	0.398	0.746
AFLA_021730A	gi|238489911	40S ribosomal protein S23	243123	Ribosome	AFLA_081430A	gi|238483639	eukaryotic translation initiation factor 3 subunit EifCb, putative	239988	Translation	0	0	0	0	0	0.087	0.525	0.096	0.554
AFLA_021730A	gi|238489911	40S ribosomal protein S23	243123	Ribosome	AFLA_031780A	gi|238486900	telomere and ribosome associated protein Stm1, putative	241618	Ribosome	0	0	0	0	0.561	0	0	0	0.561
AFLA_021730A	gi|238489911	40S ribosomal protein S23	243123	Ribosome	AFLA_087900A	gi|238484929	pyruvate kinase	240633	Glucolysis	0	0	0	0	0.568	0.424	0	0.064	0.735
AFLA_021730A	gi|238489911	40S ribosomal protein S23	243123	Ribosome	AFLA_030140A	gi|238486572	60S acidic ribosomal protein P0	241454	Other	0	0	0	0	0	0.411	0	0	0.411
AFLA_021730A	gi|238489911	40S ribosomal protein S23	243123	Ribosome	AFLA_082510A	gi|238483855	TCTP family protein	240096	Other	0	0	0	0	0.76	0	0	0.1	0.769
AFLA_022380A	gi|238490041	molecular chaperone Hsp70	243188	Other	AFLA_030930A	gi|238486730	fructose-bisphosphate aldolase, class II	241533	Glucolysis	0	0.654	0	0	0	0	0	0	0.654
AFLA_022380A	gi|238490041	molecular chaperone Hsp70	243188	Other	AFLA_086620A	gi|238484675	glucose-6-phosphate 1-dehydrogenase	240506	Other	0	0	0	0	0.124	0.095	0.401	0.207	0.543
AFLA_022380A	gi|238490041	molecular chaperone Hsp70	243188	Other	AFLA_087900A	gi|238484929	pyruvate kinase	240633	Glucolysis	0	0	0	0	0.8	0.572	0.641	0.14	0.968
AFLA_022380A	gi|238490041	molecular chaperone Hsp70	243188	Other	AFLA_037960A	gi|238488132	glucosamine-fructose-6-phosphate aminotransferase	242234	Other	0.44	0	0	0	0	0	0	0.358	0.617
AFLA_022380A	gi|238490041	molecular chaperone Hsp70	243188	Other	AFLA_021730A	gi|238489911	40S ribosomal protein S23	243123	Ribosome	0.475	0	0	0	0.737	0	0.8	0.774	0.992
AFLA_105380A	gi|238490346	actin-binding protein, putative	243340	Other	AFLA_073480A	gi|238482055	tropomyosin, putative	239196	Cell division	0	0	0	0	0.428	0	0	0	0.428
AFLA_105380A	gi|238490346	actin-binding protein, putative	243340	Other	AFLA_026020A	gi|238485748	calmodulin	241042	Other	0	0	0	0	0	0.295	0	0.356	0.515
AFLA_111210A	gi|238491506	26S proteasome regulatory subunit Rpn2, putative	243920	Other	AFLA_035530A	gi|238487650	serine/threonine kinase Ste20	241993	Signal transduction	0	0	0	0	0	0.42	0	0	0.42
AFLA_111210A	gi|238491506	26S proteasome regulatory subunit Rpn2, putative	243920	Other	AFLA_018930A	gi|238489351	adenylyl cyclase-associated protein (cap)	242843	Other	0	0	0	0	0	0.452	0	0	0.452
AFLA_111360A	gi|238491536	DNA mismatch repair protein Msh6, putative	243935	DNA repair	AFLA_109190A	gi|238491102	possible replication factor-a protein	243718	Other	0	0	0	0	0.122	0	0.8	0.212	0.842
AFLA_112690A	gi|238491802	ATP dependent RNA helicase (Dob1), putative	244068	RNA processing	AFLA_081430A	gi|238483639	eukaryotic translation initiation factor 3 subunit EifCb, putative	239988	Translation	0	0	0	0	0.799	0.382	0.673	0.071	0.954
AFLA_112690A	gi|238491802	ATP dependent RNA helicase (Dob1), putative	244068	RNA processing	AFLA_108390A	gi|238490946	flavodoxin and radical SAM domain protein	243640	Other	0	0	0	0	0.098	0	0.529	0.174	0.601
AFLA_112690A	gi|238491802	ATP dependent RNA helicase (Dob1), putative	244068	RNA processing	AFLA_085280A	gi|238484407	pre-rRNA processing nucleolar protein Sik1, putative	240372	RNA processing	0.597	0	0	0	0	0	0	0	0.597
AFLA_113250A	gi|238491914	ribonucleotide reductase large subunit Rnr1, putative	244124	DNA synthesis	AFLA_111360A	gi|238491536	DNA mismatch repair protein Msh6, putative	243935	DNA repair	0	0	0	0	0	0	0	0.452	0.452
AFLA_113250A	gi|238491914	ribonucleotide reductase large subunit Rnr1, putative	244124	DNA synthesis	AFLA_037960A	gi|238488132	glucosamine-fructose-6-phosphate aminotransferase	242234	Other	0.549	0	0	0	0.108	0	0	0.8	0.908
AFLA_113250A	gi|238491914	ribonucleotide reductase large subunit Rnr1, putative	244124	DNA synthesis	AFLA_087900A	gi|238484929	pyruvate kinase	240633	Glucolysis	0.694	0	0	0	0.276	0	0.965	0.798	0.998
AFLA_113250A	gi|238491914	ribonucleotide reductase large subunit Rnr1, putative	244124	DNA synthesis	AFLA_085280A	gi|238484407	pre-rRNA processing nucleolar protein Sik1, putative	240372	RNA processing	0	0	0	0	0.286	0.44	0	0.142	0.609
AFLA_113250A	gi|238491914	ribonucleotide reductase large subunit Rnr1, putative	244124	DNA synthesis	AFLA_022380A	gi|238490041	molecular chaperone Hsp70	243188	Other	0	0	0	0	0.302	0.129	0.8	0.209	0.883
AFLA_113250A	gi|238491914	ribonucleotide reductase large subunit Rnr1, putative	244124	DNA synthesis	AFLA_086620A	gi|238484675	glucose-6-phosphate 1-dehydrogenase	240506	Other	0	0	0	0	0.565	0.672	0.62	0.376	0.959
AFLA_113250A	gi|238491914	ribonucleotide reductase large subunit Rnr1, putative	244124	DNA synthesis	AFLA_109190A	gi|238491102	possible replication factor-a protein	243718	Other	0	0	0	0	0	0.432	0	0	0.432
AFLA_113720A	gi|238492008	ribosome biogenesis (Nop4), putative	244171	Ribosome	AFLA_108390A	gi|238490946	flavodoxin and radical SAM domain protein	243640	Other	0	0	0	0	0.452	0	0	0	0.452
AFLA_113720A	gi|238492008	ribosome biogenesis (Nop4), putative	244171	Ribosome	AFLA_081430A	gi|238483639	eukaryotic translation initiation factor 3 subunit EifCb, putative	239988	Translation	0	0	0	0	0	0	0.8	0.345	0.86
AFLA_113720A	gi|238492008	ribosome biogenesis (Nop4), putative	244171	Ribosome	AFLA_085280A	gi|238484407	pre-rRNA processing nucleolar protein Sik1, putative	240372	RNA processing	0	0	0	0	0.463	0	0	0.656	0.803
AFLA_113720A	gi|238492008	ribosome biogenesis (Nop4), putative	244171	Ribosome	AFLA_112690A	gi|238491802	ATP dependent RNA helicase (Dob1), putative	244068	RNA processing	0	0	0	0	0.8	0.896	0.652	0.165	0.992
AFLA_113720A	gi|238492008	ribosome biogenesis (Nop4), putative	244171	Ribosome	AFLA_028940A	gi|238486332	small nucleolar ribonucleoprotein complex subunit Utp14, putative	241334	RNA processing	0.244	0	0	0	0	0	0	0.326	0.457
AFLA_044230A	gi|238493297	eukaryotic translation initiation factor 3 subunit EifCl, putative	244815	Translation	AFLA_082510A	gi|238483855	TCTP family protein	240096	Other	0	0	0	0	0.448	0	0	0	0.448
AFLA_044230A	gi|238493297	eukaryotic translation initiation factor 3 subunit EifCl, putative	244815	Translation	AFLA_081430A	gi|238483639	eukaryotic translation initiation factor 3 subunit EifCb, putative	239988	Translation	0	0	0	0	0.588	0.279	0	0	0.683
AFLA_044230A	gi|238493297	eukaryotic translation initiation factor 3 subunit EifCl, putative	244815	Translation	AFLA_030140A	gi|238486572	60S acidic ribosomal protein P0	241454	Other	0	0	0	0	0.58	0.572	0	0.236	0.843
AFLA_044310A	gi|238493313	SH3 domain protein	244823	Signal transduction	AFLA_044300A	gi|238493311	SH3 domain protein	244822	Signal transduction	0	0	0.273	0	0.248	0	0.403	0.067	0.63
AFLA_044520A	gi|238493355	60S acidic ribosomal protein P2	244844	Ribosome	AFLA_031960A	gi|238486936	40S ribosomal protein S7	241636	Ribosome	0	0	0	0	0.581	0	0	0	0.581
AFLA_044520A	gi|238493355	60S acidic ribosomal protein P2	244844	Ribosome	AFLA_081430A	gi|238483639	eukaryotic translation initiation factor 3 subunit EifCb, putative	239988	Translation	0.386	0	0	0	0	0	0	0.108	0.416
AFLA_044520A	gi|238493355	60S acidic ribosomal protein P2	244844	Ribosome	AFLA_031780A	gi|238486900	telomere and ribosome associated protein Stm1, putative	241618	Ribosome	0.097	0	0.388	0	0.12	0	0.256	0	0.56
AFLA_044520A	gi|238493355	60S acidic ribosomal protein P2	244844	Ribosome	AFLA_082510A	gi|238483855	TCTP family protein	240096	Other	0	0	0	0	0.624	0.452	0	0.268	0.829
AFLA_044520A	gi|238493355	60S acidic ribosomal protein P2	244844	Ribosome	AFLA_035330A	gi|238487610	translation release factor eRF3, putative	241973	Translation	0	0	0	0	0.719	0	0	0	0.719
AFLA_044520A	gi|238493355	60S acidic ribosomal protein P2	244844	Ribosome	AFLA_021730A	gi|238489911	40S ribosomal protein S23	243123	Ribosome	0	0	0	0	0	0	0	0.415	0.415
AFLA_044520A	gi|238493355	60S acidic ribosomal protein P2	244844	Ribosome	AFLA_030140A	gi|238486572	60S acidic ribosomal protein P0	241454	Other	0	0	0	0	0	0.798	0.8	0	0.956
AFLA_044530A	gi|238493357	40S ribosomal protein S15	244845	Ribosome	AFLA_087900A	gi|238484929	pyruvate kinase	240633	Glucolysis	0	0	0	0	0.419	0	0	0.1	0.442
AFLA_044530A	gi|238493357	40S ribosomal protein S15	244845	Ribosome	AFLA_022380A	gi|238490041	molecular chaperone Hsp70	243188	Other	0	0	0	0	0	0	0.462	0	0.462
AFLA_044530A	gi|238493357	40S ribosomal protein S15	244845	Ribosome	AFLA_031960A	gi|238486936	40S ribosomal protein S7	241636	Ribosome	0	0	0	0	0	0	0	0.429	0.429
AFLA_044530A	gi|238493357	40S ribosomal protein S15	244845	Ribosome	AFLA_035330A	gi|238487610	translation release factor eRF3, putative	241973	Translation	0	0	0	0.639	0	0.313	0.8	0.232	0.863
AFLA_044530A	gi|238493357	40S ribosomal protein S15	244845	Ribosome	AFLA_044230A	gi|238493297	eukaryotic translation initiation factor 3 subunit EifCl, putative	244815	Translation	0	0	0	0	0.575	0	0	0.204	0.639
AFLA_044530A	gi|238493357	40S ribosomal protein S15	244845	Ribosome	AFLA_081430A	gi|238483639	eukaryotic translation initiation factor 3 subunit EifCb, putative	239988	Translation	0.088	0	0	0	0	0	0	0.625	0.635
AFLA_044530A	gi|238493357	40S ribosomal protein S15	244845	Ribosome	AFLA_031780A	gi|238486900	telomere and ribosome associated protein Stm1, putative	241618	Ribosome	0.389	0	0	0	0.62	0	0	0.202	0.789
AFLA_044530A	gi|238493357	40S ribosomal protein S15	244845	Ribosome	AFLA_085280A	gi|238484407	pre-rRNA processing nucleolar protein Sik1, putative	240372	RNA processing	0	0	0	0	0.212	0	0	0.296	0.409
AFLA_044530A	gi|238493357	40S ribosomal protein S15	244845	Ribosome	AFLA_030140A	gi|238486572	60S acidic ribosomal protein P0	241454	Other	0	0	0	0	0.504	0	0	0.092	0.519
AFLA_044530A	gi|238493357	40S ribosomal protein S15	244845	Ribosome	AFLA_021730A	gi|238489911	40S ribosomal protein S23	243123	Ribosome	0	0	0	0	0.547	0	0.551	0	0.783
AFLA_044530A	gi|238493357	40S ribosomal protein S15	244845	Ribosome	AFLA_044520A	gi|238493355	60S acidic ribosomal protein P2	244844	Ribosome	0	0	0	0	0.512	0	0	0.339	0.655
AFLA_044530A	gi|238493357	40S ribosomal protein S15	244845	Ribosome	AFLA_030930A	gi|238486730	fructose-bisphosphate aldolase, class II	241533	Glucolysis	0	0	0	0	0.652	0	0	0	0.651
AFLA_044530A	gi|238493357	40S ribosomal protein S15	244845	Ribosome	AFLA_082510A	gi|238483855	TCTP family protein	240096	Other	0	0	0	0	0.254	0	0.361	0.104	0.514
AFLA_046010A	gi|238493653	eukaryotic translation initiation factor 5, putative	244993	Translation	AFLA_113720A	gi|238492008	ribosome biogenesis (Nop4), putative	244171	Ribosome	0	0	0	0	0	0	0	0.492	0.491
AFLA_046010A	gi|238493653	eukaryotic translation initiation factor 5, putative	244993	Translation	AFLA_044520A	gi|238493355	60S acidic ribosomal protein P2	244844	Ribosome	0	0	0	0	0	0	0.134	0.628	0.656
AFLA_046010A	gi|238493653	eukaryotic translation initiation factor 5, putative	244993	Translation	AFLA_021730A	gi|238489911	40S ribosomal protein S23	243123	Ribosome	0	0	0	0	0	0.365	0	0.172	0.439
AFLA_046010A	gi|238493653	eukaryotic translation initiation factor 5, putative	244993	Translation	AFLA_085280A	gi|238484407	pre-rRNA processing nucleolar protein Sik1, putative	240372	RNA processing	0	0	0	0	0.634	0.123	0	0.63	0.865
AFLA_046010A	gi|238493653	eukaryotic translation initiation factor 5, putative	244993	Translation	AFLA_081430A	gi|238483639	eukaryotic translation initiation factor 3 subunit EifCb, putative	239988	Translation	0	0	0	0	0.092	0.333	0	0.329	0.538
AFLA_046010A	gi|238493653	eukaryotic translation initiation factor 5, putative	244993	Translation	AFLA_037490A	gi|238488038	eukaryotic translation initiation factor 3 subunit EifCj, putative	242187	Translation	0	0	0	0	0.416	0	0	0	0.416
AFLA_046010A	gi|238493653	eukaryotic translation initiation factor 5, putative	244993	Translation	AFLA_031960A	gi|238486936	40S ribosomal protein S7	241636	Ribosome	0	0	0	0	0.71	0	0	0	0.71
AFLA_046010A	gi|238493653	eukaryotic translation initiation factor 5, putative	244993	Translation	AFLA_044530A	gi|238493357	40S ribosomal protein S15	244845	Ribosome	0	0	0	0	0.464	0	0	0.065	0.466
AFLA_046010A	gi|238493653	eukaryotic translation initiation factor 5, putative	244993	Translation	AFLA_030140A	gi|238486572	60S acidic ribosomal protein P0	241454	Other	0	0	0	0	0.416	0	0	0	0.416
AFLA_046360A	gi|238493723	acetyl-CoA carboxylase, putative	245028	Acetyl coA metabolism	AFLA_084660A	gi|238484283	2-isopropylmalate synthase	240310	Acetyl coA metabolism	0	0	0	0	0.606	0	0	0.076	0.611
AFLA_046360A	gi|238493723	acetyl-CoA carboxylase, putative	245028	Acetyl coA metabolism	AFLA_087900A	gi|238484929	pyruvate kinase	240633	Glucolysis	0	0	0	0	0.281	0	0	0.588	0.684
AFLA_055230A	gi|238494062	actin Act1	245197	Other	AFLA_073480A	gi|238482055	tropomyosin, putative	239196	Cell division	0	0	0	0	0.072	0.54	0	0	0.545
AFLA_055230A	gi|238494062	actin Act1	245197	Other	AFLA_105380A	gi|238490346	actin-binding protein, putative	243340	Other	0	0	0	0	0.584	0	0	0.164	0.629
AFLA_055230A	gi|238494062	actin Act1	245197	Other	AFLA_018930A	gi|238489351	adenylyl cyclase-associated protein (cap)	242843	Other	0	0	0	0	0.124	0.362	0	0.188	0.483
AFLA_056720A	gi|238494360	protein kinase (Gcn2), putative	245346	Other	AFLA_046010A	gi|238493653	eukaryotic translation initiation factor 5, putative	244993	Translation	0	0	0	0	0	0	0.476	0	0.476
AFLA_132140A	gi|238495985	pantoate--beta-alanine ligase	246158	Other	AFLA_037960A	gi|238488132	glucosamine-fructose-6-phosphate aminotransferase	242234	Other	0	0	0	0	0.417	0	0	0.1	0.441
AFLA_132540A	gi|238496065	thioredoxin TrxA	246198	Thioredoxin system	AFLA_113250A	gi|238491914	ribonucleotide reductase large subunit Rnr1, putative	244124	DNA synthesis	0.1	0	0	0	0.297	0	0	0.572	0.692
AFLA_133610A	gi|238496279	TORC1 growth control complex subunit Kog1, putative	246305	Other	AFLA_081430A	gi|238483639	eukaryotic translation initiation factor 3 subunit EifCb, putative	239988	Translation	0	0	0	0	0.525	0	0	0.363	0.677
AFLA_134090A	gi|238496375	3-isopropylmalate dehydratase, putative	246353	Other	AFLA_087900A	gi|238484929	pyruvate kinase	240633	Glucolysis	0.248	0	0	0	0.263	0	0.56	0.777	0.934
AFLA_134090A	gi|238496375	3-isopropylmalate dehydratase, putative	246353	Other	AFLA_084660A	gi|238484283	2-isopropylmalate synthase	240310	Acetyl coA metabolism	0	0	0	0	0.62	0	0	0	0.62
AFLA_134090A	gi|238496375	3-isopropylmalate dehydratase, putative	246353	Other	AFLA_085400A	gi|238484431	phosphoglycerate mutase, 2,3-bisphosphoglycerate-independent	240384	Glucolysis	0	0	0	0	0.116	0	0.414	0	0.448
AFLA_134090A	gi|238496375	3-isopropylmalate dehydratase, putative	246353	Other	AFLA_076620A	gi|238482681	siroheme synthase Met8, putative	239509	Other	0.636	0	0	0	0	0	0	0.733	0.896
AFLA_135890A	gi|238496733	protein transport protein (SEC31), putative	246532	Transport	AFLA_031810A	gi|238486906	zinc knuckle splicing factor Zfm1	241621	RNA processing	0	0	0	0	0	0.184	0	0.332	0.419
AFLA_135890A	gi|238496733	protein transport protein (SEC31), putative	246532	Transport	AFLA_044520A	gi|238493355	60S acidic ribosomal protein P2	244844	Ribosome	0	0	0	0	0.432	0	0	0	0.432
AFLA_065080A	gi|238497666	phosphoglucomutase, putative	246998	Other	AFLA_036250A	gi|238487794	GDP-mannose pyrophosphorylase A	242065	Other	0	0	0	0	0	0.274	0	0.434	0.562
AFLA_068340A	gi|238498316	cell wall biogenesis protein phosphatase Ssd1, putative	247323	Other	AFLA_060750A	gi|238495166	Golgi transport protein Sly1, putative	245749	Transport	0	0	0	0	0	0	0	0.731	0.731
AFLA_089160A	gi|238499005	fatty acid synthase beta subunit, putative	247667	Fatty acid synthesis	AFLA_046360A	gi|238493723	acetyl-CoA carboxylase, putative	245028	Acetyl coA metabolism	0	0	0	0	0.365	0	0.547	0	0.693
AFLA_091310A	gi|238499433	eukaryotic translation initiation factor eIF-1A subunit, putative	247881	Translation	AFLA_037490A	gi|238488038	eukaryotic translation initiation factor 3 subunit EifCj, putative	242187	Translation	0	0	0	0	0.096	0	0.9	0.608	0.959
AFLA_091310A	gi|238499433	eukaryotic translation initiation factor eIF-1A subunit, putative	247881	Translation	AFLA_031960A	gi|238486936	40S ribosomal protein S7	241636	Ribosome	0	0	0	0	0.068	0	0	0.554	0.556
AFLA_091310A	gi|238499433	eukaryotic translation initiation factor eIF-1A subunit, putative	247881	Translation	AFLA_085280A	gi|238484407	pre-rRNA processing nucleolar protein Sik1, putative	240372	RNA processing	0	0	0	0	0	0.437	0	0.333	0.6
AFLA_091310A	gi|238499433	eukaryotic translation initiation factor eIF-1A subunit, putative	247881	Translation	AFLA_046010A	gi|238493653	eukaryotic translation initiation factor 5, putative	244993	Translation	0	0	0	0	0	0.436	0	0.092	0.454
AFLA_091310A	gi|238499433	eukaryotic translation initiation factor eIF-1A subunit, putative	247881	Translation	AFLA_082510A	gi|238483855	TCTP family protein	240096	Other	0	0	0	0	0.136	0	0.451	0.196	0.566
AFLA_091310A	gi|238499433	eukaryotic translation initiation factor eIF-1A subunit, putative	247881	Translation	AFLA_044530A	gi|238493357	40S ribosomal protein S15	244845	Ribosome	0	0	0	0	0	0.376	0	0.114	0.41
AFLA_091310A	gi|238499433	eukaryotic translation initiation factor eIF-1A subunit, putative	247881	Translation	AFLA_044520A	gi|238493355	60S acidic ribosomal protein P2	244844	Ribosome	0	0	0	0	0.574	0	0.571	0	0.805
AFLA_091310A	gi|238499433	eukaryotic translation initiation factor eIF-1A subunit, putative	247881	Translation	AFLA_087900A	gi|238484929	pyruvate kinase	240633	Glucolysis	0	0	0	0	0.627	0	0	0.099	0.641
AFLA_091310A	gi|238499433	eukaryotic translation initiation factor eIF-1A subunit, putative	247881	Translation	AFLA_081430A	gi|238483639	eukaryotic translation initiation factor 3 subunit EifCb, putative	239988	Translation	0	0	0	0	0.166	0	0.9	0	0.911
AFLA_091310A	gi|238499433	eukaryotic translation initiation factor eIF-1A subunit, putative	247881	Translation	AFLA_021730A	gi|238489911	40S ribosomal protein S23	243123	Ribosome	0	0	0	0	0.416	0	0	0	0.416
AFLA_091310A	gi|238499433	eukaryotic translation initiation factor eIF-1A subunit, putative	247881	Translation	AFLA_030140A	gi|238486572	60S acidic ribosomal protein P0	241454	Other	0	0	0	0	0.143	0	0.9	0.173	0.919
AFLA_091600A	gi|238499491	nascent polypeptide-associated complex (NAC) subunit, putative	247910	Other	AFLA_082510A	gi|238483855	TCTP family protein	240096	Other	0	0	0	0	0.521	0	0.68	0.172	0.855
AFLA_091600A	gi|238499491	nascent polypeptide-associated complex (NAC) subunit, putative	247910	Other	AFLA_091310A	gi|238499433	eukaryotic translation initiation factor eIF-1A subunit, putative	247881	Translation	0.132	0	0	0	0	0	0	0.376	0.422
AFLA_091600A	gi|238499491	nascent polypeptide-associated complex (NAC) subunit, putative	247910	Other	AFLA_081430A	gi|238483639	eukaryotic translation initiation factor 3 subunit EifCb, putative	239988	Translation	0	0	0	0	0.408	0	0	0	0.408
AFLA_091600A	gi|238499491	nascent polypeptide-associated complex (NAC) subunit, putative	247910	Other	AFLA_014930A	gi|238488551	cofactor for methionyl- and glutamyl-tRNA synthetase, putative	242443	RNA processing	0.222	0	0	0	0	0	0	0.537	0.616
AFLA_091600A	gi|238499491	nascent polypeptide-associated complex (NAC) subunit, putative	247910	Other	AFLA_044530A	gi|238493357	40S ribosomal protein S15	244845	Ribosome	0	0	0	0	0.136	0	0	0.379	0.428
AFLA_091600A	gi|238499491	nascent polypeptide-associated complex (NAC) subunit, putative	247910	Other	AFLA_030140A	gi|238486572	60S acidic ribosomal protein P0	241454	Other	0	0	0	0	0.408	0	0	0	0.408
AFLA_091600A	gi|238499491	nascent polypeptide-associated complex (NAC) subunit, putative	247910	Other	AFLA_021730A	gi|238489911	40S ribosomal protein S23	243123	Ribosome	0	0	0.301	0	0.796	0	0.658	0.172	0.951
AFLA_091600A	gi|238499491	nascent polypeptide-associated complex (NAC) subunit, putative	247910	Other	AFLA_044520A	gi|238493355	60S acidic ribosomal protein P2	244844	Ribosome	0.447	0	0	0	0	0	0	0	0.447
AFLA_091600A	gi|238499491	nascent polypeptide-associated complex (NAC) subunit, putative	247910	Other	AFLA_031960A	gi|238486936	40S ribosomal protein S7	241636	Ribosome	0	0	0	0	0.669	0.613	0.912	0.262	0.99
AFLA_091600A	gi|238499491	nascent polypeptide-associated complex (NAC) subunit, putative	247910	Other	AFLA_046010A	gi|238493653	eukaryotic translation initiation factor 5, putative	244993	Translation	0	0	0	0	0	0.303	0	0.214	0.415
AFLA_091600A	gi|238499491	nascent polypeptide-associated complex (NAC) subunit, putative	247910	Other	AFLA_085280A	gi|238484407	pre-rRNA processing nucleolar protein Sik1, putative	240372	RNA processing	0	0	0	0	0.177	0	0	0.4	0.473
AFLA_092360A	gi|238499643	histone deacetylase RpdA/Rpd3	247986	DNA synthesis	AFLA_134730A	gi|238496501	transcriptional corepressor Cyc8, putative	246416	Transcription	0	0	0	0	0.279	0	0	0.672	0.747
AFLA_092450A	gi|238499661	14-3-3 family protein ArtA, putative	247995	Signal transduction	AFLA_133610A	gi|238496279	TORC1 growth control complex subunit Kog1, putative	246305	Other	0	0	0	0	0.325	0	0.9	0.418	0.955
AFLA_093220A	gi|238499815	Ran-specific GTPase-activating protein 1, putative	248072	Signal transduction	AFLA_091310A	gi|238499433	eukaryotic translation initiation factor eIF-1A subunit, putative	247881	Translation	0	0	0	0	0.768	0	0	0.101	0.777
AFLA_093220A	gi|238499815	Ran-specific GTPase-activating protein 1, putative	248072	Signal transduction	AFLA_014710A	gi|238488507	karyopherin alpha subunit, putative	242421	Transport	0.668	0	0	0	0	0	0	0.652	0.876
AFLA_093220A	gi|238499815	Ran-specific GTPase-activating protein 1, putative	248072	Signal transduction	AFLA_091600A	gi|238499491	nascent polypeptide-associated complex (NAC) subunit, putative	247910	Other	0	0	0	0	0.476	0	0	0	0.475
AFLA_093220A	gi|238499815	Ran-specific GTPase-activating protein 1, putative	248072	Signal transduction	AFLA_046010A	gi|238493653	eukaryotic translation initiation factor 5, putative	244993	Translation	0	0	0	0	0.501	0	0	0	0.501
AFLA_127650A	gi|238501448	acyl carrier protein, putative	248888	Fatty acid synthesis	AFLA_113250A	gi|238491914	ribonucleotide reductase large subunit Rnr1, putative	244124	DNA synthesis	0	0	0	0	0.076	0	0	0.426	0.434
AFLA_127650A	gi|238501448	acyl carrier protein, putative	248888	Fatty acid synthesis	AFLA_022380A	gi|238490041	molecular chaperone Hsp70	243188	Other	0	0	0	0	0	0	0	0.42	0.42
AFLA_127650A	gi|238501448	acyl carrier protein, putative	248888	Fatty acid synthesis	AFLA_085400A	gi|238484431	phosphoglycerate mutase, 2,3-bisphosphoglycerate-independent	240384	Glucolysis	0	0	0	0	0.424	0	0	0	0.424
AFLA_127650A	gi|238501448	acyl carrier protein, putative	248888	Fatty acid synthesis	AFLA_086620A	gi|238484675	glucose-6-phosphate 1-dehydrogenase	240506	Other	0	0	0	0	0.208	0.624	0	0	0.682
AFLA_127650A	gi|238501448	acyl carrier protein, putative	248888	Fatty acid synthesis	AFLA_027030A	gi|238485950	NADH-ubiquinone oxidoreductase, subunit F, putative	241143	Other	0	0	0	0	0.701	0	0	0.416	0.814
AFLA_127650A	gi|238501448	acyl carrier protein, putative	248888	Fatty acid synthesis	AFLA_132540A	gi|238496065	thioredoxin TrxA	246198	Thioredoxin system	0	0	0	0	0	0	0	0.544	0.544
AFLA_127650A	gi|238501448	acyl carrier protein, putative	248888	Fatty acid synthesis	AFLA_087900A	gi|238484929	pyruvate kinase	240633	Glucolysis	0	0	0	0	0.2	0.275	0.839	0.158	0.904
AFLA_127650A	gi|238501448	acyl carrier protein, putative	248888	Fatty acid synthesis	AFLA_046360A	gi|238493723	acetyl-CoA carboxylase, putative	245028	Acetyl coA metabolism	0	0	0	0	0.527	0	0	0	0.527
AFLA_127650A	gi|238501448	acyl carrier protein, putative	248888	Fatty acid synthesis	AFLA_037960A	gi|238488132	glucosamine-fructose-6-phosphate aminotransferase	242234	Other	0	0	0	0	0.242	0.064	0	0.777	0.82
AFLA_127650A	gi|238501448	acyl carrier protein, putative	248888	Fatty acid synthesis	AFLA_132140A	gi|238495985	pantoate--beta-alanine ligase	246158	Other	0.616	0	0	0	0	0	0	0.091	0.627
AFLA_128200A	gi|238501558	FKBP-type peptidyl-prolyl isomerase, putative	248943	Other	AFLA_113720A	gi|238492008	ribosome biogenesis (Nop4), putative	244171	Ribosome	0	0	0	0	0.417	0	0	0.1	0.44
AFLA_128200A	gi|238501558	FKBP-type peptidyl-prolyl isomerase, putative	248943	Other	AFLA_081430A	gi|238483639	eukaryotic translation initiation factor 3 subunit EifCb, putative	239988	Translation	0	0	0	0	0	0	0	0.751	0.751
AFLA_128200A	gi|238501558	FKBP-type peptidyl-prolyl isomerase, putative	248943	Other	AFLA_091310A	gi|238499433	eukaryotic translation initiation factor eIF-1A subunit, putative	247881	Translation	0	0	0	0	0.52	0	0.665	0	0.828
AFLA_128200A	gi|238501558	FKBP-type peptidyl-prolyl isomerase, putative	248943	Other	AFLA_085280A	gi|238484407	pre-rRNA processing nucleolar protein Sik1, putative	240372	RNA processing	0	0	0	0	0.104	0	0	0.429	0.454
AFLA_128200A	gi|238501558	FKBP-type peptidyl-prolyl isomerase, putative	248943	Other	AFLA_112690A	gi|238491802	ATP dependent RNA helicase (Dob1), putative	244068	RNA processing	0	0	0	0	0.543	0	0	0	0.543
AFLA_128750A	gi|238501668	assimilatory sulfite reductase	248998	Other	AFLA_081430A	gi|238483639	eukaryotic translation initiation factor 3 subunit EifCb, putative	239988	Translation	0	0	0	0	0.424	0	0	0	0.424
AFLA_130070A	gi|238501932	hexokinase Kxk, putative	249130	Glucolysis	AFLA_054870A	gi|238493990	6-phosphofructo-2-kinase, putative	245161	Other	0	0	0	0	0.438	0	0.922	0.18	0.959
AFLA_130070A	gi|238501932	hexokinase Kxk, putative	249130	Glucolysis	AFLA_087900A	gi|238484929	pyruvate kinase	240633	Glucolysis	0	0	0	0	0.568	0	0	0	0.567
AFLA_130070A	gi|238501932	hexokinase Kxk, putative	249130	Glucolysis	AFLA_018550A	gi|238489275	glycogen phosphorylase GlpV/Gph1, putative	242805	Other	0	0	0	0	0.484	0	0	0	0.484
AFLA_130070A	gi|238501932	hexokinase Kxk, putative	249130	Glucolysis	AFLA_037960A	gi|238488132	glucosamine-fructose-6-phosphate aminotransferase	242234	Other	0.528	0	0	0	0.8	0	0.668	0.544	0.982
AFLA_130070A	gi|238501932	hexokinase Kxk, putative	249130	Glucolysis	AFLA_030710A	gi|238486686	phosphoglucomutase PgmA	241511	Gluconeogenesis	0.393	0	0	0	0.12	0	0	0.609	0.762
AFLA_130070A	gi|238501932	hexokinase Kxk, putative	249130	Glucolysis	AFLA_086620A	gi|238484675	glucose-6-phosphate 1-dehydrogenase	240506	Other	0	0	0	0	0.78	0	0	0.24	0.821
AFLA_130070A	gi|238501932	hexokinase Kxk, putative	249130	Glucolysis	AFLA_065080A	gi|238497666	phosphoglucomutase, putative	246998	Other	0	0	0	0	0.379	0	0	0.158	0.442
AFLA_130310A	gi|238501980	protein disulfide isomerase Pdi1, putative	249154	Other	AFLA_030930A	gi|238486730	fructose-bisphosphate aldolase, class II	241533	Glucolysis	0	0	0	0	0.515	0.348	0.631	0.077	0.869
AFLA_130310A	gi|238501980	protein disulfide isomerase Pdi1, putative	249154	Other	AFLA_081860A	gi|238483725	protein kinase and ribonuclease Ire1, putative	240031	RNA processing	0	0	0	0	0	0.366	0	0.388	0.586
AFLA_002370A	gi|238502409	cell division control protein Cdc48	249368	Cell division	AFLA_111210A	gi|238491506	26S proteasome regulatory subunit Rpn2, putative	243920	Other	0.41	0	0.236	0	0.566	0	0	0	0.777
AFLA_002370A	gi|238502409	cell division control protein Cdc48	249368	Cell division	AFLA_081430A	gi|238483639	eukaryotic translation initiation factor 3 subunit EifCb, putative	239988	Translation	0	0	0	0	0.113	0	0	0.437	0.467
AFLA_002370A	gi|238502409	cell division control protein Cdc48	249368	Cell division	AFLA_112490A	gi|238491762	ubiquitin fusion degradation protein UfdB, putative	244048	Other	0	0	0	0	0.706	0	0	0.1	0.717
AFLA_003440A	gi|238502623	translation initiation factor 4B	249475	Translation	AFLA_031960A	gi|238486936	40S ribosomal protein S7	241636	Ribosome	0	0	0	0	0.764	0	0	0.1	0.773
AFLA_004660A	gi|238502867	glycogen synthase Gsy1, putative	249597	Other	AFLA_018550A	gi|238489275	glycogen phosphorylase GlpV/Gph1, putative	242805	Other	0.084	0	0	0	0.342	0	0	0.552	0.693
AFLA_004660A	gi|238502867	glycogen synthase Gsy1, putative	249597	Other	AFLA_054870A	gi|238493990	6-phosphofructo-2-kinase, putative	245161	Other	0	0	0	0	0.608	0	0.614	0	0.838
AFLA_004660A	gi|238502867	glycogen synthase Gsy1, putative	249597	Other	AFLA_087900A	gi|238484929	pyruvate kinase	240633	Glucolysis	0	0	0	0	0.752	0	0	0	0.752
AFLA_004660A	gi|238502867	glycogen synthase Gsy1, putative	249597	Other	AFLA_030710A	gi|238486686	phosphoglucomutase PgmA	241511	Gluconeogenesis	0	0	0	0	0.422	0	0	0.1	0.445
AFLA_004660A	gi|238502867	glycogen synthase Gsy1, putative	249597	Other	AFLA_130070A	gi|238501932	hexokinase Kxk, putative	249130	Glucolysis	0.283	0	0.206	0	0.8	0.784	0.67	0.431	0.993
AFLA_005770A	gi|238503087	transcriptional regulator Cwf13/SkiP, putative	249707	Transcription	AFLA_071340A	gi|238498916	cyclophilin-type peptidyl-prolyl cis-trans isomerase, putative	247623	Other	0	0	0	0	0.624	0.524	0.919	0	0.983
AFLA_005770A	gi|238503087	transcriptional regulator Cwf13/SkiP, putative	249707	Transcription	AFLA_027830A	gi|238486110	ATP binding protein, putative	241223	Other	0	0	0	0	0	0	0	0.583	0.583
AFLA_006420A	gi|238503217	Cdc48-dependent protein degradation adaptor protein (Shp1), putative	249772	Other	AFLA_002370A	gi|238502409	cell division control protein Cdc48	249368	Cell division	0	0	0	0	0.377	0.086	0	0.212	0.49
AFLA_006420A	gi|238503217	Cdc48-dependent protein degradation adaptor protein (Shp1), putative	249772	Other	AFLA_112490A	gi|238491762	ubiquitin fusion degradation protein UfdB, putative	244048	Other	0.149	0	0	0	0.082	0	0	0.608	0.652
AFLA_048050A	gi|238503398	nucleosome assembly protein Nap1, putative	249862	Other	AFLA_105380A	gi|238490346	actin-binding protein, putative	243340	Other	0	0	0	0	0.609	0	0	0	0.609
AFLA_048050A	gi|238503398	nucleosome assembly protein Nap1, putative	249862	Other	AFLA_081430A	gi|238483639	eukaryotic translation initiation factor 3 subunit EifCb, putative	239988	Translation	0	0	0	0	0.544	0	0	0	0.544
AFLA_048050A	gi|238503398	nucleosome assembly protein Nap1, putative	249862	Other	AFLA_091600A	gi|238499491	nascent polypeptide-associated complex (NAC) subunit, putative	247910	Other	0	0	0	0	0.519	0	0	0.401	0.692
AFLA_048050A	gi|238503398	nucleosome assembly protein Nap1, putative	249862	Other	AFLA_085280A	gi|238484407	pre-rRNA processing nucleolar protein Sik1, putative	240372	RNA processing	0	0	0	0	0.227	0	0.31	0	0.431
AFLA_048510A	gi|238503490	UV excision repair protein (RadW), putative	249908	DNA repair	AFLA_109190A	gi|238491102	possible replication factor-a protein	243718	Other	0	0	0	0	0	0.25	0	0.275	0.42
AFLA_048510A	gi|238503490	UV excision repair protein (RadW), putative	249908	DNA repair	AFLA_112490A	gi|238491762	ubiquitin fusion degradation protein UfdB, putative	244048	Other	0	0	0	0	0	0.218	0	0.294	0.411
AFLA_048510A	gi|238503490	UV excision repair protein (RadW), putative	249908	DNA repair	AFLA_002370A	gi|238502409	cell division control protein Cdc48	249368	Cell division	0	0	0	0	0	0	0	0.673	0.673
AFLA_048510A	gi|238503490	UV excision repair protein (RadW), putative	249908	DNA repair	AFLA_111210A	gi|238491506	26S proteasome regulatory subunit Rpn2, putative	243920	Other	0	0	0	0	0.439	0.288	0	0	0.574
AFLA_048510A	gi|238503490	UV excision repair protein (RadW), putative	249908	DNA repair	AFLA_014710A	gi|238488507	karyopherin alpha subunit, putative	242421	Transport	0	0	0	0	0	0	0	0.572	0.572
AFLA_048880A	gi|238503564	MAP kinase kinase kinase Ste11	249945	Signal transduction	AFLA_035530A	gi|238487650	serine/threonine kinase Ste20	241993	Signal transduction	0	0	0	0	0.451	0	0	0.129	0.49
AFLA_050940A	gi|238503976	phenylalanyl-tRNA synthetase, beta subunit	250150	RNA processing	AFLA_046010A	gi|238493653	eukaryotic translation initiation factor 5, putative	244993	Translation	0	0	0	0	0	0	0	0.536	0.536
AFLA_050940A	gi|238503976	phenylalanyl-tRNA synthetase, beta subunit	250150	RNA processing	AFLA_128200A	gi|238501558	FKBP-type peptidyl-prolyl isomerase, putative	248943	Other	0	0	0	0	0.764	0	0	0.168	0.791
AFLA_050940A	gi|238503976	phenylalanyl-tRNA synthetase, beta subunit	250150	RNA processing	AFLA_044530A	gi|238493357	40S ribosomal protein S15	244845	Ribosome	0	0	0	0	0.118	0.256	0.845	0.103	0.889
AFLA_050940A	gi|238503976	phenylalanyl-tRNA synthetase, beta subunit	250150	RNA processing	AFLA_014930A	gi|238488551	cofactor for methionyl- and glutamyl-tRNA synthetase, putative	242443	RNA processing	0	0	0	0	0.707	0	0	0	0.707
AFLA_050940A	gi|238503976	phenylalanyl-tRNA synthetase, beta subunit	250150	RNA processing	AFLA_031960A	gi|238486936	40S ribosomal protein S7	241636	Ribosome	0	0	0	0	0.536	0	0	0	0.536
AFLA_050940A	gi|238503976	phenylalanyl-tRNA synthetase, beta subunit	250150	RNA processing	AFLA_085280A	gi|238484407	pre-rRNA processing nucleolar protein Sik1, putative	240372	RNA processing	0	0	0	0	0.574	0	0	0	0.574
AFLA_050940A	gi|238503976	phenylalanyl-tRNA synthetase, beta subunit	250150	RNA processing	AFLA_112690A	gi|238491802	ATP dependent RNA helicase (Dob1), putative	244068	RNA processing	0	0	0	0	0.401	0	0	0	0.401
AFLA_050940A	gi|238503976	phenylalanyl-tRNA synthetase, beta subunit	250150	RNA processing	AFLA_091600A	gi|238499491	nascent polypeptide-associated complex (NAC) subunit, putative	247910	Other	0	0	0	0	0	0	0.9	0	0.899
AFLA_050940A	gi|238503976	phenylalanyl-tRNA synthetase, beta subunit	250150	RNA processing	AFLA_113250A	gi|238491914	ribonucleotide reductase large subunit Rnr1, putative	244124	DNA synthesis	0.073	0	0	0	0.613	0	0.67	0.103	0.871
AFLA_050940A	gi|238503976	phenylalanyl-tRNA synthetase, beta subunit	250150	RNA processing	AFLA_030140A	gi|238486572	60S acidic ribosomal protein P0	241454	Other	0	0	0	0	0.088	0.431	0	0	0.446
AFLA_050940A	gi|238503976	phenylalanyl-tRNA synthetase, beta subunit	250150	RNA processing	AFLA_081430A	gi|238483639	eukaryotic translation initiation factor 3 subunit EifCb, putative	239988	Translation	0	0	0	0	0.412	0	0	0	0.412
AFLA_050940A	gi|238503976	phenylalanyl-tRNA synthetase, beta subunit	250150	RNA processing	AFLA_035330A	gi|238487610	translation release factor eRF3, putative	241973	Translation	0	0	0	0	0.8	0	0.665	0.243	0.942
AFLA_051770A	gi|238504142	thioredoxin reductase Trr1/Trr2, putative	250233	Thioredoxin system	AFLA_018550A	gi|238489275	glycogen phosphorylase GlpV/Gph1, putative	242805	Other	0	0	0	0	0.387	0	0.613	0.218	0.789
AFLA_051770A	gi|238504142	thioredoxin reductase Trr1/Trr2, putative	250233	Thioredoxin system	AFLA_127650A	gi|238501448	acyl carrier protein, putative	248888	Fatty acid synthesis	0	0	0	0	0.501	0	0	0.198	0.573
AFLA_051770A	gi|238504142	thioredoxin reductase Trr1/Trr2, putative	250233	Thioredoxin system	AFLA_022380A	gi|238490041	molecular chaperone Hsp70	243188	Other	0	0	0	0	0	0	0.9	0	0.899
AFLA_051770A	gi|238504142	thioredoxin reductase Trr1/Trr2, putative	250233	Thioredoxin system	AFLA_113250A	gi|238491914	ribonucleotide reductase large subunit Rnr1, putative	244124	DNA synthesis	0	0	0	0	0.481	0	0	0.084	0.493
AFLA_051770A	gi|238504142	thioredoxin reductase Trr1/Trr2, putative	250233	Thioredoxin system	AFLA_132540A	gi|238496065	thioredoxin TrxA	246198	Thioredoxin system	0	0	0	0	0.783	0	0	0.099	0.791
AFLA_051770A	gi|238504142	thioredoxin reductase Trr1/Trr2, putative	250233	Thioredoxin system	AFLA_132140A	gi|238495985	pantoate--beta-alanine ligase	246158	Other	0	0	0	0	0.189	0	0.931	0.332	0.957
AFLA_051770A	gi|238504142	thioredoxin reductase Trr1/Trr2, putative	250233	Thioredoxin system	AFLA_087900A	gi|238484929	pyruvate kinase	240633	Glucolysis	0	0	0	0	0.128	0	0.416	0	0.456
AFLA_051770A	gi|238504142	thioredoxin reductase Trr1/Trr2, putative	250233	Thioredoxin system	AFLA_050940A	gi|238503976	phenylalanyl-tRNA synthetase, beta subunit	250150	RNA processing	0	0	0	0	0.8	0	0.656	0.786	0.983
AFLA_051770A	gi|238504142	thioredoxin reductase Trr1/Trr2, putative	250233	Thioredoxin system	AFLA_030930A	gi|238486730	fructose-bisphosphate aldolase, class II	241533	Glucolysis	0	0	0	0	0.192	0	0	0.341	0.432
AFLA_051770A	gi|238504142	thioredoxin reductase Trr1/Trr2, putative	250233	Thioredoxin system	AFLA_086620A	gi|238484675	glucose-6-phosphate 1-dehydrogenase	240506	Other	0	0	0	0	0.46	0	0	0	0.46
AFLA_051770A	gi|238504142	thioredoxin reductase Trr1/Trr2, putative	250233	Thioredoxin system	AFLA_037950A	gi|238488130	DMRL synthase family protein	242233	Other	0.794	0	0	0	0.8	0.853	0.653	0.648	0.999
AFLA_051770A	gi|238504142	thioredoxin reductase Trr1/Trr2, putative	250233	Thioredoxin system	AFLA_044530A	gi|238493357	40S ribosomal protein S15	244845	Ribosome	0	0	0	0	0	0.417	0	0	0.417
AFLA_099850A	gi|238505256	myosin type II heavy chain, putative	250787	Cell division	AFLA_076910A	gi|238482739	cytokinesis EF-hand protein Cdc4, putative	239538	Cell division	0.52	0	0	0	0	0	0	0.129	0.554
AFLA_099850A	gi|238505256	myosin type II heavy chain, putative	250787	Cell division	AFLA_073480A	gi|238482055	tropomyosin, putative	239196	Cell division	0	0	0	0	0.271	0	0.503	0	0.613
AFLA_100060A	gi|238505298	ran GTPase activating protein 1 (RNA1 protein)	250808	Signal transduction	AFLA_093220A	gi|238499815	Ran-specific GTPase-activating protein 1, putative	248072	Signal transduction	0	0	0	0	0.628	0	0	0	0.628
AFLA_100700A	gi|238505428	phosphoserine phosphatase	250872	Other	AFLA_087900A	gi|238484929	pyruvate kinase	240633	Glucolysis	0	0	0	0	0.61	0	0.667	0.115	0.869
AFLA_100700A	gi|238505428	phosphoserine phosphatase	250872	Other	AFLA_086620A	gi|238484675	glucose-6-phosphate 1-dehydrogenase	240506	Other	0	0	0	0	0.773	0	0	0.1	0.782
