# Supplementary material for: Global Phosphoproteomic Analysis Reveals the Involvement of Phosphorylation in Aflatoxins Biosynthesis in the Pathogenic Fungus Aspergillus flavus
Source: Sci Rep. 2016 Sep 26;6:34078. doi: 10.1038/srep34078 (PMC5036175; doi:10.1038/srep34078)
Supplement: Supplementary Table S8 [file srep34078-s9.xlsx]

## Sheet: Sheet1
Supplementary Table S8. Complete list of KEGG pathways of the identified phosphoproteins.
afv01100 Metabolic pathways - Aspergillus flavus (29)
gi|238503189	AFLA_006280	methylenetetrahydrofolate reductase
gi|238489275	AFLA_018550	glycogen phosphorylase GlpV/Gph1, putative
gi|238489539	AFLA_019870	phosphatidylserine decarboxylase Psd2, putative
gi|238485950	AFLA_027030	NADH-ubiquinone oxidoreductase, subunit F, putative
gi|238486686	AFLA_030710	phosphoglucomutase PgmA
gi|238486730	AFLA_030930	fructose-bisphosphate aldolase, class II
gi|238486858	AFLA_031570	pyruvate decarboxylase PdcA, putative
gi|238487794	AFLA_036250	GDP-mannose pyrophosphorylase A
gi|238488130	AFLA_037950	DMRL synthase family protein
gi|238488132	AFLA_037960	glucosamine-fructose-6-phosphate aminotransferase
gi|238493723	AFLA_046360	acetyl-CoA carboxylase, putative
gi|238493917	AFLA_047330	leukotriene A4 hydrolase
gi|238497666	AFLA_065080	phosphoglucomutase, putative
gi|238482681	AFLA_076620	siroheme synthase Met8, putative
gi|238483999	AFLA_083230	mitochondrial F1F0-ATP synthase g subunit, putative
gi|238484283	AFLA_084660	2-isopropylmalate synthase
gi|238484431	AFLA_085400	phosphoglycerate mutase, 2,3-bisphosphoglycerate-independent
gi|238484675	AFLA_086620	glucose-6-phosphate 1-dehydrogenase
gi|238484929	AFLA_087900	pyruvate kinase
gi|238499005	AFLA_089160	fatty acid synthase beta subunit, putative
gi|238505428	AFLA_100700	phosphoserine phosphatase
gi|238491914	AFLA_113250	ribonucleotide reductase large subunit Rnr1, putative
gi|238506919	AFLA_119540	phosphomevalonate kinase
gi|238501448	AFLA_127650	acyl carrier protein, putative
gi|238501668	AFLA_128750	assimilatory sulfite reductase
gi|238501932	AFLA_130070	hexokinase Kxk, putative
gi|238501948	AFLA_130150	NAD+ dependent glutamate dehydrogenase, putative
gi|238495985	AFLA_132140	pantoate--beta-alanine ligase
gi|238496375	AFLA_134090	3-isopropylmalate dehydratase, putative
afv01110 Biosynthesis of secondary metabolites - Aspergillus flavus (16)
gi|238489275	AFLA_018550	glycogen phosphorylase GlpV/Gph1, putative
gi|238486686	AFLA_030710	phosphoglucomutase PgmA
gi|238486730	AFLA_030930	fructose-bisphosphate aldolase, class II
gi|238486858	AFLA_031570	pyruvate decarboxylase PdcA, putative
gi|238487794	AFLA_036250	GDP-mannose pyrophosphorylase A
gi|238488132	AFLA_037960	glucosamine-fructose-6-phosphate aminotransferase
gi|238497666	AFLA_065080	phosphoglucomutase, putative
gi|238482681	AFLA_076620	siroheme synthase Met8, putative
gi|238484283	AFLA_084660	2-isopropylmalate synthase
gi|238484431	AFLA_085400	phosphoglycerate mutase, 2,3-bisphosphoglycerate-independent
gi|238484675	AFLA_086620	glucose-6-phosphate 1-dehydrogenase
gi|238484929	AFLA_087900	pyruvate kinase
gi|238506919	AFLA_119540	phosphomevalonate kinase
gi|238501932	AFLA_130070	hexokinase Kxk, putative
gi|238495985	AFLA_132140	pantoate--beta-alanine ligase
gi|238496375	AFLA_134090	3-isopropylmalate dehydratase, putative
afv03013 RNA transport - Aspergillus flavus (10)
gi|238502623	AFLA_003440	translation initiation factor 4B
gi|238487306	AFLA_033810	filament-forming protein (Tpr/p270), putative
gi|238487802	AFLA_036290	eukaryotic translation initiation factor subunit eIF2B-gamma, putative
gi|238488038	AFLA_037490	eukaryotic translation initiation factor 3 subunit EifCj, putative
gi|238493517	AFLA_045330	eukaryotic translation initiation factor subunit eIF-4F, putative
gi|238493653	AFLA_046010	eukaryotic translation initiation factor 5, putative
gi|238482753	AFLA_076980	non-repetitive nucleoporin, putative
gi|238483639	AFLA_081430	eukaryotic translation initiation factor 3 subunit EifCb, putative
gi|238499433	AFLA_091310	eukaryotic translation initiation factor eIF-1A subunit, putative
gi|238505298	AFLA_100060	ran GTPase activating protein 1 (RNA1 protein)
afv04141 Protein processing in endoplasmic reticulum - Aspergillus flavus (10)
gi|238502409	AFLA_002370	cell division control protein Cdc48
gi|238503217	AFLA_006420	Cdc48-dependent protein degradation adaptor protein (Shp1), putative
gi|238490041	AFLA_022380	molecular chaperone Hsp70
gi|238503490	AFLA_048510	UV excision repair protein (RadW), putative
gi|238494360	AFLA_056720	protein kinase (Gcn2), putative
gi|238483725	AFLA_081860	protein kinase and ribonuclease Ire1, putative
gi|238490756	AFLA_107440	cytoskeleton assembly control protein Sla1, putative
gi|238491762	AFLA_112490	ubiquitin fusion degradation protein UfdB, putative
gi|238501980	AFLA_130310	protein disulfide isomerase Pdi1, putative
gi|238496733	AFLA_135890	protein transport protein (SEC31), putative
afv01200 Carbon metabolism - Aspergillus flavus (7)
gi|238503189	AFLA_006280	methylenetetrahydrofolate reductase
gi|238486730	AFLA_030930	fructose-bisphosphate aldolase, class II
gi|238484431	AFLA_085400	phosphoglycerate mutase, 2,3-bisphosphoglycerate-independent
gi|238484675	AFLA_086620	glucose-6-phosphate 1-dehydrogenase
gi|238484929	AFLA_087900	pyruvate kinase
gi|238505428	AFLA_100700	phosphoserine phosphatase
gi|238501932	AFLA_130070	hexokinase Kxk, putative
afv00520 Amino sugar and nucleotide sugar metabolism - Aspergillus flavus (6)
gi|238486686	AFLA_030710	phosphoglucomutase PgmA
gi|238487794	AFLA_036250	GDP-mannose pyrophosphorylase A
gi|238488132	AFLA_037960	glucosamine-fructose-6-phosphate aminotransferase
gi|238497666	AFLA_065080	phosphoglucomutase, putative
gi|238501932	AFLA_130070	hexokinase Kxk, putative
gi|238496761	AFLA_136030	chitin synthase ChsE
afv01230 Biosynthesis of amino acids - Aspergillus flavus (6)
gi|238486730	AFLA_030930	fructose-bisphosphate aldolase, class II
gi|238484283	AFLA_084660	2-isopropylmalate synthase
gi|238484431	AFLA_085400	phosphoglycerate mutase, 2,3-bisphosphoglycerate-independent
gi|238484929	AFLA_087900	pyruvate kinase
gi|238505428	AFLA_100700	phosphoserine phosphatase
gi|238496375	AFLA_134090	3-isopropylmalate dehydratase, putative
afv00010 Glycolysis / Gluconeogenesis - Aspergillus flavus (6)
gi|238486686	AFLA_030710	phosphoglucomutase PgmA
gi|238486730	AFLA_030930	fructose-bisphosphate aldolase, class II
gi|238486858	AFLA_031570	pyruvate decarboxylase PdcA, putative
gi|238484431	AFLA_085400	phosphoglycerate mutase, 2,3-bisphosphoglycerate-independent
gi|238484929	AFLA_087900	pyruvate kinase
gi|238501932	AFLA_130070	hexokinase Kxk, putative
afv03010 Ribosome - Aspergillus flavus (5)
gi|238489911	AFLA_021730	40S ribosomal protein S23
gi|238486572	AFLA_030140	60S acidic ribosomal protein P0
gi|238486936	AFLA_031960	40S ribosomal protein S7
gi|238493355	AFLA_044520	60S acidic ribosomal protein P2
gi|238493357	AFLA_044530	40S ribosomal protein S15
afv00051 Fructose and mannose metabolism - Aspergillus flavus (5)
gi|238486730	AFLA_030930	fructose-bisphosphate aldolase, class II
gi|238487794	AFLA_036250	GDP-mannose pyrophosphorylase A
gi|238493990	AFLA_054870	6-phosphofructo-2-kinase, putative
gi|238497666	AFLA_065080	phosphoglucomutase, putative
gi|238501932	AFLA_130070	hexokinase Kxk, putative
afv04144 Endocytosis - Aspergillus flavus (4)
gi|238490041	AFLA_022380	molecular chaperone Hsp70
gi|238487652	AFLA_035540	signal transducing adapter molecule, putative
gi|238487844	AFLA_036500	arf-GTPase activating protein, putative
gi|238493401	AFLA_044750	ARF GTPase activator (Glo3), putative
afv00500 Starch and sucrose metabolism - Aspergillus flavus (4)
gi|238502867	AFLA_004660	glycogen synthase Gsy1, putative
gi|238489275	AFLA_018550	glycogen phosphorylase GlpV/Gph1, putative
gi|238486686	AFLA_030710	phosphoglucomutase PgmA
gi|238501932	AFLA_130070	hexokinase Kxk, putative
afv04011 MAPK signaling pathway - yeast - Aspergillus flavus (4)
gi|238485802	AFLA_026290	phosphotransmitter protein Ypd1, putative
gi|238487306	AFLA_033810	filament-forming protein (Tpr/p270), putative
gi|238487650	AFLA_035530	serine/threonine kinase Ste20
gi|238503564	AFLA_048880	MAP kinase kinase kinase Ste11
afv00030 Pentose phosphate pathway - Aspergillus flavus (3)
gi|238486686	AFLA_030710	phosphoglucomutase PgmA
gi|238486730	AFLA_030930	fructose-bisphosphate aldolase, class II
gi|238484675	AFLA_086620	glucose-6-phosphate 1-dehydrogenase
afv03420 Nucleotide excision repair - Aspergillus flavus (3)
gi|238503490	AFLA_048510	UV excision repair protein (RadW), putative
gi|238499925	AFLA_093770	ubiquitin ligase subunit CulD, putative
gi|238491102	AFLA_109190	possible replication factor-a protein
afv00620 Pyruvate metabolism - Aspergillus flavus (3)
gi|238493723	AFLA_046360	acetyl-CoA carboxylase, putative
gi|238484283	AFLA_084660	2-isopropylmalate synthase
gi|238484929	AFLA_087900	pyruvate kinase
afv00230 Purine metabolism - Aspergillus flavus (3)
gi|238486686	AFLA_030710	phosphoglucomutase PgmA
gi|238484929	AFLA_087900	pyruvate kinase
gi|238491914	AFLA_113250	ribonucleotide reductase large subunit Rnr1, putative
afv00190 Oxidative phosphorylation - Aspergillus flavus (3)
gi|238485950	AFLA_027030	NADH-ubiquinone oxidoreductase, subunit F, putative
gi|238483999	AFLA_083230	mitochondrial F1F0-ATP synthase g subunit, putative
gi|238501448	AFLA_127650	acyl carrier protein, putative
afv03008 Ribosome biogenesis in eukaryotes - Aspergillus flavus (3)
gi|238486332	AFLA_028940	small nucleolar ribonucleoprotein complex subunit Utp14, putative
gi|238484407	AFLA_085280	pre-rRNA processing nucleolar protein Sik1, putative
gi|238492008	AFLA_113720	ribosome biogenesis (Nop4), putative
afv00680 Methane metabolism - Aspergillus flavus (3)
gi|238486730	AFLA_030930	fructose-bisphosphate aldolase, class II
gi|238484431	AFLA_085400	phosphoglycerate mutase, 2,3-bisphosphoglycerate-independent
gi|238505428	AFLA_100700	phosphoserine phosphatase
afv00480 Glutathione metabolism - Aspergillus flavus (2)
gi|238484675	AFLA_086620	glucose-6-phosphate 1-dehydrogenase
gi|238491914	AFLA_113250	ribonucleotide reductase large subunit Rnr1, putative
afv00240 Pyrimidine metabolism - Aspergillus flavus (2)
gi|238504142	AFLA_051770	thioredoxin reductase Trr1/Trr2, putative
gi|238491914	AFLA_113250	ribonucleotide reductase large subunit Rnr1, putative
afv03018 RNA degradation - Aspergillus flavus (2)
gi|238493371	AFLA_044600	DEAD/DEAH box RNA helicase (Ski2), putative
gi|238491802	AFLA_112690	ATP dependent RNA helicase (Dob1), putative
afv00290 Valine, leucine and isoleucine biosynthesis - Aspergillus flavus (2)
gi|238484283	AFLA_084660	2-isopropylmalate synthase
gi|238496375	AFLA_134090	3-isopropylmalate dehydratase, putative
afv03430 Mismatch repair - Aspergillus flavus (2)
gi|238491102	AFLA_109190	possible replication factor-a protein
gi|238491536	AFLA_111360	DNA mismatch repair protein Msh6, putative
afv04111 Cell cycle - yeast - Aspergillus flavus (2)
gi|238502717	AFLA_003910	nuclear condensin complex subunit 3, putative
gi|238507547	AFLA_122690	cell cycle checkpoint protein Rad17, putative
afv01210 2-Oxocarboxylic acid metabolism - Aspergillus flavus (2)
gi|238484283	AFLA_084660	2-isopropylmalate synthase
gi|238496375	AFLA_134090	3-isopropylmalate dehydratase, putative
afv03030 DNA replication - Aspergillus flavus (2)
gi|238489999	AFLA_022170	ribonuclease H, putative
gi|238491102	AFLA_109190	possible replication factor-a protein
afv00061 Fatty acid biosynthesis - Aspergillus flavus (2)
gi|238493723	AFLA_046360	acetyl-CoA carboxylase, putative
gi|238499005	AFLA_089160	fatty acid synthase beta subunit, putative
afv03040 Spliceosome - Aspergillus flavus (2)
gi|238503087	AFLA_005770	transcriptional regulator Cwf13/SkiP, putative
gi|238490041	AFLA_022380	molecular chaperone Hsp70
afv03050 Proteasome - Aspergillus flavus (2)
gi|238498334	AFLA_068430	adhesion regulating molecule, putative
gi|238491506	AFLA_111210	26S proteasome regulatory subunit Rpn2, putative
afv00640 Propanoate metabolism - Aspergillus flavus (2)
gi|238493723	AFLA_046360	acetyl-CoA carboxylase, putative
gi|238494286	AFLA_056350	2-methylcitrate dehydratase, putative
afv00250 Alanine, aspartate and glutamate metabolism - Aspergillus flavus (2)
gi|238488132	AFLA_037960	glucosamine-fructose-6-phosphate aminotransferase
gi|238501948	AFLA_130150	NAD+ dependent glutamate dehydrogenase, putative
afv00052 Galactose metabolism - Aspergillus flavus (2)
gi|238486686	AFLA_030710	phosphoglucomutase PgmA
gi|238501932	AFLA_130070	hexokinase Kxk, putative
afv04120 Ubiquitin mediated proteolysis - Aspergillus flavus (2)
gi|238499925	AFLA_093770	ubiquitin ligase subunit CulD, putative
gi|238491762	AFLA_112490	ubiquitin fusion degradation protein UfdB, putative
afv04113 Meiosis - yeast - Aspergillus flavus (2)
gi|238507547	AFLA_122690	cell cycle checkpoint protein Rad17, putative
gi|238496439	AFLA_134420	MFS monosaccharide transporter, putative
afv00260 Glycine, serine and threonine metabolism - Aspergillus flavus (2)
gi|238484431	AFLA_085400	phosphoglycerate mutase, 2,3-bisphosphoglycerate-independent
gi|238505428	AFLA_100700	phosphoserine phosphatase
afv04145 Phagosome - Aspergillus flavus (1)
gi|238494062	AFLA_055230	actin Act1
afv03015 mRNA surveillance pathway - Aspergillus flavus (1)
gi|238487610	AFLA_035330	translation release factor eRF3, putative
afv00590 Arachidonic acid metabolism - Aspergillus flavus (1)
gi|238493917	AFLA_047330	leukotriene A4 hydrolase
afv04070 Phosphatidylinositol signaling system - Aspergillus flavus (1)
gi|238485748	AFLA_026020	calmodulin
afv00430 Taurine and hypotaurine metabolism - Aspergillus flavus (1)
gi|238501948	AFLA_130150	NAD+ dependent glutamate dehydrogenase, putative
afv00770 Pantothenate and CoA biosynthesis - Aspergillus flavus (1)
gi|238495985	AFLA_132140	pantoate--beta-alanine ligase
afv00330 Arginine and proline metabolism - Aspergillus flavus (1)
gi|238501948	AFLA_130150	NAD+ dependent glutamate dehydrogenase, putative
afv00860 Porphyrin and chlorophyll metabolism - Aspergillus flavus (1)
gi|238482681	AFLA_076620	siroheme synthase Met8, putative
afv04146 Peroxisome - Aspergillus flavus (1)
gi|238486888	AFLA_031720	peroxisomal membrane protein receptor Pex19, putative
afv04130 SNARE interactions in vesicular transport - Aspergillus flavus (1)
gi|238496967	AFLA_137060	plasma membrane SNARE protein (Sec9), putative
afv00410 beta-Alanine metabolism - Aspergillus flavus (1)
gi|238495985	AFLA_132140	pantoate--beta-alanine ligase
afv03022 Basal transcription factors - Aspergillus flavus (1)
gi|238488891	AFLA_016630	transcription initiation factor TFIID subunit 7, putative
afv03440 Homologous recombination - Aspergillus flavus (1)
gi|238491102	AFLA_109190	possible replication factor-a protein
afv00450 Selenocompound metabolism - Aspergillus flavus (1)
gi|238504142	AFLA_051770	thioredoxin reductase Trr1/Trr2, putative
afv00740 Riboflavin metabolism - Aspergillus flavus (1)
gi|238488130	AFLA_037950	DMRL synthase family protein
afv00970 Aminoacyl-tRNA biosynthesis - Aspergillus flavus (1)
gi|238503976	AFLA_050940	phenylalanyl-tRNA synthetase, beta subunit
afv00910 Nitrogen metabolism - Aspergillus flavus (1)
gi|238501948	AFLA_130150	NAD+ dependent glutamate dehydrogenase, putative
afv00900 Terpenoid backbone biosynthesis - Aspergillus flavus (1)
gi|238506919	AFLA_119540	phosphomevalonate kinase
afv00670 One carbon pool by folate - Aspergillus flavus (1)
gi|238503189	AFLA_006280	methylenetetrahydrofolate reductase
afv00920 Sulfur metabolism - Aspergillus flavus (1)
gi|238501668	AFLA_128750	assimilatory sulfite reductase
afv00564 Glycerophospholipid metabolism - Aspergillus flavus (1)
gi|238489539	AFLA_019870	phosphatidylserine decarboxylase Psd2, putative
